# Supplementary material for: Cat brains age like humans: translating time shows pet cats live to be natural models for human aging
Source: Biol Open. 2026 Jun 22;15(6):bio062604. doi: 10.1242/bio.062604 (PMC13382973; doi:10.1242/bio.062604)
Supplement: Table S1. Timepoints and observations in cats, humans, mice, and chimpanzees. These data are used to translate ages across species. Abbreviations: PCD: post-conception days. Statistics may be 1 (minimum), 2, (mean, median, mode, or unknown) or 3 (maximum). If statistics were unknown, we set it the s [file biolopen-15-062604-TableS1.xlsx]

## Sheet: Sheet1
Timepoint	Environment	PCD	Species	Statistics	Sex	Reference
Female Body growth rate (Peak) (sex selective)	Captive Laboratory	147.6	Felis	2	Female	Cave NJ, Bridges JP, Weidgraaf K, Thomas DG. Nonlinear mixed models of growth curves from domestic shorthair cats in a breeding colony, housed in a seasonal facility to predict obesity. Journal of animal physiology and animal nutrition. 2018 Oct;102(5):1390-400.
Female Body growth rate (Peak) (sex selective)	Captive Laboratory	140	Felis	2	Female	Opsomer H, Liesegang A, Brugger D, Wichert B. Growth curves and body condition of young cats and their relation to maternal body condition. Animals. 2022 May 27;12(11):1373.
Female Body weight reaches 100% of stable value (sex selective)	Captive client	750.671	Felis	2	Female	Auburn veterinary clinic
Female Body weight reaches 100% of stable value (sex selective)	Captive Laboratory	470.15	Felis	2	Female	Cave NJ, Bridges JP, Weidgraaf K, Thomas DG. Nonlinear mixed models of growth curves from domestic shorthair cats in a breeding colony, housed in a seasonal facility to predict obesity. Journal of animal physiology and animal nutrition. 2018 Oct;102(5):1390-400.
Female Body weight reaches 100% of stable value (sex selective)	Captive Laboratory	354.8	Felis	2	Female	NAKAI N, NAWA K, MAEKAWA M, NAGASAWA H. Age-related changes in hematological and serum biochemical values in cats. Experimental Animals. 1992 Jul 1;41(3):287-94.
Female Body weight reaches 100% of stable value (sex selective)	Captive client	261.49	Felis	2	Female	Olovson SG. Diet and breeding performance in cats. Laboratory animals. 1986 Jul 1;20(3):221-30.
Female Body weight reaches 50% of stable value (sex selective)	Captive client	164.711	Felis	2	Female	Auburn veterinary clinic
Female Body weight reaches 50% of stable value (sex selective)	Captive Laboratory	229.25	Felis	2	Female	Cave NJ, Bridges JP, Weidgraaf K, Thomas DG. Nonlinear mixed models of growth curves from domestic shorthair cats in a breeding colony, housed in a seasonal facility to predict obesity. Journal of animal physiology and animal nutrition. 2018 Oct;102(5):1390-400.
Female Body weight reaches 50% of stable value (sex selective)	Captive Laboratory	219.8	Felis	2	Female	NAKAI N, NAWA K, MAEKAWA M, NAGASAWA H. Age-related changes in hematological and serum biochemical values in cats. Experimental Animals. 1992 Jul 1;41(3):287-94.
Female Body weight reaches 50% of stable value (sex selective)	Captive client	161.11	Felis	2	Female	Olovson SG. Diet and breeding performance in cats. Laboratory animals. 1986 Jul 1;20(3):221-30.
Female Body weight reaches 60% of stable value (sex selective)	Captive client	281.903	Felis	2	Female	Auburn veterinary clinic
Female Body weight reaches 60% of stable value (sex selective)	Captive Laboratory	276.7	Felis	2	Female	Cave NJ, Bridges JP, Weidgraaf K, Thomas DG. Nonlinear mixed models of growth curves from domestic shorthair cats in a breeding colony, housed in a seasonal facility to predict obesity. Journal of animal physiology and animal nutrition. 2018 Oct;102(5):1390-400.
Female Body weight reaches 60% of stable value (sex selective)	Captive Laboratory	186.2	Felis	2	Female	NAKAI N, NAWA K, MAEKAWA M, NAGASAWA H. Age-related changes in hematological and serum biochemical values in cats. Experimental Animals. 1992 Jul 1;41(3):287-94.
Female Body weight reaches 60% of stable value (sex selective)	Captive client	181.13	Felis	2	Female	Olovson SG. Diet and breeding performance in cats. Laboratory animals. 1986 Jul 1;20(3):221-30.
Female Body weight reaches 70% of stable value (sex selective)	Captive client	399.095	Felis	2	Female	Auburn veterinary clinic
Female Body weight reaches 70% of stable value (sex selective)	Captive Laboratory	324.15	Felis	2	Female	Cave NJ, Bridges JP, Weidgraaf K, Thomas DG. Nonlinear mixed models of growth curves from domestic shorthair cats in a breeding colony, housed in a seasonal facility to predict obesity. Journal of animal physiology and animal nutrition. 2018 Oct;102(5):1390-400.
Female Body weight reaches 70% of stable value (sex selective)	Captive Laboratory	253.7	Felis	2	Female	NAKAI N, NAWA K, MAEKAWA M, NAGASAWA H. Age-related changes in hematological and serum biochemical values in cats. Experimental Animals. 1992 Jul 1;41(3):287-94.
Female Body weight reaches 70% of stable value (sex selective)	Captive client	201.22	Felis	2	Female	Olovson SG. Diet and breeding performance in cats. Laboratory animals. 1986 Jul 1;20(3):221-30.
Female Body weight reaches 80% of stable value (sex selective)	Captive client	516.287	Felis	2	Female	Auburn veterinary clinic
Female Body weight reaches 80% of stable value (sex selective)	Captive Laboratory	371.6	Felis	2	Female	Cave NJ, Bridges JP, Weidgraaf K, Thomas DG. Nonlinear mixed models of growth curves from domestic shorthair cats in a breeding colony, housed in a seasonal facility to predict obesity. Journal of animal physiology and animal nutrition. 2018 Oct;102(5):1390-400.
Female Body weight reaches 80% of stable value (sex selective)	Captive Laboratory	287.3	Felis	2	Female	NAKAI N, NAWA K, MAEKAWA M, NAGASAWA H. Age-related changes in hematological and serum biochemical values in cats. Experimental Animals. 1992 Jul 1;41(3):287-94.
Female Body weight reaches 80% of stable value (sex selective)	Captive client	221.31	Felis	2	Female	Olovson SG. Diet and breeding performance in cats. Laboratory animals. 1986 Jul 1;20(3):221-30.
Female Body weight reaches 90% of stable value (sex selective)	Captive client	633.479	Felis	2	Female	Auburn veterinary clinic
Female Body weight reaches 90% of stable value (sex selective)	Captive Laboratory	422.7	Felis	2	Female	Cave NJ, Bridges JP, Weidgraaf K, Thomas DG. Nonlinear mixed models of growth curves from domestic shorthair cats in a breeding colony, housed in a seasonal facility to predict obesity. Journal of animal physiology and animal nutrition. 2018 Oct;102(5):1390-400.
Female Body weight reaches 90% of stable value (sex selective)	Captive Laboratory	321.2	Felis	2	Female	NAKAI N, NAWA K, MAEKAWA M, NAGASAWA H. Age-related changes in hematological and serum biochemical values in cats. Experimental Animals. 1992 Jul 1;41(3):287-94.
Female Body weight reaches 90% of stable value (sex selective)	Captive client	241.4	Felis	2	Female	Olovson SG. Diet and breeding performance in cats. Laboratory animals. 1986 Jul 1;20(3):221-30.
Female First reproduction (sex selective)	Captive	359	Felis	2	Female	Mellen JD. Reproductive behavior of small captive exotic cats (Felis spp.). University of California, Davis; 1989.
Weaning	Captive client	115	Felis	2	Male+Female	Ng TT, Fascetti AJ, Larsen JA. Reproduction of domestic cats in laboratories, catteries, and feral colonies: A Review. Topics in companion animal medicine. 2023 Jul 1;55:100780.
Female Sexual maturity is reached (sex selective)	Captive	335	Felis	2	Female	Johnson AK. Normal feline reproduction: The queen. J Feline Med Surg. 2022 Mar;24(3):204-211. doi: 10.1177/1098612X221079706. PMID: 35209768.; https://journals.sagepub.com/doi/pdf/10.1177/1098612X221079706
Female Sexual maturity is reached (sex selective)	Captive	354	Felis	2	Female	https://genomics.senescence.info/species/dataset.zip; AnAge Build 15; de Magalhaes, J. P., Abidi, Z., Dos Santos, G. A., Avelar, R. A., Barardo, D., Chatsirisupachai, K., Clark, P., De-Souza, E. A., Johnson, E. J., Lopes, I., Novoa, G., Senez, L., Talay, A., Thornton, D., & To, P. K. P. (2024). Human Ageing Genomic Resources: updates on key databases in ageing research. Nucleic Acids Res, 52(D1),…
Female Sexual maturity is reached (sex selective)	Captive client	404	Felis	2	Female	Jemmett JE, Evans JM. A survey of sexual behaviour and reproduction ofFemale cats. Journal of Small Animal Practice. 1977 Jan;18(1):31-7.
Female Sexual maturity is reached (sex selective)	Captive client	404	Felis	2	Female	Jemmett JE, Evans JM. A survey of sexual behaviour and reproduction ofFemale cats. Journal of Small Animal Practice. 1977 Jan;18(1):31-7.
Female Sexual maturity is reached (sex selective)	Captive client	296	Felis	2	Female	Jemmett JE, Evans JM. A survey of sexual behaviour and reproduction ofFemale cats. Journal of Small Animal Practice. 1977 Jan;18(1):31-7.
Female Sexual maturity is reached (sex selective)	Captive client	455	Felis	2	Female	Jemmett JE, Evans JM. A survey of sexual behaviour and reproduction ofFemale cats. Journal of Small Animal Practice. 1977 Jan;18(1):31-7.
Female Sexual maturity is reached (sex selective)	Captive client	377	Felis	2	Female	Jemmett JE, Evans JM. A survey of sexual behaviour and reproduction ofFemale cats. Journal of Small Animal Practice. 1977 Jan;18(1):31-7.
Female Sexual maturity is reached (sex selective)	Captive client	332	Felis	2	Female	Jemmett JE, Evans JM. A survey of sexual behaviour and reproduction ofFemale cats. Journal of Small Animal Practice. 1977 Jan;18(1):31-7.
Female Sexual maturity is reached (sex selective)	Captive client	395	Felis	2	Female	Jemmett JE, Evans JM. A survey of sexual behaviour and reproduction ofFemale cats. Journal of Small Animal Practice. 1977 Jan;18(1):31-7.
Female Sexual maturity is reached (sex selective)	Captive client	347	Felis	2	Female	Jemmett JE, Evans JM. A survey of sexual behaviour and reproduction ofFemale cats. Journal of Small Animal Practice. 1977 Jan;18(1):31-7.
Female Sexual maturity is reached (sex selective)	Captive client	353	Felis	2	Female	Jemmett JE, Evans JM. A survey of sexual behaviour and reproduction ofFemale cats. Journal of Small Animal Practice. 1977 Jan;18(1):31-7.
Female Sexual maturity is reached (sex selective)	Captive client	275	Felis	1	Female	Jemmett JE, Evans JM. A survey of sexual behaviour and reproduction ofFemale cats. Journal of Small Animal Practice. 1977 Jan;18(1):31-7.
Female Sexual maturity is reached (sex selective)	Captive client	365	Felis	1	Female	Jemmett JE, Evans JM. A survey of sexual behaviour and reproduction ofFemale cats. Journal of Small Animal Practice. 1977 Jan;18(1):31-7.
Female Sexual maturity is reached (sex selective)	Captive client	200	Felis	1	Female	Jemmett JE, Evans JM. A survey of sexual behaviour and reproduction ofFemale cats. Journal of Small Animal Practice. 1977 Jan;18(1):31-7.
Female Sexual maturity is reached (sex selective)	Captive client	335	Felis	1	Female	Jemmett JE, Evans JM. A survey of sexual behaviour and reproduction ofFemale cats. Journal of Small Animal Practice. 1977 Jan;18(1):31-7.
Female Sexual maturity is reached (sex selective)	Captive client	320	Felis	1	Female	Jemmett JE, Evans JM. A survey of sexual behaviour and reproduction ofFemale cats. Journal of Small Animal Practice. 1977 Jan;18(1):31-7.
Female Sexual maturity is reached (sex selective)	Captive client	200	Felis	1	Female	Jemmett JE, Evans JM. A survey of sexual behaviour and reproduction ofFemale cats. Journal of Small Animal Practice. 1977 Jan;18(1):31-7.
Female Sexual maturity is reached (sex selective)	Captive client	245	Felis	1	Female	Jemmett JE, Evans JM. A survey of sexual behaviour and reproduction ofFemale cats. Journal of Small Animal Practice. 1977 Jan;18(1):31-7.
Female Sexual maturity is reached (sex selective)	Captive client	200	Felis	1	Female	Jemmett JE, Evans JM. A survey of sexual behaviour and reproduction ofFemale cats. Journal of Small Animal Practice. 1977 Jan;18(1):31-7.
Female Sexual maturity is reached (sex selective)	Captive client	200	Felis	1	Female	Jemmett JE, Evans JM. A survey of sexual behaviour and reproduction ofFemale cats. Journal of Small Animal Practice. 1977 Jan;18(1):31-7.
Female Sexual maturity is reached (sex selective)	Captive client	485	Felis	3	Female	Jemmett JE, Evans JM. A survey of sexual behaviour and reproduction ofFemale cats. Journal of Small Animal Practice. 1977 Jan;18(1):31-7.
Female Sexual maturity is reached (sex selective)	Captive client	605	Felis	3	Female	Jemmett JE, Evans JM. A survey of sexual behaviour and reproduction ofFemale cats. Journal of Small Animal Practice. 1977 Jan;18(1):31-7.
Female Sexual maturity is reached (sex selective)	Captive client	515	Felis	3	Female	Jemmett JE, Evans JM. A survey of sexual behaviour and reproduction ofFemale cats. Journal of Small Animal Practice. 1977 Jan;18(1):31-7.
Female Sexual maturity is reached (sex selective)	Captive client	605	Felis	3	Female	Jemmett JE, Evans JM. A survey of sexual behaviour and reproduction ofFemale cats. Journal of Small Animal Practice. 1977 Jan;18(1):31-7.
Female Sexual maturity is reached (sex selective)	Captive client	485	Felis	3	Female	Jemmett JE, Evans JM. A survey of sexual behaviour and reproduction ofFemale cats. Journal of Small Animal Practice. 1977 Jan;18(1):31-7.
Female Sexual maturity is reached (sex selective)	Captive client	515	Felis	3	Female	Jemmett JE, Evans JM. A survey of sexual behaviour and reproduction ofFemale cats. Journal of Small Animal Practice. 1977 Jan;18(1):31-7.
Female Sexual maturity is reached (sex selective)	Captive client	605	Felis	3	Female	Jemmett JE, Evans JM. A survey of sexual behaviour and reproduction ofFemale cats. Journal of Small Animal Practice. 1977 Jan;18(1):31-7.
Female Sexual maturity is reached (sex selective)	Captive client	515	Felis	3	Female	Jemmett JE, Evans JM. A survey of sexual behaviour and reproduction ofFemale cats. Journal of Small Animal Practice. 1977 Jan;18(1):31-7.
Female Sexual maturity is reached (sex selective)	Captive client	605	Felis	3	Female	Jemmett JE, Evans JM. A survey of sexual behaviour and reproduction ofFemale cats. Journal of Small Animal Practice. 1977 Jan;18(1):31-7.
Female Sexual maturity is reached (sex selective)	Captive client	380	Felis	2	Female	Jemmett JE, Evans JM. A survey of sexual behaviour and reproduction ofFemale cats. Journal of Small Animal Practice. 1977 Jan;18(1):31-7.
Female Sexual maturity is reached (sex selective)	Captive client	485	Felis	2	Female	Jemmett JE, Evans JM. A survey of sexual behaviour and reproduction ofFemale cats. Journal of Small Animal Practice. 1977 Jan;18(1):31-7.
Female Sexual maturity is reached (sex selective)	Captive client	357.5	Felis	2	Female	Jemmett JE, Evans JM. A survey of sexual behaviour and reproduction ofFemale cats. Journal of Small Animal Practice. 1977 Jan;18(1):31-7.
Female Sexual maturity is reached (sex selective)	Captive client	470	Felis	2	Female	Jemmett JE, Evans JM. A survey of sexual behaviour and reproduction ofFemale cats. Journal of Small Animal Practice. 1977 Jan;18(1):31-7.
Female Sexual maturity is reached (sex selective)	Captive client	402.5	Felis	2	Female	Jemmett JE, Evans JM. A survey of sexual behaviour and reproduction ofFemale cats. Journal of Small Animal Practice. 1977 Jan;18(1):31-7.
Female Sexual maturity is reached (sex selective)	Captive client	357.5	Felis	2	Female	Jemmett JE, Evans JM. A survey of sexual behaviour and reproduction ofFemale cats. Journal of Small Animal Practice. 1977 Jan;18(1):31-7.
Female Sexual maturity is reached (sex selective)	Captive client	425	Felis	2	Female	Jemmett JE, Evans JM. A survey of sexual behaviour and reproduction ofFemale cats. Journal of Small Animal Practice. 1977 Jan;18(1):31-7.
Female Sexual maturity is reached (sex selective)	Captive client	357.5	Felis	2	Female	Jemmett JE, Evans JM. A survey of sexual behaviour and reproduction ofFemale cats. Journal of Small Animal Practice. 1977 Jan;18(1):31-7.
Female Sexual maturity is reached (sex selective)	Captive client	402.5	Felis	2	Female	Jemmett JE, Evans JM. A survey of sexual behaviour and reproduction ofFemale cats. Journal of Small Animal Practice. 1977 Jan;18(1):31-7.
Female Sexual maturity is reached (sex selective)		369	Felis	2	Female	https://figshare.com/articles/dataset/Full_Archive/3563457?backTo=/collections/An_amniote_life-history_database_to_perform_comparative_analyses_with_birds_mammals_and_reptiles/3308127; Myhrvold, N. P., Baldridge, E., Chan, B., Sivam, D., Freeman, D. L., & Ernest, S. M. (2015). An amniote life‐history database to perform comparative analyses with birds, mammals, and reptiles: Ecological Archives E…
Female Sexual maturity is reached (sex selective)	Captive client	428	Felis	2	Female	Povey, R. C. (1978). Reproduction in the pedigreeFemale cat: A survey of breeders. The Canadian Veterinary Journal, 19(8), 207-213.
Female Sexual maturity is reached (sex selective)	Captive client	353	Felis	2	Female	Povey, R. C. (1978). Reproduction in the pedigreeFemale cat: A survey of breeders. The Canadian Veterinary Journal, 19(8), 207-213.
Female Sexual maturity is reached (sex selective)	Captive client	344	Felis	2	Female	Povey, R. C. (1978). Reproduction in the pedigreeFemale cat: A survey of breeders. The Canadian Veterinary Journal, 19(8), 207-213.
Female Sexual maturity is reached (sex selective)	Captive client	341	Felis	2	Female	Povey, R. C. (1978). Reproduction in the pedigreeFemale cat: A survey of breeders. The Canadian Veterinary Journal, 19(8), 207-213.
Female Sexual maturity is reached (sex selective)	Captive client	344	Felis	2	Female	Povey, R. C. (1978). Reproduction in the pedigreeFemale cat: A survey of breeders. The Canadian Veterinary Journal, 19(8), 207-213.
Female Sexual maturity is reached (sex selective)	Captive client	437	Felis	2	Female	Povey, R. C. (1978). Reproduction in the pedigreeFemale cat: A survey of breeders. The Canadian Veterinary Journal, 19(8), 207-213.
Female Sexual maturity is reached (sex selective)	Captive client	425	Felis	2	Female	Povey, R. C. (1978). Reproduction in the pedigreeFemale cat: A survey of breeders. The Canadian Veterinary Journal, 19(8), 207-213.
Female Sexual maturity is reached (sex selective)	Captive client	365	Felis	2	Female	Povey, R. C. (1978). Reproduction in the pedigreeFemale cat: A survey of breeders. The Canadian Veterinary Journal, 19(8), 207-213.
Female Sexual maturity is reached (sex selective)	Captive client	320	Felis	2	Female	Povey, R. C. (1978). Reproduction in the pedigreeFemale cat: A survey of breeders. The Canadian Veterinary Journal, 19(8), 207-213.
Female Sexual maturity is reached (sex selective)	Captive client	335	Felis	2	Female	Povey, R. C. (1978). Reproduction in the pedigreeFemale cat: A survey of breeders. The Canadian Veterinary Journal, 19(8), 207-213.
Female Sexual maturity is reached (sex selective)	Captive client	320	Felis	2	Female	Povey, R. C. (1978). Reproduction in the pedigreeFemale cat: A survey of breeders. The Canadian Veterinary Journal, 19(8), 207-213.
Female Sexual maturity is reached (sex selective)	Captive client	395	Felis	2	Female	Povey, R. C. (1978). Reproduction in the pedigreeFemale cat: A survey of breeders. The Canadian Veterinary Journal, 19(8), 207-213.
Female Sexual maturity is reached (sex selective)	Captive client	245	Felis	1	Female	Povey, R. C. (1978). Reproduction in the pedigreeFemale cat: A survey of breeders. The Canadian Veterinary Journal, 19(8), 207-213.
Female Sexual maturity is reached (sex selective)	Captive client	185	Felis	1	Female	Povey, R. C. (1978). Reproduction in the pedigreeFemale cat: A survey of breeders. The Canadian Veterinary Journal, 19(8), 207-213.
Female Sexual maturity is reached (sex selective)	Captive client	185	Felis	1	Female	Povey, R. C. (1978). Reproduction in the pedigreeFemale cat: A survey of breeders. The Canadian Veterinary Journal, 19(8), 207-213.
Female Sexual maturity is reached (sex selective)	Captive client	185	Felis	1	Female	Povey, R. C. (1978). Reproduction in the pedigreeFemale cat: A survey of breeders. The Canadian Veterinary Journal, 19(8), 207-213.
Female Sexual maturity is reached (sex selective)	Captive client	215	Felis	1	Female	Povey, R. C. (1978). Reproduction in the pedigreeFemale cat: A survey of breeders. The Canadian Veterinary Journal, 19(8), 207-213.
Female Sexual maturity is reached (sex selective)	Captive client	335	Felis	1	Female	Povey, R. C. (1978). Reproduction in the pedigreeFemale cat: A survey of breeders. The Canadian Veterinary Journal, 19(8), 207-213.
Female Sexual maturity is reached (sex selective)	Captive client	695	Felis	3	Female	Povey, R. C. (1978). Reproduction in the pedigreeFemale cat: A survey of breeders. The Canadian Veterinary Journal, 19(8), 207-213.
Female Sexual maturity is reached (sex selective)	Captive client	545	Felis	3	Female	Povey, R. C. (1978). Reproduction in the pedigreeFemale cat: A survey of breeders. The Canadian Veterinary Journal, 19(8), 207-213.
Female Sexual maturity is reached (sex selective)	Captive client	665	Felis	3	Female	Povey, R. C. (1978). Reproduction in the pedigreeFemale cat: A survey of breeders. The Canadian Veterinary Journal, 19(8), 207-213.
Female Sexual maturity is reached (sex selective)	Captive client	635	Felis	3	Female	Povey, R. C. (1978). Reproduction in the pedigreeFemale cat: A survey of breeders. The Canadian Veterinary Journal, 19(8), 207-213.
Female Sexual maturity is reached (sex selective)	Captive client	485	Felis	3	Female	Povey, R. C. (1978). Reproduction in the pedigreeFemale cat: A survey of breeders. The Canadian Veterinary Journal, 19(8), 207-213.
Female Sexual maturity is reached (sex selective)	Captive client	605	Felis	3	Female	Povey, R. C. (1978). Reproduction in the pedigreeFemale cat: A survey of breeders. The Canadian Veterinary Journal, 19(8), 207-213.
Female Sexual maturity is reached (sex selective)	Captive client	470	Felis	2	Female	Povey, R. C. (1978). Reproduction in the pedigreeFemale cat: A survey of breeders. The Canadian Veterinary Journal, 19(8), 207-213.
Female Sexual maturity is reached (sex selective)	Captive client	425	Felis	2	Female	Povey, R. C. (1978). Reproduction in the pedigreeFemale cat: A survey of breeders. The Canadian Veterinary Journal, 19(8), 207-213.
Female Sexual maturity is reached (sex selective)	Captive client	410	Felis	2	Female	Povey, R. C. (1978). Reproduction in the pedigreeFemale cat: A survey of breeders. The Canadian Veterinary Journal, 19(8), 207-213.
Female Sexual maturity is reached (sex selective)	Captive client	350	Felis	2	Female	Povey, R. C. (1978). Reproduction in the pedigreeFemale cat: A survey of breeders. The Canadian Veterinary Journal, 19(8), 207-213.
Female Sexual maturity is reached (sex selective)	Captive client	470	Felis	2	Female	Povey, R. C. (1978). Reproduction in the pedigreeFemale cat: A survey of breeders. The Canadian Veterinary Journal, 19(8), 207-213.
Female Sexual maturity is reached (sex selective)	Captive client	374	Felis	2	Female	Romagnoli, S., Bensaia, C., Ferré-Dolcet, L., Sontas, H. B., & Stelletta, C. (2019). Fertility parameters and reproductive management of Norwegian Forest Cats, Maine Coon, Persian and Bengal cats raised in Italy: A questionnaire-based study. Journal of Feline Medicine and Surgery, 21(12), 1188-1197.
Female Sexual maturity is reached (sex selective)	Captive client	353	Felis	2	Female	Romagnoli, S., Bensaia, C., Ferré-Dolcet, L., Sontas, H. B., & Stelletta, C. (2019). Fertility parameters and reproductive management of Norwegian Forest Cats, Maine Coon, Persian and Bengal cats raised in Italy: A questionnaire-based study. Journal of Feline Medicine and Surgery, 21(12), 1188-1197.
Female Sexual maturity is reached (sex selective)	Captive client	356	Felis	2	Female	Romagnoli, S., Bensaia, C., Ferré-Dolcet, L., Sontas, H. B., & Stelletta, C. (2019). Fertility parameters and reproductive management of Norwegian Forest Cats, Maine Coon, Persian and Bengal cats raised in Italy: A questionnaire-based study. Journal of Feline Medicine and Surgery, 21(12), 1188-1197.
Female Sexual maturity is reached (sex selective)	Captive client	569	Felis	2	Female	Romagnoli, S., Bensaia, C., Ferré-Dolcet, L., Sontas, H. B., & Stelletta, C. (2019). Fertility parameters and reproductive management of Norwegian Forest Cats, Maine Coon, Persian and Bengal cats raised in Italy: A questionnaire-based study. Journal of Feline Medicine and Surgery, 21(12), 1188-1197.
MALE body growth rate (peak) (sex specific)	Captive Laboratory	157.4	Felis	2	Male	Cave NJ, Bridges JP, Weidgraaf K, Thomas DG. Nonlinear mixed models of growth curves from domestic shorthair cats in a breeding colony, housed in a seasonal facility to predict obesity. Journal of animal physiology and animal nutrition. 2018 Oct;102(5):1390-400.
MALE body growth rate (peak) (sex specific)	Captive Laboratory	140	Felis	2	Male	Opsomer H, Liesegang A, Brugger D, Wichert B. Growth curves and body condition of young cats and their relation to maternal body condition. Animals. 2022 May 27;12(11):1373.
Male Body weight reaches 100% of stable value (sex selective)	Captive client	742.531	Felis	2	Male	Auburn veterinary clinic
Male Body weight reaches 100% of stable value (sex selective)	Captive Laboratory	276.7	Felis	2	Male	Cave NJ, Bridges JP, Weidgraaf K, Thomas DG. Nonlinear mixed models of growth curves from domestic shorthair cats in a breeding colony, housed in a seasonal facility to predict obesity. Journal of animal physiology and animal nutrition. 2018 Oct;102(5):1390-400.
Male Body weight reaches 100% of stable value (sex selective)	Captive Laboratory	336.2	Felis	2	Male	NAKAI N, NAWA K, MAEKAWA M, NAGASAWA H. Age-related changes in hematological and serum biochemical values in cats. Experimental Animals. 1992 Jul 1;41(3):287-94.
Male Body weight reaches 100% of stable value (sex selective)	Captive client	285.43	Felis	2	Male	Olovson SG. Diet and breeding performance in cats. Laboratory animals. 1986 Jul 1;20(3):221-30.
Male Body weight reaches 50% of stable value (sex selective)	Captive client	154.946	Felis	2	Male	Auburn veterinary clinic
Male Body weight reaches 50% of stable value (sex selective)	Captive Laboratory	229.25	Felis	2	Male	Cave NJ, Bridges JP, Weidgraaf K, Thomas DG. Nonlinear mixed models of growth curves from domestic shorthair cats in a breeding colony, housed in a seasonal facility to predict obesity. Journal of animal physiology and animal nutrition. 2018 Oct;102(5):1390-400.
Male Body weight reaches 50% of stable value (sex selective)	Captive Laboratory	159.8	Felis	2	Male	NAKAI N, NAWA K, MAEKAWA M, NAGASAWA H. Age-related changes in hematological and serum biochemical values in cats. Experimental Animals. 1992 Jul 1;41(3):287-94.
Male Body weight reaches 50% of stable value (sex selective)	Captive client	263.31	Felis	2	Male	Olovson SG. Diet and breeding performance in cats. Laboratory animals. 1986 Jul 1;20(3):221-30.
Male Body weight reaches 60% of stable value (sex selective)	Captive client	272.463	Felis	2	Male	Auburn veterinary clinic
Male Body weight reaches 60% of stable value (sex selective)	Captive Laboratory	451.9	Felis	2	Male	Cave NJ, Bridges JP, Weidgraaf K, Thomas DG. Nonlinear mixed models of growth curves from domestic shorthair cats in a breeding colony, housed in a seasonal facility to predict obesity. Journal of animal physiology and animal nutrition. 2018 Oct;102(5):1390-400.
Male Body weight reaches 60% of stable value (sex selective)	Captive Laboratory	195.2	Felis	2	Male	NAKAI N, NAWA K, MAEKAWA M, NAGASAWA H. Age-related changes in hematological and serum biochemical values in cats. Experimental Animals. 1992 Jul 1;41(3):287-94.
Male Body weight reaches 60% of stable value (sex selective)	Captive client	241.19	Felis	2	Male	Olovson SG. Diet and breeding performance in cats. Laboratory animals. 1986 Jul 1;20(3):221-30.
Male Body weight reaches 70% of stable value (sex selective)	Captive client	389.98	Felis	2	Male	Auburn veterinary clinic
Male Body weight reaches 70% of stable value (sex selective)	Captive Laboratory	386.2	Felis	2	Male	Cave NJ, Bridges JP, Weidgraaf K, Thomas DG. Nonlinear mixed models of growth curves from domestic shorthair cats in a breeding colony, housed in a seasonal facility to predict obesity. Journal of animal physiology and animal nutrition. 2018 Oct;102(5):1390-400.
Male Body weight reaches 70% of stable value (sex selective)	Captive Laboratory	230.3	Felis	2	Male	NAKAI N, NAWA K, MAEKAWA M, NAGASAWA H. Age-related changes in hematological and serum biochemical values in cats. Experimental Animals. 1992 Jul 1;41(3):287-94.
Male Body weight reaches 70% of stable value (sex selective)	Captive client	219.07	Felis	2	Male	Olovson SG. Diet and breeding performance in cats. Laboratory animals. 1986 Jul 1;20(3):221-30.
Male Body weight reaches 80% of stable value (sex selective)	Captive client	507.497	Felis	2	Male	Auburn veterinary clinic
Male Body weight reaches 80% of stable value (sex selective)	Captive Laboratory	320.5	Felis	2	Male	Cave NJ, Bridges JP, Weidgraaf K, Thomas DG. Nonlinear mixed models of growth curves from domestic shorthair cats in a breeding colony, housed in a seasonal facility to predict obesity. Journal of animal physiology and animal nutrition. 2018 Oct;102(5):1390-400.
Male Body weight reaches 80% of stable value (sex selective)	Captive Laboratory	265.7	Felis	2	Male	NAKAI N, NAWA K, MAEKAWA M, NAGASAWA H. Age-related changes in hematological and serum biochemical values in cats. Experimental Animals. 1992 Jul 1;41(3):287-94.
Male Body weight reaches 80% of stable value (sex selective)	Captive client	196.88	Felis	2	Male	Olovson SG. Diet and breeding performance in cats. Laboratory animals. 1986 Jul 1;20(3):221-30.
Male Body weight reaches 90% of stable value (sex selective)	Captive client	625.014	Felis	2	Male	Auburn veterinary clinic
Male Body weight reaches 90% of stable value (sex selective)	Captive Laboratory	254.8	Felis	2	Male	Cave NJ, Bridges JP, Weidgraaf K, Thomas DG. Nonlinear mixed models of growth curves from domestic shorthair cats in a breeding colony, housed in a seasonal facility to predict obesity. Journal of animal physiology and animal nutrition. 2018 Oct;102(5):1390-400.
Male Body weight reaches 90% of stable value (sex selective)	Captive Laboratory	300.8	Felis	2	Male	NAKAI N, NAWA K, MAEKAWA M, NAGASAWA H. Age-related changes in hematological and serum biochemical values in cats. Experimental Animals. 1992 Jul 1;41(3):287-94.
Male Body weight reaches 90% of stable value (sex selective)	Captive client	174.76	Felis	2	Male	Olovson SG. Diet and breeding performance in cats. Laboratory animals. 1986 Jul 1;20(3):221-30.
Male Sexual maturity is reached (sex selective)	Captive	369	Felis	2	Male	https://genomics.senescence.info/species/dataset.zip; AnAge Build 15; de Magalhaes, J. P., Abidi, Z., Dos Santos, G. A., Avelar, R. A., Barardo, D., Chatsirisupachai, K., Clark, P., De-Souza, E. A., Johnson, E. J., Lopes, I., Novoa, G., Senez, L., Talay, A., Thornton, D., & To, P. K. P. (2024). Human Ageing Genomic Resources: updates on key databases in ageing research. Nucleic Acids Res, 52(D1),…
Male Sexual maturity is reached (sex selective)		369	Felis	2	Male	https://figshare.com/articles/dataset/Full_Archive/3563457?backTo=/collections/An_amniote_life-history_database_to_perform_comparative_analyses_with_birds_mammals_and_reptiles/3308127; Myhrvold, N. P., Baldridge, E., Chan, B., Sivam, D., Freeman, D. L., & Ernest, S. M. (2015). An amniote life‐history database to perform comparative analyses with birds, mammals, and reptiles: Ecological Archives E…
Somites 1-7	Captive Laboratory	13.5	Felis	2	Male+Female	Werneburg I, Geiger M. Ontogeny of domestic dogs and the developmental foundations of carnivoran domestication. Journal of Mammalian Evolution. 2017 Sep;24:323-43.
6-10 somite pairs	Captive Laboratory	14	Felis	2	Male+Female	Noden DM, Lahunta AD. The embryology of domestic animals. Developmental mechanisms and malformations. Williams & Wilkins; 1985.
16-20 somite pairs	Captive Laboratory	16	Felis	2	Male+Female	Werneburg I, Geiger M. Ontogeny of domestic dogs and the developmental foundations of carnivoran domestication. Journal of Mammalian Evolution. 2017 Sep;24:323-43.
1st centrale to ossify: ossification (Onset)	Captive Laboratory	79	Felis	2	Male+Female	Prochel J, Vogel P, Sánchez-Villagra MR. Hand development and sequence of ossification in the forelimb of the European shrew Crocidura russula (Soricidae) and comparisons across therian mammals. J Anat. 2004 Aug;205(2):99-111. doi: 10.1111/j.0021-8782.2004.00321.x. PMID: 15291793; PMCID: PMC1571333.
1st metacarpal to ossify: ossification (Onset)	Captive Laboratory	31	Felis	2	Male+Female	Prochel J, Vogel P, Sánchez-Villagra MR. Hand development and sequence of ossification in the forelimb of the European shrew Crocidura russula (Soricidae) and comparisons across therian mammals. J Anat. 2004 Aug;205(2):99-111. doi: 10.1111/j.0021-8782.2004.00321.x. PMID: 15291793; PMCID: PMC1571333.
1st phalange to ossify: ossification (Onset)	Captive Laboratory	38	Felis	2	Male+Female	Prochel J, Vogel P, Sánchez-Villagra MR. Hand development and sequence of ossification in the forelimb of the European shrew Crocidura russula (Soricidae) and comparisons across therian mammals. J Anat. 2004 Aug;205(2):99-111. doi: 10.1111/j.0021-8782.2004.00321.x. PMID: 15291793; PMCID: PMC1571333.
1st pharangeal slit emerges	Captive Laboratory	16	Felis	2	Male+Female	Werneburg I, Geiger M. Ontogeny of domestic dogs and the developmental foundations of carnivoran domestication. Journal of Mammalian Evolution. 2017 Sep;24:323-43.
2 cell stage	Captive Laboratory	3	Felis	2	Male+Female	Knospe C. Periods and stages of the prenatal development of the domestic cat. Anatomia, histologia, embryologia. 2002 Feb;31(1):37-51.
2 cell stage	Captive Laboratory	3	Felis	2	Male+Female	Noden DM, Lahunta AD. The embryology of domestic animals. Developmental mechanisms and malformations. Williams & Wilkins; 1985.
26-30 somite pairs	Captive Laboratory	17	Felis	2	Male+Female	Werneburg I, Geiger M. Ontogeny of domestic dogs and the developmental foundations of carnivoran domestication. Journal of Mammalian Evolution. 2017 Sep;24:323-43.
2nd pharangeal slit emerges	Captive Laboratory	17	Felis	2	Male+Female	Werneburg I, Geiger M. Ontogeny of domestic dogs and the developmental foundations of carnivoran domestication. Journal of Mammalian Evolution. 2017 Sep;24:323-43.
36-40 somite pairs	Captive Laboratory	17.5	Felis	2	Male+Female	Werneburg I, Geiger M. Ontogeny of domestic dogs and the developmental foundations of carnivoran domestication. Journal of Mammalian Evolution. 2017 Sep;24:323-43.
3rd arch	Captive Laboratory	17	Felis	2	Male+Female	Werneburg I, Geiger M. Ontogeny of domestic dogs and the developmental foundations of carnivoran domestication. Journal of Mammalian Evolution. 2017 Sep;24:323-43.
3rd metacarpal ossification (Onset)	Captive Laboratory	31	Felis	2	Male+Female	Prochel J, Vogel P, Sánchez-Villagra MR. Hand development and sequence of ossification in the forelimb of the European shrew Crocidura russula (Soricidae) and comparisons across therian mammals. J Anat. 2004 Aug;205(2):99-111. doi: 10.1111/j.0021-8782.2004.00321.x. PMID: 15291793; PMCID: PMC1571333.
6-10 somite pairs	Captive Laboratory	14.5	Felis	2	Male+Female	Werneburg I, Geiger M. Ontogeny of domestic dogs and the developmental foundations of carnivoran domestication. Journal of Mammalian Evolution. 2017 Sep;24:323-43.
8 cell stage	Captive	3	Felis	2	Male+Female	Denker HW. Studie8 on the Early Development and Implantation in the Cat. Anat. Anz. 1978;144:457-68.
8 cell stage	Captive Laboratory	3.5	Felis	2	Male+Female	Noden DM, Lahunta AD. The embryology of domestic animals. Developmental mechanisms and malformations. Williams & Wilkins; 1985.
Air righting reflex	Captive Laboratory	83	Felis	1	Male+Female	Villablanca JR, Olmstead CE. Neurological development of kittens. Developmental Psychobiology: The Journal of the International Society for Developmental Psychobiology. 1979 Mar;12(2):101-27.
Air righting reflex	Captive Laboratory	95	Felis	2	Male+Female	Villablanca JR, Olmstead CE. Neurological development of kittens. Developmental Psychobiology: The Journal of the International Society for Developmental Psychobiology. 1979 Mar;12(2):101-27.
Air righting reflex	Captive Laboratory	107	Felis	3	Male+Female	Villablanca JR, Olmstead CE. Neurological development of kittens. Developmental Psychobiology: The Journal of the International Society for Developmental Psychobiology. 1979 Mar;12(2):101-27.
Air righting reflex	Captive Laboratory	87	Felis	2	Male+Female	Workman AD, Charvet CJ, Clancy B, Darlington RB, Finlay BL. Modeling transformations of neurodevelopmental sequences across mammalian species. Journal of Neuroscience. 2013 Apr 24;33(17):7368-83.
Alkaline phosphatase (Rapid Decline initiates)	Captive Laboratory	215	Felis	2	Female	NAKAI N, NAWA K, MAEKAWA M, NAGASAWA H. Age-related changes in hematological and serum biochemical values in cats. Experimental Animals. 1992 Jul 1;41(3):287-94.
Alkaline phosphatase (Rapid Decline initiates)	Captive Laboratory	215	Felis	2	Male	NAKAI N, NAWA K, MAEKAWA M, NAGASAWA H. Age-related changes in hematological and serum biochemical values in cats. Experimental Animals. 1992 Jul 1;41(3):287-94.
Alkaline phosphatase declines to 100% of its adult value	Captive client	770.779	Felis	2	Female	Auburn veterinary clinic
Alkaline phosphatase declines to 100% of its adult value	Captive client	819.627	Felis	2	Male	Auburn veterinary clinic
Alkaline phosphatase declines to 100% of its adult value	Captive client	1012.04	Felis	2	Male	CatAge dataset (known date of birth or got the cat as a young kitten 8 weeks or less)
Alkaline phosphatase declines to 100% of its adult value	Captive client	1081.73	Felis	2	Female	CatAge dataset (known date of birth or got the cat as a young kitten 8 weeks or less)
Alkaline phosphatase declines to 100% of its adult value	Captive Laboratory	501.89	Felis	2	Female	NAKAI N, NAWA K, MAEKAWA M, NAGASAWA H. Age-related changes in hematological and serum biochemical values in cats. Experimental Animals. 1992 Jul 1;41(3):287-94.
Alkaline phosphatase declines to 100% of its adult value	Captive Laboratory	503.86	Felis	2	Male	NAKAI N, NAWA K, MAEKAWA M, NAGASAWA H. Age-related changes in hematological and serum biochemical values in cats. Experimental Animals. 1992 Jul 1;41(3):287-94.
Alkaline phosphatase declines to 100% of its adult value	Captive Laboratory	650.48	Felis	2	Female	SRRC Auburn cat colony
Alkaline phosphatase declines to 100% of its adult value	Captive Laboratory	587.855	Felis	2	Male	SRRC Auburn cat colony
Alkaline phosphatase declines to 150% of its adult value	Captive client	678.914	Felis	2	Female	Auburn veterinary clinic
Alkaline phosphatase declines to 150% of its adult value	Captive client	711.556	Felis	2	Male	Auburn veterinary clinic
Alkaline phosphatase declines to 150% of its adult value	Captive client	896.81	Felis	2	Male	CatAge dataset (known date of birth or got the cat as a young kitten 8 weeks or less)
Alkaline phosphatase declines to 150% of its adult value	Captive client	878.73	Felis	2	Female	CatAge dataset (known date of birth or got the cat as a young kitten 8 weeks or less)
Alkaline phosphatase declines to 150% of its adult value	Captive Laboratory	449.8	Felis	2	Female	NAKAI N, NAWA K, MAEKAWA M, NAGASAWA H. Age-related changes in hematological and serum biochemical values in cats. Experimental Animals. 1992 Jul 1;41(3):287-94.
Alkaline phosphatase declines to 150% of its adult value	Captive Laboratory	461.49	Felis	2	Male	NAKAI N, NAWA K, MAEKAWA M, NAGASAWA H. Age-related changes in hematological and serum biochemical values in cats. Experimental Animals. 1992 Jul 1;41(3):287-94.
Alkaline phosphatase declines to 150% of its adult value	Captive Laboratory	575.23	Felis	2	Female	SRRC Auburn cat colony
Alkaline phosphatase declines to 150% of its adult value	Captive Laboratory	522.073	Felis	2	Male	SRRC Auburn cat colony
Alkaline phosphatase declines to 200% of its adult value	Captive client	587.05	Felis	2	Female	Auburn veterinary clinic
Alkaline phosphatase declines to 200% of its adult value	Captive client	603.485	Felis	2	Male	Auburn veterinary clinic
Alkaline phosphatase declines to 200% of its adult value	Captive client	781.58	Felis	2	Male	CatAge dataset (known date of birth or got the cat as a young kitten 8 weeks or less)
Alkaline phosphatase declines to 200% of its adult value	Captive client	675.74	Felis	2	Female	CatAge dataset (known date of birth or got the cat as a young kitten 8 weeks or less)
Alkaline phosphatase declines to 200% of its adult value	Captive Laboratory	397.7	Felis	2	Female	NAKAI N, NAWA K, MAEKAWA M, NAGASAWA H. Age-related changes in hematological and serum biochemical values in cats. Experimental Animals. 1992 Jul 1;41(3):287-94.
Alkaline phosphatase declines to 200% of its adult value	Captive Laboratory	419.11	Felis	2	Male	NAKAI N, NAWA K, MAEKAWA M, NAGASAWA H. Age-related changes in hematological and serum biochemical values in cats. Experimental Animals. 1992 Jul 1;41(3):287-94.
Alkaline phosphatase declines to 200% of its adult value	Captive Laboratory	499.98	Felis	2	Female	SRRC Auburn cat colony
Alkaline phosphatase declines to 200% of its adult value	Captive Laboratory	456.291	Felis	2	Male	SRRC Auburn cat colony
Alkaline phosphatase declines to 250% of its adult value	Captive client	495.185	Felis	2	Female	Auburn veterinary clinic
Alkaline phosphatase declines to 250% of its adult value	Captive client	495.414	Felis	2	Male	Auburn veterinary clinic
Alkaline phosphatase declines to 250% of its adult value	Captive client	666.35	Felis	2	Male	CatAge dataset (known date of birth or got the cat as a young kitten 8 weeks or less)
Alkaline phosphatase declines to 250% of its adult value	Captive client	472.74	Felis	2	Female	CatAge dataset (known date of birth or got the cat as a young kitten 8 weeks or less)
Alkaline phosphatase declines to 250% of its adult value	Captive Laboratory	345.6	Felis	2	Female	NAKAI N, NAWA K, MAEKAWA M, NAGASAWA H. Age-related changes in hematological and serum biochemical values in cats. Experimental Animals. 1992 Jul 1;41(3):287-94.
Alkaline phosphatase declines to 250% of its adult value	Captive Laboratory	376.74	Felis	2	Male	NAKAI N, NAWA K, MAEKAWA M, NAGASAWA H. Age-related changes in hematological and serum biochemical values in cats. Experimental Animals. 1992 Jul 1;41(3):287-94.
Alkaline phosphatase declines to 250% of its adult value	Captive Laboratory	424.73	Felis	2	Female	SRRC Auburn cat colony
Alkaline phosphatase declines to 250% of its adult value	Captive Laboratory	390.509	Felis	2	Male	SRRC Auburn cat colony
Alkaline phosphatase declines to 300% of its adult value	Captive client	403.32	Felis	2	Female	Auburn veterinary clinic
Alkaline phosphatase declines to 300% of its adult value	Captive client	387.343	Felis	2	Male	Auburn veterinary clinic
Alkaline phosphatase declines to 300% of its adult value	Captive client	551.13	Felis	2	Male	CatAge dataset (known date of birth or got the cat as a young kitten 8 weeks or less)
Alkaline phosphatase declines to 300% of its adult value	Captive client	269.74	Felis	2	Female	CatAge dataset (known date of birth or got the cat as a young kitten 8 weeks or less)
Alkaline phosphatase declines to 300% of its adult value	Captive Laboratory	293.5	Felis	2	Female	NAKAI N, NAWA K, MAEKAWA M, NAGASAWA H. Age-related changes in hematological and serum biochemical values in cats. Experimental Animals. 1992 Jul 1;41(3):287-94.
Alkaline phosphatase declines to 300% of its adult value	Captive Laboratory	334.37	Felis	2	Male	NAKAI N, NAWA K, MAEKAWA M, NAGASAWA H. Age-related changes in hematological and serum biochemical values in cats. Experimental Animals. 1992 Jul 1;41(3):287-94.
Alkaline phosphatase declines to 300% of its adult value	Captive Laboratory	349.48	Felis	2	Female	SRRC Auburn cat colony
Alkaline phosphatase declines to 300% of its adult value	Captive Laboratory	324.726	Felis	2	Male	SRRC Auburn cat colony
Alkaline phosphatase declines to 350% of its adult value	Captive client	311.456	Felis	2	Female	Auburn veterinary clinic
Alkaline phosphatase declines to 350% of its adult value	Captive client	279.272	Felis	2	Male	Auburn veterinary clinic
Alkaline phosphatase declines to 350% of its adult value	Captive client	435.9	Felis	2	Male	CatAge dataset (known date of birth or got the cat as a young kitten 8 weeks or less)
Alkaline phosphatase declines to 350% of its adult value	Captive Laboratory	241.4	Felis	2	Female	NAKAI N, NAWA K, MAEKAWA M, NAGASAWA H. Age-related changes in hematological and serum biochemical values in cats. Experimental Animals. 1992 Jul 1;41(3):287-94.
Alkaline phosphatase declines to 350% of its adult value	Captive Laboratory	291.99	Felis	2	Male	NAKAI N, NAWA K, MAEKAWA M, NAGASAWA H. Age-related changes in hematological and serum biochemical values in cats. Experimental Animals. 1992 Jul 1;41(3):287-94.
Alkaline phosphatase declines to 350% of its adult value	Captive Laboratory	274.23	Felis	2	Female	SRRC Auburn cat colony
Alkaline phosphatase declines to 350% of its adult value	Captive Laboratory	258.944	Felis	2	Male	SRRC Auburn cat colony
Alkaline phosphatase declines to 400% of its adult value	Captive client	219.591	Felis	2	Female	Auburn veterinary clinic
Alkaline phosphatase declines to 400% of its adult value	Captive client	171.201	Felis	2	Male	Auburn veterinary clinic
Alkaline phosphatase declines to 400% of its adult value	Captive client	320.67	Felis	2	Male	CatAge dataset (known date of birth or got the cat as a young kitten 8 weeks or less)
Alkaline phosphatase declines to 400% of its adult value	Captive Laboratory	189.3	Felis	2	Female	NAKAI N, NAWA K, MAEKAWA M, NAGASAWA H. Age-related changes in hematological and serum biochemical values in cats. Experimental Animals. 1992 Jul 1;41(3):287-94.
Alkaline phosphatase declines to 400% of its adult value	Captive Laboratory	249.62	Felis	2	Male	NAKAI N, NAWA K, MAEKAWA M, NAGASAWA H. Age-related changes in hematological and serum biochemical values in cats. Experimental Animals. 1992 Jul 1;41(3):287-94.
Alkaline phosphatase declines to 400% of its adult value	Captive Laboratory	198.979	Felis	2	Female	SRRC Auburn cat colony
Alkaline phosphatase declines to 400% of its adult value	Captive Laboratory	193.162	Felis	2	Male	SRRC Auburn cat colony
Anterior neuropore closure	Captive Laboratory	16	Felis	2	Male+Female	Werneburg I, Geiger M. Ontogeny of domestic dogs and the developmental foundations of carnivoran domestication. Journal of Mammalian Evolution. 2017 Sep;24:323-43.
Implantation	Captive Laboratory	14	Felis	2	Male+Female	Noden DM, Lahunta AD. The embryology of domestic animals. Developmental mechanisms and malformations. Williams & Wilkins; 1985.
Auditory startle reaction	Captive Laboratory	68	Felis	1	Male+Female	Beaver B, Sensory development of Felis catus, Laboratory Animals 14:199-201 1980
Auditory startle reaction	Captive Laboratory	74.2	Felis	2	Male+Female	Beaver B, Sensory development of Felis catus, Laboratory Animals 14:199-201 1980
Auditory startle reaction	Captive Laboratory	80	Felis	2	Male+Female	Beaver B, Sensory development of Felis catus, Laboratory Animals 14:199-201 1980
Auditory startle reaction	Captive Laboratory	92	Felis	3	Male+Female	Beaver B, Sensory development of Felis catus, Laboratory Animals 14:199-201 1980
Auditory startle reaction	Captive Laboratory	71.9	Felis	2	Male+Female	Workman AD, Charvet CJ, Clancy B, Darlington RB, Finlay BL. Modeling transformations of neurodevelopmental sequences across mammalian species. Journal of Neuroscience. 2013 Apr 24;33(17):7368-83.
Axons in optic stalk	Captive Laboratory	19	Felis	2	Male+Female	Workman AD, Charvet CJ, Clancy B, Darlington RB, Finlay BL. Modeling transformations of neurodevelopmental sequences across mammalian species. Journal of Neuroscience. 2013 Apr 24;33(17):7368-83.
Back hairs	Captive Laboratory	46	Felis	2	Male+Female	Werneburg I, Geiger M. Ontogeny of domestic dogs and the developmental foundations of carnivoran domestication. Journal of Mammalian Evolution. 2017 Sep;24:323-43.
Basioccipital ossification (Onset)	Captive Laboratory	34.5	Felis	2	Male+Female	Boyd, J. S. (1976). Studies on the appearance of the centres of ossification of the axial skeleton in the feline fœtus. Anatomia, Histologia, Embryologia, 5(3), 193-205.
Basisphenoid ossification (Onset)	Captive Laboratory	45.5	Felis	2	Male+Female	Boyd, J. S. (1976). Studies on the appearance of the centres of ossification of the axial skeleton in the feline fœtus. Anatomia, Histologia, Embryologia, 5(3), 193-205.
Basisphenoid ossification (Onset)	Captive Laboratory	35	Felis	2	Male+Female	Boyd, J. S. (1976). Studies on the appearance of the centres of ossification of the axial skeleton in the feline fœtus. Anatomia, Histologia, Embryologia, 5(3), 193-205.
Belly hairs	Captive Laboratory	46	Felis	2	Male+Female	Werneburg I, Geiger M. Ontogeny of domestic dogs and the developmental foundations of carnivoran domestication. Journal of Mammalian Evolution. 2017 Sep;24:323-43.
Blastocyst stage	Captive Laboratory	7.25	Felis	2	Male+Female	Knospe C. Periods and stages of the prenatal development of the domestic cat. Anatomia, histologia, embryologia. 2002 Feb;31(1):37-51.
Blastocyst stage	Captive Laboratory	5	Felis	2	Male+Female	Noden DM, Lahunta AD. The embryology of domestic animals. Developmental mechanisms and malformations. Williams & Wilkins; 1985.
Body weight (Decline initiates)	Captive client	3715	Felis	2	Male	Murphy BJ, Stevenson MA, Mansfield CS. Bodyweight and body condition scores of Australian British shorthaired cats, 2008–2017. Frontiers in Veterinary Science. 2023 Oct 11;10:1241080.
Body weight (Decline initiates)	Captive client	4627.5	Felis	2	Male	Murphy BJ, Stevenson MA, Mansfield CS. Bodyweight and body condition scores of Australian British shorthaired cats, 2008–2017. Frontiers in Veterinary Science. 2023 Oct 11;10:1241080.
Body weight (Decline initiates)	Captive client	3258.75	Felis	2	Female	Murphy BJ, Stevenson MA, Mansfield CS. Bodyweight and body condition scores of Australian British shorthaired cats, 2008–2017. Frontiers in Veterinary Science. 2023 Oct 11;10:1241080.
Brain choroid plexus emerges	Captive Laboratory	30	Felis	2	Male+Female	Knospe C. Periods and stages of the prenatal development of the domestic cat. Anatomia, histologia, embryologia. 2002 Feb;31(1):37-51.
Canine mandible eruption		214	Felis	2	Male+Female	Orsini P, Hennet P. Anatomy of the mouth and teeth of the cat. Vet Clin North Am Small Anim Pract. 1992 Nov;22(6):1265-77. doi: 10.1016/s0195-5616(92)50126-7. PMID: 1455572.
Canine maxilla eruption		218	Felis	2	Male+Female	Orsini P, Hennet P. Anatomy of the mouth and teeth of the cat. Vet Clin North Am Small Anim Pract. 1992 Nov;22(6):1265-77. doi: 10.1016/s0195-5616(92)50126-7. PMID: 1455572.
Capitate ossification (Onset)	Captive Laboratory	85	Felis	2	Male+Female	Prochel J, Vogel P, Sánchez-Villagra MR. Hand development and sequence of ossification in the forelimb of the European shrew Crocidura russula (Soricidae) and comparisons across therian mammals. J Anat. 2004 Aug;205(2):99-111. doi: 10.1111/j.0021-8782.2004.00321.x. PMID: 15291793; PMCID: PMC1571333.
Cataract prevalence reaches 50%	Captive client	4463.25	Felis	2	Male+Female	Williams, D. L., & Fred Heath, M. (2006). Prevalence of feline cataract: results of a cross-sectional study of 2000 normal animals, 50 cats with diabetes and one hundred cats following dehydrational crises. Veterinary Ophthalmology, 9(5), 341–349. https://doi.org/10.1111/j.1463-5224.2006.00497.x
Cataract prevalence reaches 50%	Captive client	4850.15	Felis	2	Male+Female	Williams, D. L., & Fred Heath, M. (2006). Prevalence of feline cataract: results of a cross-sectional study of 2000 normal animals, 50 cats with diabetes and one hundred cats following dehydrational crises. Veterinary Ophthalmology, 9(5), 341–349. https://doi.org/10.1111/j.1463-5224.2006.00497.x
Cataract prevalence reaches 50%	Captive client	6302.85	Felis	2	Male+Female	Williams, D. L., & Fred Heath, M. (2006). Prevalence of feline cataract: results of a cross-sectional study of 2000 normal animals, 50 cats with diabetes and one hundred cats following dehydrational crises. Veterinary Ophthalmology, 9(5), 341–349. https://doi.org/10.1111/j.1463-5224.2006.00497.x
Cataract prevalence reaches 10%		2802.5	Felis	2	Female	Williams, D. L., & Fred Heath, M. (2006). Prevalence of feline cataract: results of a cross-sectional study of 2000 normal animals, 50 cats with diabetes and one hundred cats following dehydrational crises. Veterinary Ophthalmology, 9(5), 341–349. https://doi.org/10.1111/j.1463-5224.2006.00497.x
Cataract prevalence reaches 10%		2831.7	Felis	2	Male	Williams, D. L., & Fred Heath, M. (2006). Prevalence of feline cataract: results of a cross-sectional study of 2000 normal animals, 50 cats with diabetes and one hundred cats following dehydrational crises. Veterinary Ophthalmology, 9(5), 341–349. https://doi.org/10.1111/j.1463-5224.2006.00497.x
Cataract prevalence reaches 20%		2619.6	Felis	2	Male	Williams, D. L., & Fred Heath, M. (2006). Prevalence of feline cataract: results of a cross-sectional study of 2000 normal animals, 50 cats with diabetes and one hundred cats following dehydrational crises. Veterinary Ophthalmology, 9(5), 341–349. https://doi.org/10.1111/j.1463-5224.2006.00497.x
Cataract prevalence reaches 20%		3766.1	Felis	2	Female	Williams, D. L., & Fred Heath, M. (2006). Prevalence of feline cataract: results of a cross-sectional study of 2000 normal animals, 50 cats with diabetes and one hundred cats following dehydrational crises. Veterinary Ophthalmology, 9(5), 341–349. https://doi.org/10.1111/j.1463-5224.2006.00497.x
Cataract prevalence reaches 30%		3817.2	Felis	2	Male	Williams, D. L., & Fred Heath, M. (2006). Prevalence of feline cataract: results of a cross-sectional study of 2000 normal animals, 50 cats with diabetes and one hundred cats following dehydrational crises. Veterinary Ophthalmology, 9(5), 341–349. https://doi.org/10.1111/j.1463-5224.2006.00497.x
Cataract prevalence reaches 30%		4083.65	Felis	2	Female	Williams, D. L., & Fred Heath, M. (2006). Prevalence of feline cataract: results of a cross-sectional study of 2000 normal animals, 50 cats with diabetes and one hundred cats following dehydrational crises. Veterinary Ophthalmology, 9(5), 341–349. https://doi.org/10.1111/j.1463-5224.2006.00497.x
Cataract prevalence reaches 40%		3969.41	Felis	2	Male	Williams, D. L., & Fred Heath, M. (2006). Prevalence of feline cataract: results of a cross-sectional study of 2000 normal animals, 50 cats with diabetes and one hundred cats following dehydrational crises. Veterinary Ophthalmology, 9(5), 341–349. https://doi.org/10.1111/j.1463-5224.2006.00497.x
Cataract prevalence reaches 40%		4682.25	Felis	2	Female	Williams, D. L., & Fred Heath, M. (2006). Prevalence of feline cataract: results of a cross-sectional study of 2000 normal animals, 50 cats with diabetes and one hundred cats following dehydrational crises. Veterinary Ophthalmology, 9(5), 341–349. https://doi.org/10.1111/j.1463-5224.2006.00497.x
Cataract prevalence reaches 50%		4368.35	Felis	2	Male	Williams, D. L., & Fred Heath, M. (2006). Prevalence of feline cataract: results of a cross-sectional study of 2000 normal animals, 50 cats with diabetes and one hundred cats following dehydrational crises. Veterinary Ophthalmology, 9(5), 341–349. https://doi.org/10.1111/j.1463-5224.2006.00497.x
Cataract prevalence reaches 50%		4839.2	Felis	2	Female	Williams, D. L., & Fred Heath, M. (2006). Prevalence of feline cataract: results of a cross-sectional study of 2000 normal animals, 50 cats with diabetes and one hundred cats following dehydrational crises. Veterinary Ophthalmology, 9(5), 341–349. https://doi.org/10.1111/j.1463-5224.2006.00497.x
Cataract prevalence reaches 60%		4700.5	Felis	2	Male	Williams, D. L., & Fred Heath, M. (2006). Prevalence of feline cataract: results of a cross-sectional study of 2000 normal animals, 50 cats with diabetes and one hundred cats following dehydrational crises. Veterinary Ophthalmology, 9(5), 341–349. https://doi.org/10.1111/j.1463-5224.2006.00497.x
Cataract prevalence reaches 60%		5131.2	Felis	2	Female	Williams, D. L., & Fred Heath, M. (2006). Prevalence of feline cataract: results of a cross-sectional study of 2000 normal animals, 50 cats with diabetes and one hundred cats following dehydrational crises. Veterinary Ophthalmology, 9(5), 341–349. https://doi.org/10.1111/j.1463-5224.2006.00497.x
Cataract prevalence reaches 70%		5430.5	Felis	2	Female	Williams, D. L., & Fred Heath, M. (2006). Prevalence of feline cataract: results of a cross-sectional study of 2000 normal animals, 50 cats with diabetes and one hundred cats following dehydrational crises. Veterinary Ophthalmology, 9(5), 341–349. https://doi.org/10.1111/j.1463-5224.2006.00497.x
Cataract with diabetes prevalence reaches 50%	Captive client	2109	Felis	2	Male+Female	Williams, D. L., & Fred Heath, M. (2006). Prevalence of feline cataract: results of a cross-sectional study of 2000 normal animals, 50 cats with diabetes and one hundred cats following dehydrational crises. Veterinary Ophthalmology, 9(5), 341–349. https://doi.org/10.1111/j.1463-5224.2006.00497.x
Cerebellar primordium emerges	Captive Laboratory	24	Felis	2	Male+Female	Knospe, C. (2002). Periods and stages of the prenatal development of the domestic cat. Anatomia, Histologia, Embryologia, 31(1), 37–51. https://doi.org/10.1046/j.1439-0264.2002.00360.x
Cerebral cortex gyrification: Major Sulci Appearance	Captive Laboratory	82.5	Felis	2	Male+Female	Takahashi E, Dai G, Rosen GD, Wang R, Ohki K, Folkerth RD, Galaburda AM, Wedeen VJ, Ellen Grant P. Developing neocortex organization and connectivity in cats revealed by direct correlation of diffusion tractography and histology. Cereb Cortex. 2011 Jan;21(1):200-11. doi: 10.1093/cercor/bhq084. Epub 2010 May 21. PMID: 20494968; PMCID: PMC3025725.
Cervic vertebrae ossification (Onset)	Captive Laboratory	36	Felis	2	Male+Female	Boyd, J. S. (1976). Studies on the appearance of the centres of ossification of the axial skeleton in the feline fœtus. Anatomia, Histologia, Embryologia, 5(3), 193-205.
Cervic vertebrae ossification (Onset)	Captive Laboratory	37	Felis	2	Male+Female	Boyd, J. S. (1976). Studies on the appearance of the centres of ossification of the axial skeleton in the feline fœtus. Anatomia, Histologia, Embryologia, 5(3), 193-205.
Clavicle ossification (Onset)	Captive Laboratory	29.5	Felis	2	Male+Female	Boyd JS. Patterns of ossification in the feline foetus: A study of the foetal development of the skeleton of the feline using comparative methods. University of Glasgow (United Kingdom); 1974.
Cliff aversion (Onset)	Captive Laboratory	75	Felis	1	Male+Female	Beaver B, Sensory development of Felis catus, Laboratory Animals 14:199-201 1980
Cliff aversion (Onset)	Captive Laboratory	78.2	Felis	2	Male+Female	Beaver B, Sensory development of Felis catus, Laboratory Animals 14:199-201 1980
Cliff aversion (Onset)	Captive Laboratory	79.5	Felis	2	Male+Female	Beaver B, Sensory development of Felis catus, Laboratory Animals 14:199-201 1980
Cliff aversion (Onset)	Captive Laboratory	84	Felis	3	Male+Female	Beaver B, Sensory development of Felis catus, Laboratory Animals 14:199-201 1980
Cones neurogenesis (Peak)	Captive Laboratory	36	Felis	2	Male+Female	Workman AD, Charvet CJ, Clancy B, Darlington RB, Finlay BL. Modeling transformations of neurodevelopmental sequences across mammalian species. Journal of Neuroscience. 2013 Apr 24;33(17):7368-83.
Contour lens/iris	Captive Laboratory	18.5	Felis	2	Male+Female	Werneburg I, Geiger M. Ontogeny of domestic dogs and the developmental foundations of carnivoran domestication. Journal of Mammalian Evolution. 2017 Sep;24:323-43.
Corpus callosum appearance	Captive Laboratory	39	Felis	2	Male+Female	Workman AD, Charvet CJ, Clancy B, Darlington RB, Finlay BL. Modeling transformations of neurodevelopmental sequences across mammalian species. Journal of Neuroscience. 2013 Apr 24;33(17):7368-83.
Corpus Callosum Body myelination (Offset)	Captive Laboratory	155	Felis	2	Male+Female	Workman AD, Charvet CJ, Clancy B, Darlington RB, Finlay BL. Modeling transformations of neurodevelopmental sequences across mammalian species. Journal of Neuroscience. 2013 Apr 24;33(17):7368-83.
Corpus Callosum Body myelination (Onset)	Captive Laboratory	79	Felis	2	Male+Female	Workman AD, Charvet CJ, Clancy B, Darlington RB, Finlay BL. Modeling transformations of neurodevelopmental sequences across mammalian species. Journal of Neuroscience. 2013 Apr 24;33(17):7368-83.
Cortical plate first observed/visible, first cortical plate neurons born	Captive Laboratory	24	Felis	2	Male+Female	Workman AD, Charvet CJ, Clancy B, Darlington RB, Finlay BL. Modeling transformations of neurodevelopmental sequences across mammalian species. Journal of Neuroscience. 2013 Apr 24;33(17):7368-83.
Cortical subventricular zone (abventricular cells) (Onset)	Captive Laboratory	27.75	Felis	2	Male+Female	Averaged across the rostral to caudal pole. Charvet CJ. Distinct developmental growth patterns account for the disproportionate expansion of the rostral and caudal isocortex in evolution. Front Hum Neurosci. 2014 Apr 8;8:190. doi: 10.3389/fnhum.2014.00190. 24782736; PMCID: PMC3986531.
Crawl (Onset)		72	Felis	1	Male+Female	Expected range; Veronesi MC, Fusi J. Feline neonatology: From birth to commencement of weaning - what to know for successful management. J Feline Med Surg. 2022 Mar;24(3):232-242. doi: 10.1177/1098612X221079709. PMID: 35209772.
Crawl (Onset)	Captive Laboratory	75.5	Felis	2	Male+Female	Expected range; Veronesi MC, Fusi J. Feline neonatology: From birth to commencement of weaning - what to know for successful management. J Feline Med Surg. 2022 Mar;24(3):232-242. doi: 10.1177/1098612X221079709. PMID: 35209772.
Crawl (Onset)		79	Felis	3	Male+Female	Expected range; Veronesi MC, Fusi J. Feline neonatology: From birth to commencement of weaning - what to know for successful management. J Feline Med Surg. 2022 Mar;24(3):232-242. doi: 10.1177/1098612X221079709. PMID: 35209772.
Creatinine % plateaus	Captive client	2445.76	Felis	2	Male	CatAge dataset (known date of birth or got the cat as a young kitten 8 weeks or less)
Creatinine % plateaus	Captive Laboratory	1737.51	Felis	2	Female	SRRC Auburn cat colony
Creatinine % plateaus	Captive Laboratory	1281.58	Felis	2	Male	SRRC Auburn cat colony
Creatinine % reaches 60% of the plateau	Captive Laboratory	226.534	Felis	2	Male	SRRC Auburn cat colony
Creatinine % reaches 70% of the plateau	Captive client	653.52	Felis	2	Male	CatAge dataset (known date of birth or got the cat as a young kitten 8 weeks or less)
Creatinine % reaches 70% of the plateau	Captive Laboratory	490.296	Felis	2	Male	SRRC Auburn cat colony
Creatinine % reaches 80% of the plateau	Captive client	1056.63	Felis	2	Male	CatAge dataset (known date of birth or got the cat as a young kitten 8 weeks or less)
Creatinine % reaches 80% of the plateau	Captive Laboratory	227.724	Felis	2	Female	SRRC Auburn cat colony
Creatinine % reaches 80% of the plateau	Captive Laboratory	754.058	Felis	2	Male	SRRC Auburn cat colony
Creatinine % reaches 90% of the plateau	Captive client	1751.19	Felis	2	Male	CatAge dataset (known date of birth or got the cat as a young kitten 8 weeks or less)
Creatinine % reaches 90% of the plateau	Captive Laboratory	982.615	Felis	2	Female	SRRC Auburn cat colony
Creatinine % reaches 90% of the plateau	Captive Laboratory	1017.82	Felis	2	Male	SRRC Auburn cat colony
Deciduous canines eruption		83	Felis	2	Male+Female	Orsini P, Hennet P. Anatomy of the mouth and teeth of the cat. Vet Clin North Am Small Anim Pract. 1992 Nov;22(6):1265-77. doi: 10.1016/s0195-5616(92)50126-7. PMID: 1455572.
Deciduous teeth eruption (Offset)		125	Felis	2	Male+Female	Orsini P, Hennet P. Anatomy of the mouth and teeth of the cat. Vet Clin North Am Small Anim Pract. 1992 Nov;22(6):1265-77. doi: 10.1016/s0195-5616(92)50126-7. PMID: 1455572.
Deciduous teeth eruption (Offset)		130	Felis	2	Male+Female	Wright J. Biological significance of mammalian milk teeth. Cornell University; 1983.
Deciduous teeth eruption (Onset)	Captive client	89.5	Felis	2	Male+Female	Launching and operating a succesful kitten nursery. A review of approaches and practices for animal shelters and rescue orgaizations. Prepared by the The National Kitten Coalition. 2017.
Deciduous teeth eruption (Onset)		76	Felis	1	Male+Female	Orsini P, Hennet P. Anatomy of the mouth and teeth of the cat. Vet Clin North Am Small Anim Pract. 1992 Nov;22(6):1265-77. doi: 10.1016/s0195-5616(92)50126-7. PMID: 1455572.
Deciduous teeth eruption (Onset)		78	Felis	2	Male+Female	Orsini P, Hennet P. Anatomy of the mouth and teeth of the cat. Vet Clin North Am Small Anim Pract. 1992 Nov;22(6):1265-77. doi: 10.1016/s0195-5616(92)50126-7. PMID: 1455572.
Deciduous teeth eruption (Onset)		80	Felis	3	Male+Female	Orsini P, Hennet P. Anatomy of the mouth and teeth of the cat. Vet Clin North Am Small Anim Pract. 1992 Nov;22(6):1265-77. doi: 10.1016/s0195-5616(92)50126-7. PMID: 1455572.
Deciduous teeth eruption (Onset)	Captive client	75.86	Felis	1	Male+Female	Smith R. Individual variation in onset of behavioural traits in the domestic cat (Felis catus) as assessed by owner/carer survey (Doctoral dissertation, University of Lincoln).
Deciduous teeth eruption (Onset)	Captive client	86.11	Felis	2	Male+Female	Smith R. Individual variation in onset of behavioural traits in the domestic cat (Felis catus) as assessed by owner/carer survey (Doctoral dissertation, University of Lincoln).
Deciduous teeth eruption (Onset)	Captive client	86.43	Felis	2	Male+Female	Smith R. Individual variation in onset of behavioural traits in the domestic cat (Felis catus) as assessed by owner/carer survey (Doctoral dissertation, University of Lincoln).
Deciduous teeth eruption (Onset)	Captive client	97	Felis	3	Male+Female	Smith R. Individual variation in onset of behavioural traits in the domestic cat (Felis catus) as assessed by owner/carer survey (Doctoral dissertation, University of Lincoln).
Deciduous teeth eruption (Onset)	Captive client	75.86	Felis	1	Male+Female	Smith R. Individual variation in onset of behavioural traits in the domestic cat (Felis catus) as assessed by owner/carer survey (Doctoral dissertation, University of Lincoln).
Deciduous teeth eruption (Onset)	Captive client	86.08	Felis	2	Male+Female	Smith R. Individual variation in onset of behavioural traits in the domestic cat (Felis catus) as assessed by owner/carer survey (Doctoral dissertation, University of Lincoln).
Deciduous teeth eruption (Onset)	Captive client	82.43	Felis	2	Male+Female	Smith R. Individual variation in onset of behavioural traits in the domestic cat (Felis catus) as assessed by owner/carer survey (Doctoral dissertation, University of Lincoln).
Deciduous teeth eruption (Onset)	Captive client	89	Felis	3	Male+Female	Smith R. Individual variation in onset of behavioural traits in the domestic cat (Felis catus) as assessed by owner/carer survey (Doctoral dissertation, University of Lincoln).
Deciduous teeth eruption (Onset)	Captive client	80.9	Felis	1	Male+Female	Smith R. Individual variation in onset of behavioural traits in the domestic cat (Felis catus) as assessed by owner/carer survey (Doctoral dissertation, University of Lincoln).
Deciduous teeth eruption (Onset)	Captive client	87.38	Felis	2	Male+Female	Smith R. Individual variation in onset of behavioural traits in the domestic cat (Felis catus) as assessed by owner/carer survey (Doctoral dissertation, University of Lincoln).
Deciduous teeth eruption (Onset)	Captive client	88.95	Felis	2	Male+Female	Smith R. Individual variation in onset of behavioural traits in the domestic cat (Felis catus) as assessed by owner/carer survey (Doctoral dissertation, University of Lincoln).
Deciduous teeth eruption (Onset)	Captive client	97	Felis	3	Male+Female	Smith R. Individual variation in onset of behavioural traits in the domestic cat (Felis catus) as assessed by owner/carer survey (Doctoral dissertation, University of Lincoln).
Deciduous teeth eruption (Onset)	Captive client	75.88	Felis	1	Male+Female	Smith R. Individual variation in onset of behavioural traits in the domestic cat (Felis catus) as assessed by owner/carer survey (Doctoral dissertation, University of Lincoln).
Deciduous teeth eruption (Onset)	Captive client	84.41	Felis	2	Male+Female	Smith R. Individual variation in onset of behavioural traits in the domestic cat (Felis catus) as assessed by owner/carer survey (Doctoral dissertation, University of Lincoln).
Deciduous teeth eruption (Onset)	Captive client	85.94	Felis	2	Male+Female	Smith R. Individual variation in onset of behavioural traits in the domestic cat (Felis catus) as assessed by owner/carer survey (Doctoral dissertation, University of Lincoln).
Deciduous teeth eruption (Onset)	Captive client	96	Felis	3	Male+Female	Smith R. Individual variation in onset of behavioural traits in the domestic cat (Felis catus) as assessed by owner/carer survey (Doctoral dissertation, University of Lincoln).
Deciduous teeth eruption (Onset)	Captive client	86	Felis	2	Male+Female	Smith R. Individual variation in onset of behavioural traits in the domestic cat (Felis catus) as assessed by owner/carer survey (Doctoral dissertation, University of Lincoln).
Deciduous teeth eruption (Onset)	Captive client	86	Felis	2	Male+Female	Smith R. Individual variation in onset of behavioural traits in the domestic cat (Felis catus) as assessed by owner/carer survey (Doctoral dissertation, University of Lincoln).
Deciduous teeth eruption (Onset)	Captive client	84	Felis	2	Male+Female	Smith R. Individual variation in onset of behavioural traits in the domestic cat (Felis catus) as assessed by owner/carer survey (Doctoral dissertation, University of Lincoln).
Deciduous teeth eruption (Onset)		73.5	Felis	2	Male+Female	Wright J. Biological significance of mammalian milk teeth. Cornell University; 1983.
Digital grooves (forelimb)	Captive Laboratory	22	Felis	2	Male+Female	Werneburg I, Geiger M. Ontogeny of domestic dogs and the developmental foundations of carnivoran domestication. Journal of Mammalian Evolution. 2017 Sep;24:323-43.
Digital serration (forelimb)	Captive Laboratory	24	Felis	2	Male+Female	Werneburg I, Geiger M. Ontogeny of domestic dogs and the developmental foundations of carnivoran domestication. Journal of Mammalian Evolution. 2017 Sep;24:323-43.
Distal epiphysis of the fibula appearance	Captive Laboratory	93	Felis	3	Male+Female	Smith, R.N., 1968. Appearance of Ossification Centres in the Kitten: Part I. Skeletal development of kittens, recorded as individual bones, Part II. Skeletal development of kittens, recorded weekly. Journal of Small Animal Practice, 9(10), pp.497-511.
Distal epiphysis of the fibula appearance	Captive Laboratory	86	Felis	2	Male+Female	Smith, R.N., 1968. Appearance of Ossification Centres in the Kitten: Part I. Skeletal development of kittens, recorded as individual bones, Part II. Skeletal development of kittens, recorded weekly. Journal of Small Animal Practice, 9(10), pp.497-511.
Distal epiphysis of the Radius appearance	Captive Laboratory	93	Felis	3	Male+Female	Smith, R.N., 1968. Appearance of Ossification Centres in the Kitten: Part I. Skeletal development of kittens, recorded as individual bones, Part II. Skeletal development of kittens, recorded weekly. Journal of Small Animal Practice, 9(10), pp.497-511.
Distal epiphysis of the Radius appearance		86	Felis	2	Male+Female	Smith, R.N., 1968. Appearance of Ossification Centres in the Kitten: Part I. Skeletal development of kittens, recorded as individual bones, Part II. Skeletal development of kittens, recorded weekly. Journal of Small Animal Practice, 9(10), pp.497-511.
Distal epiphysis of the Radius appearance		79	Felis	1	Male+Female	Smith, R.N., 1968. Appearance of Ossification Centres in the Kitten: Part I. Skeletal development of kittens, recorded as individual bones, Part II. Skeletal development of kittens, recorded weekly. Journal of Small Animal Practice, 9(10), pp.497-511.
Distal epiphysis of the tibia Appearance	Captive Laboratory	79	Felis	2	Male+Female	Smith, R.N., 1968. Appearance of Ossification Centres in the Kitten: Part I. Skeletal development of kittens, recorded as individual bones, Part II. Skeletal development of kittens, recorded weekly. Journal of Small Animal Practice, 9(10), pp.497-511.
Distal phalanx 3 ossification (Onset)	Captive Laboratory	31	Felis	2	Male+Female	Prochel J, Vogel P, Sánchez-Villagra MR. Hand development and sequence of ossification in the forelimb of the European shrew Crocidura russula (Soricidae) and comparisons across therian mammals. J Anat. 2004 Aug;205(2):99-111. doi: 10.1111/j.0021-8782.2004.00321.x. PMID: 15291793; PMCID: PMC1571333.
Dorsal lateral geniculate nucleus neurogenesis (Offset)	Captive Laboratory	31.5	Felis	2	Male+Female	Workman AD, Charvet CJ, Clancy B, Darlington RB, Finlay BL. Modeling transformations of neurodevelopmental sequences across mammalian species. Journal of Neuroscience. 2013 Apr 24;33(17):7368-83.
Dorsal lateral geniculate nucleus neurogenesis (Onset)	Captive Laboratory	21.5	Felis	2	Male+Female	Workman AD, Charvet CJ, Clancy B, Darlington RB, Finlay BL. Modeling transformations of neurodevelopmental sequences across mammalian species. Journal of Neuroscience. 2013 Apr 24;33(17):7368-83.
Dorsal lateral geniculate nucleus neurogenesis (Peak)	Captive Laboratory	27	Felis	2	Male+Female	Workman AD, Charvet CJ, Clancy B, Darlington RB, Finlay BL. Modeling transformations of neurodevelopmental sequences across mammalian species. Journal of Neuroscience. 2013 Apr 24;33(17):7368-83.
Ears open (auditory canals fully open or external ear canals opening)	Captive Laboratory	72	Felis	1	Male+Female	Beaver B, Sensory development of Felis catus, Laboratory Animals 14:199-201 1980
Ears open (auditory canals fully open or external ear canals opening)	Captive Laboratory	74.5	Felis	2	Male+Female	Beaver B, Sensory development of Felis catus, Laboratory Animals 14:199-201 1980
Ears open (auditory canals fully open or external ear canals opening)	Captive Laboratory	77	Felis	2	Male+Female	Beaver B, Sensory development of Felis catus, Laboratory Animals 14:199-201 1980
Ears open (auditory canals fully open or external ear canals opening)	Captive Laboratory	82	Felis	3	Male+Female	Beaver B, Sensory development of Felis catus, Laboratory Animals 14:199-201 1980
Ears open (auditory canals fully open or external ear canals opening)	Captive Laboratory	57	Felis	2	Male+Female	Boyd, J. S. (1976). Studies on the appearance of the centres of ossification of the axial skeleton in the feline fœtus. Anatomia, Histologia, Embryologia, 5(3), 193-205.
Ears open (auditory canals fully open or external ear canals opening)	Captive Laboratory	75.13	Felis	1	Male+Female	Olmstead CE, Villablanca JR. Development of behavioral audition in the kitten. Physiology & Behavior. 1980 Apr 1;24(4):705-12.
Ears open (auditory canals fully open or external ear canals opening)	Captive Laboratory	78.2	Felis	2	Male+Female	Olmstead CE, Villablanca JR. Development of behavioral audition in the kitten. Physiology & Behavior. 1980 Apr 1;24(4):705-12.
Ears open (auditory canals fully open or external ear canals opening)	Captive Laboratory	81.24	Felis	3	Male+Female	Olmstead CE, Villablanca JR. Development of behavioral audition in the kitten. Physiology & Behavior. 1980 Apr 1;24(4):705-12.
Ears open (auditory canals fully open or external ear canals opening)		71	Felis	1	Male+Female	Veronesi MC, Fusi J. Feline neonatology: From birth to commencement of weaning - what to know for successful management. J Feline Med Surg. 2022 Mar;24(3):232-242. doi: 10.1177/1098612X221079709. PMID: 35209772.
Ears open (auditory canals fully open or external ear canals opening)		75	Felis	2	Male+Female	Veronesi MC, Fusi J. Feline neonatology: From birth to commencement of weaning - what to know for successful management. J Feline Med Surg. 2022 Mar;24(3):232-242. doi: 10.1177/1098612X221079709. PMID: 35209772.
Ears open (auditory canals fully open or external ear canals opening)		79	Felis	3	Male+Female	Veronesi MC, Fusi J. Feline neonatology: From birth to commencement of weaning - what to know for successful management. J Feline Med Surg. 2022 Mar;24(3):232-242. doi: 10.1177/1098612X221079709. PMID: 35209772.
Eats solid food (Onset)	Captive client	76.12	Felis	1	Male+Female	Smith R. Individual variation in onset of behavioural traits in the domestic cat (Felis catus) as assessed by owner/carer survey (Doctoral dissertation, University of Lincoln).
Eats solid food (Onset)	Captive client	76.95	Felis	1	Male+Female	Smith R. Individual variation in onset of behavioural traits in the domestic cat (Felis catus) as assessed by owner/carer survey (Doctoral dissertation, University of Lincoln).
Eats solid food (Onset)	Captive client	85.9	Felis	1	Male+Female	Smith R. Individual variation in onset of behavioural traits in the domestic cat (Felis catus) as assessed by owner/carer survey (Doctoral dissertation, University of Lincoln).
Eats solid food (Onset)	Captive client	121.1	Felis	3	Male+Female	Smith R. Individual variation in onset of behavioural traits in the domestic cat (Felis catus) as assessed by owner/carer survey (Doctoral dissertation, University of Lincoln).
Eats solid food (Onset)	Captive client	115.99	Felis	3	Male+Female	Smith R. Individual variation in onset of behavioural traits in the domestic cat (Felis catus) as assessed by owner/carer survey (Doctoral dissertation, University of Lincoln).
Eats solid food (Onset)	Captive client	104	Felis	3	Male+Female	Smith R. Individual variation in onset of behavioural traits in the domestic cat (Felis catus) as assessed by owner/carer survey (Doctoral dissertation, University of Lincoln).
Eats solid food (Onset)	Captive client	121.1	Felis	3	Male+Female	Smith R. Individual variation in onset of behavioural traits in the domestic cat (Felis catus) as assessed by owner/carer survey (Doctoral dissertation, University of Lincoln).
Eats solid food (Onset)	Captive client	96.9	Felis	2	Male+Female	Smith R. Individual variation in onset of behavioural traits in the domestic cat (Felis catus) as assessed by owner/carer survey (Doctoral dissertation, University of Lincoln).
Eats solid food (Onset)	Captive client	97.23	Felis	2	Male+Female	Smith R. Individual variation in onset of behavioural traits in the domestic cat (Felis catus) as assessed by owner/carer survey (Doctoral dissertation, University of Lincoln).
Eats solid food (Onset)	Captive client	95.91	Felis	2	Male+Female	Smith R. Individual variation in onset of behavioural traits in the domestic cat (Felis catus) as assessed by owner/carer survey (Doctoral dissertation, University of Lincoln).
Eats solid food (Onset)	Captive client	96.42	Felis	2	Male+Female	Smith R. Individual variation in onset of behavioural traits in the domestic cat (Felis catus) as assessed by owner/carer survey (Doctoral dissertation, University of Lincoln).
Eats solid food (Onset)	Captive client	97	Felis	2	Male+Female	Smith R. Individual variation in onset of behavioural traits in the domestic cat (Felis catus) as assessed by owner/carer survey (Doctoral dissertation, University of Lincoln).
Eats solid food (Onset)	Captive client	95	Felis	2	Male+Female	Smith R. Individual variation in onset of behavioural traits in the domestic cat (Felis catus) as assessed by owner/carer survey (Doctoral dissertation, University of Lincoln).
Eats solid food (Onset)	Captive client	97	Felis	2	Male+Female	Smith R. Individual variation in onset of behavioural traits in the domestic cat (Felis catus) as assessed by owner/carer survey (Doctoral dissertation, University of Lincoln).
Entorhinal cortex neurogenesis (Offset)	Captive Laboratory	40	Felis	2	Male+Female	Workman AD, Charvet CJ, Clancy B, Darlington RB, Finlay BL. Modeling transformations of neurodevelopmental sequences across mammalian species. Journal of Neuroscience. 2013 Apr 24;33(17):7368-83.
Entorhinal cortex neurogenesis (Onset)	Captive Laboratory	21	Felis	2	Male+Female	Workman AD, Charvet CJ, Clancy B, Darlington RB, Finlay BL. Modeling transformations of neurodevelopmental sequences across mammalian species. Journal of Neuroscience. 2013 Apr 24;33(17):7368-83.
Exoccipitals ossification (Onset)	Captive Laboratory	34.5	Felis	2	Male+Female	Boyd, J. S. (1976). Studies on the appearance of the centres of ossification of the axial skeleton in the feline fœtus. Anatomia, Histologia, Embryologia, 5(3), 193-205.
External granular layer in cerebellum thickness (Peak/Decline initiates)	Captive Laboratory	80	Felis	2	Male+Female	Dacey ML, Wallace RB. Postnatal neurogenesis in the feline cerebellum: a structural-functional investigation. Acta Neurobiol Exp (Wars). 1974;34(2):253-63. PMID: 4853714.
External nare is visible	Captive Laboratory	20	Felis	2	Male+Female	Cordero GA, Sánchez-Villagra MR, Werneburg I. An irregular hourglass pattern describes the tempo of phenotypic development in placental mammal evolution. Biology letters. 2020 May 27;16(5):20200087.
Eye opening	Captive Laboratory	74.5	Felis	2	Male	Auburn colony
Eye opening	Captive Laboratory	73	Felis	2	Male	Auburn colony
Eye opening	Captive Laboratory	74	Felis	2	Male	Auburn colony
Eye opening	Captive Laboratory	74.5	Felis	2	Male+Female	Auburn colony
Eye opening	Captive Laboratory	71	Felis	1	Male+Female	Beaver B, Sensory development of Felis catus, Laboratory Animals 14:199-201 1980
Eye opening	Captive Laboratory	76.5	Felis	2	Male+Female	Beaver B, Sensory development of Felis catus, Laboratory Animals 14:199-201 1980
Eye opening	Captive Laboratory	82	Felis	3	Male+Female	Beaver B, Sensory development of Felis catus, Laboratory Animals 14:199-201 1980
Eye opening	Captive Laboratory	68	Felis	1	Male+Female	Blakemore C, Cummings RM. Eye-opening in kittens. Vision Research. 1975 Dec 1;15(12):1417-IN9.
Eye opening	Captive Laboratory	72.5	Felis	2	Male+Female	Blakemore C, Cummings RM. Eye-opening in kittens. Vision Research. 1975 Dec 1;15(12):1417-IN9.
Eye opening	Captive Laboratory	77	Felis	3	Male+Female	Blakemore C, Cummings RM. Eye-opening in kittens. Vision Research. 1975 Dec 1;15(12):1417-IN9.
Eye opening	Captive Laboratory	73	Felis	2	Male+Female	Bonds AB, Freeman RD. Development of optical quality in the kitten eye. Vision Research. 1978 Jan 1;18(4):391-8.
Eye opening	Captive Laboratory	71	Felis	1	Male+Female	Bonds AB, Freeman RD. Development of optical quality in the kitten eye. Vision Research. 1978 Jan 1;18(4):391-8.
Eye opening	Captive Laboratory	75	Felis	3	Male+Female	Bonds AB, Freeman RD. Development of optical quality in the kitten eye. Vision Research. 1978 Jan 1;18(4):391-8.
Eye opening	Captive Laboratory	71.5	Felis	2	Male+Female	Braastad BO, Heggelund P. Eye‐opening in kittens: Effects of light and some biological factors. Developmental Psychobiology: The Journal of the International Society for Developmental Psychobiology. 1984 Nov;17(6):675-81.
Eye opening	Captive client	73.25	Felis	2	Male+Female	Smith R. Individual variation in onset of behavioural traits in the domestic cat (Felis catus) as assessed by owner/carer survey (Doctoral dissertation, University of Lincoln).
Eye opening	Captive client	73.25	Felis	2	Male+Female	Smith R. Individual variation in onset of behavioural traits in the domestic cat (Felis catus) as assessed by owner/carer survey (Doctoral dissertation, University of Lincoln).
Eye opening	Captive client	72.35	Felis	2	Male+Female	Smith R. Individual variation in onset of behavioural traits in the domestic cat (Felis catus) as assessed by owner/carer survey (Doctoral dissertation, University of Lincoln).
Eye opening	Captive client	73.35	Felis	2	Male+Female	Smith R. Individual variation in onset of behavioural traits in the domestic cat (Felis catus) as assessed by owner/carer survey (Doctoral dissertation, University of Lincoln).
Eye opening	Captive Laboratory	70	Felis	1	Male+Female	Villablanca JR, Olmstead CE. Neurological development of kittens. Developmental Psychobiology: The Journal of the International Society for Developmental Psychobiology. 1979 Mar;12(2):101-27.
Eye opening	Captive Laboratory	74.5	Felis	2	Male+Female	Villablanca JR, Olmstead CE. Neurological development of kittens. Developmental Psychobiology: The Journal of the International Society for Developmental Psychobiology. 1979 Mar;12(2):101-27.
Eye opening	Captive Laboratory	79	Felis	3	Male+Female	Villablanca JR, Olmstead CE. Neurological development of kittens. Developmental Psychobiology: The Journal of the International Society for Developmental Psychobiology. 1979 Mar;12(2):101-27.
Eye opening	Captive Laboratory	74	Felis	2	Male+Female	Yinon U, Koslowe KC, Rassin MI. The optical effects of eyelid closure on the eyes of kittens reared in light and dark. Current Eye Research. 1984 Jan 1;3(3):431-9.
Eye opening	Captive Laboratory	74.1	Felis	2	Male	Yinon U, Koslowe KC, Rassin MI. The optical effects of eyelid closure on the eyes of kittens reared in light and dark. Current Eye Research. 1984 Jan 1;3(3):431-9.
Eye opening	Captive Laboratory	73.4	Felis	2	Female	Yinon U, Koslowe KC, Rassin MI. The optical effects of eyelid closure on the eyes of kittens reared in light and dark. Current Eye Research. 1984 Jan 1;3(3):431-9.
Eye opening		72	Felis	2	Male+Female	Workman AD, Charvet CJ, Clancy B, Darlington RB, Finlay BL. Modeling transformations of neurodevelopmental sequences across mammalian species. Journal of Neuroscience. 2013 Apr 24;33(17):7368-83.
Eye opening (Offset)	Captive Laboratory	75	Felis	2	Male	Auburn colony
Eye opening (Offset)	Captive Laboratory	74	Felis	2	Male	Auburn colony
Eye opening (Offset)	Captive Laboratory	76	Felis	2	Male+Female	Auburn colony
Eye opening (Offset)	Captive Laboratory	73	Felis	1	Male+Female	Beaver B, Sensory development of Felis catus, Laboratory Animals 14:199-201 1980
Eye opening (Offset)	Captive Laboratory	76.9	Felis	2	Male+Female	Beaver B, Sensory development of Felis catus, Laboratory Animals 14:199-201 1980
Eye opening (Offset)	Captive Laboratory	77.5	Felis	2	Male+Female	Beaver B, Sensory development of Felis catus, Laboratory Animals 14:199-201 1980
Eye opening (Offset)	Captive Laboratory	82	Felis	3	Male+Female	Beaver B, Sensory development of Felis catus, Laboratory Animals 14:199-201 1980
Eye opening (Offset)	Captive Laboratory	69	Felis	1	Male+Female	Blakemore C, Cummings RM. Eye-opening in kittens. Vision Research. 1975 Dec 1;15(12):1417-IN9.
Eye opening (Offset)	Captive Laboratory	73	Felis	2	Male+Female	Blakemore C, Cummings RM. Eye-opening in kittens. Vision Research. 1975 Dec 1;15(12):1417-IN9.
Eye opening (Offset)	Captive Laboratory	69	Felis	1	Male+Female	Braastad BO, Heggelund P. Eye‐opening in kittens: Effects of light and some biological factors. Developmental Psychobiology: The Journal of the International Society for Developmental Psychobiology. 1984 Nov;17(6):675-81.
Eye opening (Offset)	Captive Laboratory	74	Felis	2	Male+Female	Braastad BO, Heggelund P. Eye‐opening in kittens: Effects of light and some biological factors. Developmental Psychobiology: The Journal of the International Society for Developmental Psychobiology. 1984 Nov;17(6):675-81.
Eye opening (Offset)	Captive Laboratory	78	Felis	3	Male+Female	Braastad BO, Heggelund P. Eye‐opening in kittens: Effects of light and some biological factors. Developmental Psychobiology: The Journal of the International Society for Developmental Psychobiology. 1984 Nov;17(6):675-81.
Eye opening (Offset)	Captive client	84.9	Felis	3	Male+Female	Smith R. Individual variation in onset of behavioural traits in the domestic cat (Felis catus) as assessed by owner/carer survey (Doctoral dissertation, University of Lincoln).
Eye opening (Offset)	Captive client	75.56	Felis	2	Male+Female	Smith R. Individual variation in onset of behavioural traits in the domestic cat (Felis catus) as assessed by owner/carer survey (Doctoral dissertation, University of Lincoln).
Eye opening (Offset)	Captive client	75	Felis	2	Male+Female	Smith R. Individual variation in onset of behavioural traits in the domestic cat (Felis catus) as assessed by owner/carer survey (Doctoral dissertation, University of Lincoln).
Eye opening (Offset)	Captive client	85	Felis	3	Male+Female	Smith R. Individual variation in onset of behavioural traits in the domestic cat (Felis catus) as assessed by owner/carer survey (Doctoral dissertation, University of Lincoln).
Eye opening (Offset)	Captive client	73	Felis	1	Male+Female	Smith R. Individual variation in onset of behavioural traits in the domestic cat (Felis catus) as assessed by owner/carer survey (Doctoral dissertation, University of Lincoln).
Eye opening (Offset)	Captive client	74.81	Felis	2	Male+Female	Smith R. Individual variation in onset of behavioural traits in the domestic cat (Felis catus) as assessed by owner/carer survey (Doctoral dissertation, University of Lincoln).
Eye opening (Offset)	Captive client	75.95	Felis	2	Male+Female	Smith R. Individual variation in onset of behavioural traits in the domestic cat (Felis catus) as assessed by owner/carer survey (Doctoral dissertation, University of Lincoln).
Eye opening (Offset)	Captive client	78.9	Felis	3	Male+Female	Smith R. Individual variation in onset of behavioural traits in the domestic cat (Felis catus) as assessed by owner/carer survey (Doctoral dissertation, University of Lincoln).
Eye opening (Offset)	Captive client	81	Felis	3	Male+Female	Smith R. Individual variation in onset of behavioural traits in the domestic cat (Felis catus) as assessed by owner/carer survey (Doctoral dissertation, University of Lincoln).
Eye opening (Offset)	Captive Laboratory	70	Felis	1	Male+Female	Villablanca JR, Olmstead CE. Neurological development of kittens. Developmental Psychobiology: The Journal of the International Society for Developmental Psychobiology. 1979 Mar;12(2):101-27.
Eye opening (Offset)	Captive Laboratory	74.5	Felis	2	Male+Female	Villablanca JR, Olmstead CE. Neurological development of kittens. Developmental Psychobiology: The Journal of the International Society for Developmental Psychobiology. 1979 Mar;12(2):101-27.
Eye opening (Onset)	Captive Laboratory	74	Felis	2	Male	Auburn colony
Eye opening (Onset)	Captive Laboratory	74	Felis	2	Male+Female	Auburn colony
Eye opening (Onset)	Captive Laboratory	72	Felis	2	Male	Auburn colony
Eye opening (Onset)	Captive Laboratory	73	Felis	2	Male+Female	Auburn colony
Eye opening (Onset)	Captive Laboratory	71	Felis	1	Male+Female	Beaver B, Sensory development of Felis catus, Laboratory Animals 14:199-201 1980
Eye opening (Onset)	Captive Laboratory	73.5	Felis	2	Male+Female	Beaver B, Sensory development of Felis catus, Laboratory Animals 14:199-201 1980
Eye opening (Onset)	Captive Laboratory	73	Felis	2	Male+Female	Beaver B, Sensory development of Felis catus, Laboratory Animals 14:199-201 1980
Eye opening (Onset)	Captive Laboratory	75	Felis	3	Male+Female	Beaver B, Sensory development of Felis catus, Laboratory Animals 14:199-201 1980
Eye opening (Onset)	Captive Laboratory	72.5	Felis	2	Male+Female	Blakemore C, Cummings RM. Eye-opening in kittens. Vision Research. 1975 Dec 1;15(12):1417-IN9.
Eye opening (Onset)	Captive Laboratory	77	Felis	3	Male+Female	Blakemore C, Cummings RM. Eye-opening in kittens. Vision Research. 1975 Dec 1;15(12):1417-IN9.
Eye opening (Onset)	Captive Laboratory	65	Felis	1	Male+Female	Braastad BO, Heggelund P. Eye‐opening in kittens: Effects of light and some biological factors. Developmental Psychobiology: The Journal of the International Society for Developmental Psychobiology. 1984 Nov;17(6):675-81.
Eye opening (Onset)	Captive Laboratory	71.6	Felis	2	Male+Female	Braastad BO, Heggelund P. Eye‐opening in kittens: Effects of light and some biological factors. Developmental Psychobiology: The Journal of the International Society for Developmental Psychobiology. 1984 Nov;17(6):675-81.
Eye opening (Onset)	Captive Laboratory	76	Felis	3	Male+Female	Braastad BO, Heggelund P. Eye‐opening in kittens: Effects of light and some biological factors. Developmental Psychobiology: The Journal of the International Society for Developmental Psychobiology. 1984 Nov;17(6):675-81.
Eye opening (Onset)	Captive client	68.7	Felis	1	Male+Female	Smith R. Individual variation in onset of behavioural traits in the domestic cat (Felis catus) as assessed by owner/carer survey (Doctoral dissertation, University of Lincoln).
Eye opening (Onset)	Captive client	72.85	Felis	2	Male+Female	Smith R. Individual variation in onset of behavioural traits in the domestic cat (Felis catus) as assessed by owner/carer survey (Doctoral dissertation, University of Lincoln).
Eye opening (Onset)	Captive client	77.8	Felis	3	Male+Female	Smith R. Individual variation in onset of behavioural traits in the domestic cat (Felis catus) as assessed by owner/carer survey (Doctoral dissertation, University of Lincoln).
Eye opening (Onset)	Captive client	68.7	Felis	1	Male+Female	Smith R. Individual variation in onset of behavioural traits in the domestic cat (Felis catus) as assessed by owner/carer survey (Doctoral dissertation, University of Lincoln).
Eye opening (Onset)	Captive client	73.24	Felis	2	Male+Female	Smith R. Individual variation in onset of behavioural traits in the domestic cat (Felis catus) as assessed by owner/carer survey (Doctoral dissertation, University of Lincoln).
Eye opening (Onset)	Captive client	73	Felis	2	Male+Female	Smith R. Individual variation in onset of behavioural traits in the domestic cat (Felis catus) as assessed by owner/carer survey (Doctoral dissertation, University of Lincoln).
Eye opening (Onset)	Captive client	77.85	Felis	3	Male+Female	Smith R. Individual variation in onset of behavioural traits in the domestic cat (Felis catus) as assessed by owner/carer survey (Doctoral dissertation, University of Lincoln).
Eye opening (Onset)	Captive client	68.9	Felis	1	Male+Female	Smith R. Individual variation in onset of behavioural traits in the domestic cat (Felis catus) as assessed by owner/carer survey (Doctoral dissertation, University of Lincoln).
Eye opening (Onset)	Captive client	72.17	Felis	2	Male+Female	Smith R. Individual variation in onset of behavioural traits in the domestic cat (Felis catus) as assessed by owner/carer survey (Doctoral dissertation, University of Lincoln).
Eye opening (Onset)	Captive client	75.8	Felis	3	Male+Female	Smith R. Individual variation in onset of behavioural traits in the domestic cat (Felis catus) as assessed by owner/carer survey (Doctoral dissertation, University of Lincoln).
Eye opening (Onset)	Captive client	68.7	Felis	1	Male+Female	Smith R. Individual variation in onset of behavioural traits in the domestic cat (Felis catus) as assessed by owner/carer survey (Doctoral dissertation, University of Lincoln).
Eye opening (Onset)	Captive client	71.81	Felis	2	Male+Female	Smith R. Individual variation in onset of behavioural traits in the domestic cat (Felis catus) as assessed by owner/carer survey (Doctoral dissertation, University of Lincoln).
Eye opening (Onset)	Captive client	78	Felis	3	Male+Female	Smith R. Individual variation in onset of behavioural traits in the domestic cat (Felis catus) as assessed by owner/carer survey (Doctoral dissertation, University of Lincoln).
Eye opening (Onset)	Captive Laboratory	74	Felis	2	Male+Female	Villablanca JR, Olmstead CE. Neurological development of kittens. Developmental Psychobiology: The Journal of the International Society for Developmental Psychobiology. 1979 Mar;12(2):101-27.
Eye opening (Onset)	Captive Laboratory	78	Felis	3	Male+Female	Villablanca JR, Olmstead CE. Neurological development of kittens. Developmental Psychobiology: The Journal of the International Society for Developmental Psychobiology. 1979 Mar;12(2):101-27.
Fasciculus retroflexus appearance	Captive Laboratory	21	Felis	2	Male+Female	Workman AD, Charvet CJ, Clancy B, Darlington RB, Finlay BL. Modeling transformations of neurodevelopmental sequences across mammalian species. Journal of Neuroscience. 2013 Apr 24;33(17):7368-83.
Femur distal epiphysis appearance	Captive Laboratory	77	Felis	2	Male+Female	Miranda FG, Souza IP, Viegas FM, Megda TT, Nepomuceno AC, Tôrres RC, Rezende CM. Radiographic study of the development of the pelvis and hip and the femorotibial joints in domestic cats. J Feline Med Surg. 2020 Jun;22(6):476-483. doi: 10.1177/1098612X19854809. Epub 2019 Jun 11. PMID: 31184248.
Femur distal epiphysis appearance	Captive Laboratory	75.5	Felis	3	Male+Female	Smith, R.N., 1968. Appearance of Ossification Centres in the Kitten: Part I. Skeletal development of kittens, recorded as individual bones, Part II. Skeletal development of kittens, recorded weekly. Journal of Small Animal Practice, 9(10), pp.497-511.
Femur ossification (Onset)	Captive Laboratory	29.5	Felis	2	Male+Female	Boyd JS. Patterns of ossification in the feline foetus: A study of the foetal development of the skeleton of the feline using comparative methods. University of Glasgow (United Kingdom); 1974.
Femur proximal epiphysis appearance	Captive Laboratory	80	Felis	2	Male+Female	Miranda FG, Souza IP, Viegas FM, Megda TT, Nepomuceno AC, Tôrres RC, Rezende CM. Radiographic study of the development of the pelvis and hip and the femorotibial joints in domestic cats. J Feline Med Surg. 2020 Jun;22(6):476-483. doi: 10.1177/1098612X19854809. Epub 2019 Jun 11. PMID: 31184248.
Femur proximal epiphysis greater trochanter appearance	Captive Laboratory	96	Felis	2	Male+Female	Miranda FG, Souza IP, Viegas FM, Megda TT, Nepomuceno AC, Tôrres RC, Rezende CM. Radiographic study of the development of the pelvis and hip and the femorotibial joints in domestic cats. J Feline Med Surg. 2020 Jun;22(6):476-483. doi: 10.1177/1098612X19854809. Epub 2019 Jun 11. PMID: 31184248.
Femur proximal epiphysis lesser trochanter appearance	Captive Laboratory	96	Felis	2	Male+Female	Miranda FG, Souza IP, Viegas FM, Megda TT, Nepomuceno AC, Tôrres RC, Rezende CM. Radiographic study of the development of the pelvis and hip and the femorotibial joints in domestic cats. J Feline Med Surg. 2020 Jun;22(6):476-483. doi: 10.1177/1098612X19854809. Epub 2019 Jun 11. PMID: 31184248.
Fibula ossification (Onset)	Captive Laboratory	32	Felis	2	Male+Female	Boyd JS. Patterns of ossification in the feline foetus: A study of the foetal development of the skeleton of the feline using comparative methods. University of Glasgow (United Kingdom); 1974.
Fingers emerge	Captive Laboratory	26.5	Felis	2	Male+Female	Werneburg I, Geiger M. Ontogeny of domestic dogs and the developmental foundations of carnivoran domestication. Journal of Mammalian Evolution. 2017 Sep;24:323-43.
First claw (forelimb)	Captive Laboratory	41	Felis	2	Male+Female	Werneburg I, Geiger M. Ontogeny of domestic dogs and the developmental foundations of carnivoran domestication. Journal of Mammalian Evolution. 2017 Sep;24:323-43.
First claw (hindlimb)	Captive Laboratory	41	Felis	2	Male+Female	Werneburg I, Geiger M. Ontogeny of domestic dogs and the developmental foundations of carnivoran domestication. Journal of Mammalian Evolution. 2017 Sep;24:323-43.
First cortical visual evoked potential (VEP)	Captive Laboratory	72	Felis	2	Male+Female	Workman AD, Charvet CJ, Clancy B, Darlington RB, Finlay BL. Modeling transformations of neurodevelopmental sequences across mammalian species. Journal of Neuroscience. 2013 Apr 24;33(17):7368-83.
forelimb apical ectodermal ridge (AER)	Captive Laboratory	18.5	Felis	2	Male+Female	Cordero GA, Sánchez-Villagra MR, Werneburg I. An irregular hourglass pattern describes the tempo of phenotypic development in placental mammal evolution. Biology letters. 2020 May 27;16(5):20200087.
Forelimb bud emerges	Captive Laboratory	18	Felis	2	Male+Female	Evans HE, Sack WO. Prenatal development of domestic and laboratory mammals: growth curves, external features and selected references. Zentralbl Veterinarmed C. 1973 Mar;2(1):11-45
Forelimb bud emerges	Captive Laboratory	18.5	Felis	2	Male+Female	Werneburg I, Geiger M. Ontogeny of domestic dogs and the developmental foundations of carnivoran domestication. Journal of Mammalian Evolution. 2017 Sep;24:323-43.
Forelimb digital plate	Captive Laboratory	20	Felis	2	Male+Female	Werneburg I, Geiger M. Ontogeny of domestic dogs and the developmental foundations of carnivoran domestication. Journal of Mammalian Evolution. 2017 Sep;24:323-43.
Forelimb elbow	Captive Laboratory	20	Felis	2	Male+Female	Werneburg I, Geiger M. Ontogeny of domestic dogs and the developmental foundations of carnivoran domestication. Journal of Mammalian Evolution. 2017 Sep;24:323-43.
Forelimb follicle (distal)	Captive Laboratory	35	Felis	2	Male+Female	Werneburg I, Geiger M. Ontogeny of domestic dogs and the developmental foundations of carnivoran domestication. Journal of Mammalian Evolution. 2017 Sep;24:323-43.
Forelimb follicle (proximal)	Captive Laboratory	35	Felis	2	Male+Female	Werneburg I, Geiger M. Ontogeny of domestic dogs and the developmental foundations of carnivoran domestication. Journal of Mammalian Evolution. 2017 Sep;24:323-43.
Forelimb hair emerges	Captive Laboratory	46	Felis	2	Male+Female	Werneburg I, Geiger M. Ontogeny of domestic dogs and the developmental foundations of carnivoran domestication. Journal of Mammalian Evolution. 2017 Sep;24:323-43.
Forelimb ridge	Captive Laboratory	17.5	Felis	2	Male+Female	Werneburg I, Geiger M. Ontogeny of domestic dogs and the developmental foundations of carnivoran domestication. Journal of Mammalian Evolution. 2017 Sep;24:323-43.
Fourth branchial arches emerges	Captive Laboratory	17	Felis	2	Male+Female	Evans HE, Sack WO. Prenatal development of domestic and laboratory mammals: growth curves, external features and selected references. Zentralbl Veterinarmed C. 1973 Mar;2(1):11-45
Fourth branchial arches emerges	Captive Laboratory	17.5	Felis	2	Male+Female	Werneburg I, Geiger M. Ontogeny of domestic dogs and the developmental foundations of carnivoran domestication. Journal of Mammalian Evolution. 2017 Sep;24:323-43.
Frontal ossification (Onset)	Captive Laboratory	30.5	Felis	2	Male+Female	Boyd, J. S. (1976). Studies on the appearance of the centres of ossification of the axial skeleton in the feline fœtus. Anatomia, Histologia, Embryologia, 5(3), 193-205.
Ganglionic eminence post-proliferative zone appearance	Captive Laboratory	21.5	Felis	2	Male+Female	Charvet CJ. Distinct developmental growth patterns account for the disproportionate expansion of the rostral and caudal isocortex in evolution. Front Hum Neurosci. 2014 Apr 8;8:190. doi: 10.3389/fnhum.2014.00190. 24782736; PMCID: PMC3986531.
Gastrula stage	Captive Laboratory	9.5	Felis	2	Male+Female	Knospe C. Periods and stages of the prenatal development of the domestic cat. Anatomia, histologia, embryologia. 2002 Feb;31(1):37-51.
Gastrula stage	Captive Laboratory	12	Felis	2	Male+Female	Noden DM, Lahunta AD. The embryology of domestic animals. Developmental mechanisms and malformations. Williams & Wilkins; 1985.
Gestation as a reference point	Captive	65	Felis	2	Male+Female	https://genomics.senescence.info/species/dataset.zip; AnAge Build 15; de Magalhaes, J. P., Abidi, Z., Dos Santos, G. A., Avelar, R. A., Barardo, D., Chatsirisupachai, K., Clark, P., De-Souza, E. A., Johnson, E. J., Lopes, I., Novoa, G., Senez, L., Talay, A., Thornton, D., & To, P. K. P. (2024). Human Ageing Genomic Resources: updates on key databases in ageing research. Nucleic Acids Res, 52(D1),…
Reported Gestation		65	Felis	2	Male+Female	Garwicz, M., Christensson, M., & Psouni, E. (2009). A unifying model for timing of walking onset in humans and other mammals. Proc Natl Acad Sci U S A, 106(51), 21889-21893. https://doi.org/10.1073/pnas.0905777106
Reported Gestation	Captive+Wild	62.99	Felis	2	Male+Female	https://esapubs.org/archive/ecol/E090/184/PanTHERIA_1-0_WR05_Aug2008.txt; Jones, K. E., Bielby, J., Cardillo, M., Fritz, S. A., O'Dell, J., Orme, C. D. L., Safi, K., Sechrest, W., Boakes, E. H., Carbone, C., Connolly, C., Cutts, M. J., Foster, J. K., Grenyer, R., Habib, M., Plaster, C. A., Price, S. A., Rigby, E. A., Rist, J., . . . Michener, W. K. (2009). PanTHERIA: a species-level database of l…
Reported Gestation	Captive client	57	Felis	1	Male+Female	Musters J, De Gier J, Kooistra HS, Okkens AC. Questionnaire-based survey of parturition in the queen. Theriogenology. 2011 Jun 1;75(9):1596-601.
Reported Gestation	Captive client	64.5	Felis	2	Male+Female	Musters J, De Gier J, Kooistra HS, Okkens AC. Questionnaire-based survey of parturition in the queen. Theriogenology. 2011 Jun 1;75(9):1596-601.
Reported Gestation	Captive client	65.3	Felis	2	Male+Female	Musters J, De Gier J, Kooistra HS, Okkens AC. Questionnaire-based survey of parturition in the queen. Theriogenology. 2011 Jun 1;75(9):1596-601.
Reported Gestation	Captive client	72	Felis	3	Male+Female	Musters J, De Gier J, Kooistra HS, Okkens AC. Questionnaire-based survey of parturition in the queen. Theriogenology. 2011 Jun 1;75(9):1596-601.
Reported Gestation		64	Felis	2	Male+Female	https://figshare.com/articles/dataset/Full_Archive/3563457?backTo=/collections/An_amniote_life-history_database_to_perform_comparative_analyses_with_birds_mammals_and_reptiles/3308127; Myhrvold, N. P., Baldridge, E., Chan, B., Sivam, D., Freeman, D. L., & Ernest, S. M. (2015). An amniote life‐history database to perform comparative analyses with birds, mammals, and reptiles: Ecological Archives E…
Reported Gestation	Captive client	64.2	Felis	2	Male+Female	Romagnoli, S., Bensaia, C., Ferré-Dolcet, L., Sontas, H. B., & Stelletta, C. (2019). Fertility parameters and reproductive management of Norwegian Forest Cats, Maine Coon, Persian and Bengal cats raised in Italy: A questionnaire-based study. Journal of Feline Medicine and Surgery, 21(12), 1188-1197.
Reported Gestation	Captive client	64.8	Felis	2	Male+Female	Romagnoli, S., Bensaia, C., Ferré-Dolcet, L., Sontas, H. B., & Stelletta, C. (2019). Fertility parameters and reproductive management of Norwegian Forest Cats, Maine Coon, Persian and Bengal cats raised in Italy: A questionnaire-based study. Journal of Feline Medicine and Surgery, 21(12), 1188-1197.
Reported Gestation	Captive client	65.7	Felis	2	Male+Female	Romagnoli, S., Bensaia, C., Ferré-Dolcet, L., Sontas, H. B., & Stelletta, C. (2019). Fertility parameters and reproductive management of Norwegian Forest Cats, Maine Coon, Persian and Bengal cats raised in Italy: A questionnaire-based study. Journal of Feline Medicine and Surgery, 21(12), 1188-1197.
Reported Gestation	Captive client	64.6	Felis	2	Male+Female	Romagnoli, S., Bensaia, C., Ferré-Dolcet, L., Sontas, H. B., & Stelletta, C. (2019). Fertility parameters and reproductive management of Norwegian Forest Cats, Maine Coon, Persian and Bengal cats raised in Italy: A questionnaire-based study. Journal of Feline Medicine and Surgery, 21(12), 1188-1197.
Reported Gestation	Captive client	65.8	Felis	2	Male+Female	Sparkes, A. H., Rogers, K., Henley, W. E., Gunn-Moore, D. A., May, J. M., Gruffydd-Jones, T. J., & Bessant, C. (2006). A questionnaire-based study of gestation, parturition, and neonatal mortality in pedigree breeding cats in the UK. Journal of Feline Medicine and Surgery, 8(3), 145-157. doi:10.1016/j.jfms.2005.10.003
Reported Gestation	Captive client	64.5	Felis	2	Male+Female	Sparkes, A. H., Rogers, K., Henley, W. E., Gunn-Moore, D. A., May, J. M., Gruffydd-Jones, T. J., & Bessant, C. (2006). A questionnaire-based study of gestation, parturition, and neonatal mortality in pedigree breeding cats in the UK. Journal of Feline Medicine and Surgery, 8(3), 145-157. doi:10.1016/j.jfms.2005.10.003
Reported Gestation	Captive client	64.9	Felis	2	Male+Female	Sparkes, A. H., Rogers, K., Henley, W. E., Gunn-Moore, D. A., May, J. M., Gruffydd-Jones, T. J., & Bessant, C. (2006). A questionnaire-based study of gestation, parturition, and neonatal mortality in pedigree breeding cats in the UK. Journal of Feline Medicine and Surgery, 8(3), 145-157. doi:10.1016/j.jfms.2005.10.003
Reported Gestation	Captive client	65.3	Felis	2	Male+Female	Sparkes, A. H., Rogers, K., Henley, W. E., Gunn-Moore, D. A., May, J. M., Gruffydd-Jones, T. J., & Bessant, C. (2006). A questionnaire-based study of gestation, parturition, and neonatal mortality in pedigree breeding cats in the UK. Journal of Feline Medicine and Surgery, 8(3), 145-157. doi:10.1016/j.jfms.2005.10.003
Reported Gestation	Captive client	64.3	Felis	2	Male+Female	Sparkes, A. H., Rogers, K., Henley, W. E., Gunn-Moore, D. A., May, J. M., Gruffydd-Jones, T. J., & Bessant, C. (2006). A questionnaire-based study of gestation, parturition, and neonatal mortality in pedigree breeding cats in the UK. Journal of Feline Medicine and Surgery, 8(3), 145-157. doi:10.1016/j.jfms.2005.10.003
Reported Gestation	Captive client	64.9	Felis	2	Male+Female	Sparkes, A. H., Rogers, K., Henley, W. E., Gunn-Moore, D. A., May, J. M., Gruffydd-Jones, T. J., & Bessant, C. (2006). A questionnaire-based study of gestation, parturition, and neonatal mortality in pedigree breeding cats in the UK. Journal of Feline Medicine and Surgery, 8(3), 145-157. doi:10.1016/j.jfms.2005.10.003
Reported Gestation	Captive client	63	Felis	2	Male+Female	Sparkes, A. H., Rogers, K., Henley, W. E., Gunn-Moore, D. A., May, J. M., Gruffydd-Jones, T. J., & Bessant, C. (2006). A questionnaire-based study of gestation, parturition, and neonatal mortality in pedigree breeding cats in the UK. Journal of Feline Medicine and Surgery, 8(3), 145-157. doi:10.1016/j.jfms.2005.10.003
Reported Gestation	Captive client	65.5	Felis	2	Male+Female	Sparkes, A. H., Rogers, K., Henley, W. E., Gunn-Moore, D. A., May, J. M., Gruffydd-Jones, T. J., & Bessant, C. (2006). A questionnaire-based study of gestation, parturition, and neonatal mortality in pedigree breeding cats in the UK. Journal of Feline Medicine and Surgery, 8(3), 145-157. doi:10.1016/j.jfms.2005.10.003
Reported Gestation	Captive client	66.2	Felis	2	Male+Female	Sparkes, A. H., Rogers, K., Henley, W. E., Gunn-Moore, D. A., May, J. M., Gruffydd-Jones, T. J., & Bessant, C. (2006). A questionnaire-based study of gestation, parturition, and neonatal mortality in pedigree breeding cats in the UK. Journal of Feline Medicine and Surgery, 8(3), 145-157. doi:10.1016/j.jfms.2005.10.003
Reported Gestation	Captive client	65	Felis	2	Male+Female	Sparkes, A. H., Rogers, K., Henley, W. E., Gunn-Moore, D. A., May, J. M., Gruffydd-Jones, T. J., & Bessant, C. (2006). A questionnaire-based study of gestation, parturition, and neonatal mortality in pedigree breeding cats in the UK. Journal of Feline Medicine and Surgery, 8(3), 145-157. doi:10.1016/j.jfms.2005.10.003
Reported Gestation	Captive client	64.7	Felis	2	Male+Female	Sparkes, A. H., Rogers, K., Henley, W. E., Gunn-Moore, D. A., May, J. M., Gruffydd-Jones, T. J., & Bessant, C. (2006). A questionnaire-based study of gestation, parturition, and neonatal mortality in pedigree breeding cats in the UK. Journal of Feline Medicine and Surgery, 8(3), 145-157. doi:10.1016/j.jfms.2005.10.003
Reported Gestation	Captive client	66.1	Felis	2	Male+Female	Sparkes, A. H., Rogers, K., Henley, W. E., Gunn-Moore, D. A., May, J. M., Gruffydd-Jones, T. J., & Bessant, C. (2006). A questionnaire-based study of gestation, parturition, and neonatal mortality in pedigree breeding cats in the UK. Journal of Feline Medicine and Surgery, 8(3), 145-157. doi:10.1016/j.jfms.2005.10.003
Reported Gestation	Captive client	65.2	Felis	2	Male+Female	Sparkes, A. H., Rogers, K., Henley, W. E., Gunn-Moore, D. A., May, J. M., Gruffydd-Jones, T. J., & Bessant, C. (2006). A questionnaire-based study of gestation, parturition, and neonatal mortality in pedigree breeding cats in the UK. Journal of Feline Medicine and Surgery, 8(3), 145-157. doi:10.1016/j.jfms.2005.10.003
Reported Gestation	Captive client	65	Felis	2	Male+Female	Sparkes, A. H., Rogers, K., Henley, W. E., Gunn-Moore, D. A., May, J. M., Gruffydd-Jones, T. J., & Bessant, C. (2006). A questionnaire-based study of gestation, parturition, and neonatal mortality in pedigree breeding cats in the UK. Journal of Feline Medicine and Surgery, 8(3), 145-157. doi:10.1016/j.jfms.2005.10.003
Granule cell layer fascia dentata neurogenesis (Onset)	Captive Laboratory	22	Felis	2	Male+Female	Workman AD, Charvet CJ, Clancy B, Darlington RB, Finlay BL. Modeling transformations of neurodevelopmental sequences across mammalian species. Journal of Neuroscience. 2013 Apr 24;33(17):7368-83.
Greater trochanter of the femur fusion	Captive Laboratory	447.5	Felis	2	Male+Female	Miranda FG, Souza IP, Viegas FM, Megda TT, Nepomuceno AC, Tôrres RC, Rezende CM. Radiographic study of the development of the pelvis and hip and the femorotibial joints in domestic cats. J Feline Med Surg. 2020 Jun;22(6):476-483. doi: 10.1177/1098612X19854809. Epub 2019 Jun 11. PMID: 31184248.
Greater trochanter of the femur fusion	Captive Laboratory	317	Felis	3	Male+Female	Smith, R. N. (1969). Fusion of ossification centres in the cat. J Small Anim Pract, 10(9), 523-530.
Greater trochanter of the femur fusion	Captive Laboratory	289	Felis	2	Male+Female	Smith, R. N. (1969). Fusion of ossification centres in the cat. J Small Anim Pract, 10(9), 523-530.
Greater trochanter of the femur fusion	Captive Laboratory	261	Felis	1	Male+Female	Smith, R. N. (1969). Fusion of ossification centres in the cat. J Small Anim Pract, 10(9), 523-530.
Hamate ossification (Onset)	Captive Laboratory	82	Felis	2	Male+Female	Prochel J, Vogel P, Sánchez-Villagra MR. Hand development and sequence of ossification in the forelimb of the European shrew Crocidura russula (Soricidae) and comparisons across therian mammals. J Anat. 2004 Aug;205(2):99-111. doi: 10.1111/j.0021-8782.2004.00321.x. PMID: 15291793; PMCID: PMC1571333.
Head folicles	Captive Laboratory	35	Felis	2	Male+Female	Werneburg I, Geiger M. Ontogeny of domestic dogs and the developmental foundations of carnivoran domestication. Journal of Mammalian Evolution. 2017 Sep;24:323-43.
Head hairs	Captive Laboratory	46	Felis	2	Male+Female	Werneburg I, Geiger M. Ontogeny of domestic dogs and the developmental foundations of carnivoran domestication. Journal of Mammalian Evolution. 2017 Sep;24:323-43.
Hearing (Onset)	Captive Laboratory	70	Felis	2	Male+Female	Olmstead CE, Villablanca JR. Development of behavioral audition in the kitten. Physiology & Behavior. 1980 Apr 1;24(4):705-12.
Hemaglobin (Peak or plateau)	Captive Laboratory	395	Felis	2	Male	NAKAI N, NAWA K, MAEKAWA M, NAGASAWA H. Age-related changes in hematological and serum biochemical values in cats. Experimental Animals. 1992 Jul 1;41(3):287-94.
Hemaglobin (Peak or plateau)	Captive Laboratory	395	Felis	2	Female	NAKAI N, NAWA K, MAEKAWA M, NAGASAWA H. Age-related changes in hematological and serum biochemical values in cats. Experimental Animals. 1992 Jul 1;41(3):287-94.
Hematocrit (Peak)	Captive Laboratory	395	Felis	2	Male	NAKAI N, NAWA K, MAEKAWA M, NAGASAWA H. Age-related changes in hematological and serum biochemical values in cats. Experimental Animals. 1992 Jul 1;41(3):287-94.
Hematocrit (Peak)	Captive Laboratory	335	Felis	2	Female	NAKAI N, NAWA K, MAEKAWA M, NAGASAWA H. Age-related changes in hematological and serum biochemical values in cats. Experimental Animals. 1992 Jul 1;41(3):287-94.
Hematocrit (Peak)	Captive client	365	Felis	2	Male+Female	Yuksek N, Altuğ N, Başbuğan Y, Ağaoğlu Z. Investigation of Hematological Profiles in the Growth Process of Van Cat Breeds. Van Veterinary Journal. 2016 Dec 1;27(3):165-7.
Hindlimb bud emerges	Captive Laboratory	19	Felis	2	Male+Female	Evans HE, Sack WO. Prenatal development of domestic and laboratory mammals: growth curves, external features and selected references. Zentralbl Veterinarmed C. 1973 Mar;2(1):11-45.
Hindlimb digital plate	Captive Laboratory	22	Felis	2	Male+Female	Werneburg I, Geiger M. Ontogeny of domestic dogs and the developmental foundations of carnivoran domestication. Journal of Mammalian Evolution. 2017 Sep;24:323-43.
Hindlimb elongated	Captive Laboratory	20	Felis	2	Male+Female	Werneburg I, Geiger M. Ontogeny of domestic dogs and the developmental foundations of carnivoran domestication. Journal of Mammalian Evolution. 2017 Sep;24:323-43.
Hindlimb hairs	Captive Laboratory	46	Felis	2	Male+Female	Werneburg I, Geiger M. Ontogeny of domestic dogs and the developmental foundations of carnivoran domestication. Journal of Mammalian Evolution. 2017 Sep;24:323-43.
Hindlimb knee	Captive Laboratory	20	Felis	2	Male+Female	Werneburg I, Geiger M. Ontogeny of domestic dogs and the developmental foundations of carnivoran domestication. Journal of Mammalian Evolution. 2017 Sep;24:323-43.
Hindlimb ridge	Captive Laboratory	18.5	Felis	2	Male+Female	Werneburg I, Geiger M. Ontogeny of domestic dogs and the developmental foundations of carnivoran domestication. Journal of Mammalian Evolution. 2017 Sep;24:323-43.
Hippocampal CA1 neurogenesis (Onset)	Captive Laboratory	22	Felis	2	Male+Female	Workman AD, Charvet CJ, Clancy B, Darlington RB, Finlay BL. Modeling transformations of neurodevelopmental sequences across mammalian species. Journal of Neuroscience. 2013 Apr 24;33(17):7368-83.
Hippocampal CA3 neurogenesis (Offset)	Captive Laboratory	42	Felis	2	Male+Female	Workman AD, Charvet CJ, Clancy B, Darlington RB, Finlay BL. Modeling transformations of neurodevelopmental sequences across mammalian species. Journal of Neuroscience. 2013 Apr 24;33(17):7368-83.
Hippocampal CA3 neurogenesis (Onset)	Captive Laboratory	22	Felis	2	Male+Female	Workman AD, Charvet CJ, Clancy B, Darlington RB, Finlay BL. Modeling transformations of neurodevelopmental sequences across mammalian species. Journal of Neuroscience. 2013 Apr 24;33(17):7368-83.
Hippocampal commisure appearance	Captive Laboratory	37	Felis	2	Male+Female	Workman AD, Charvet CJ, Clancy B, Darlington RB, Finlay BL. Modeling transformations of neurodevelopmental sequences across mammalian species. Journal of Neuroscience. 2013 Apr 24;33(17):7368-83.
Horizontal cell generation (Offset)	Captive Laboratory	75	Felis	2	Male+Female	Workman AD, Charvet CJ, Clancy B, Darlington RB, Finlay BL. Modeling transformations of neurodevelopmental sequences across mammalian species. Journal of Neuroscience. 2013 Apr 24;33(17):7368-83.
Humerus ossification (Onset)	Captive Laboratory	29.5	Felis	2	Male+Female	Boyd JS. Patterns of ossification in the feline foetus: A study of the foetal development of the skeleton of the feline using comparative methods. University of Glasgow (United Kingdom); 1974.
Humerus ossification (Onset)	Captive Laboratory	28	Felis	2	Male+Female	Prochel J, Vogel P, Sánchez-Villagra MR. Hand development and sequence of ossification in the forelimb of the European shrew Crocidura russula (Soricidae) and comparisons across therian mammals. J Anat. 2004 Aug;205(2):99-111. doi: 10.1111/j.0021-8782.2004.00321.x. PMID: 15291793; PMCID: PMC1571333.
Humerus proximal epiphysis appearance	Captive Laboratory	79	Felis	3	Male+Female	Smith, R.N., 1968. Appearance of Ossification Centres in the Kitten: Part I. Skeletal development of kittens, recorded as individual bones, Part II. Skeletal development of kittens, recorded weekly. Journal of Small Animal Practice, 9(10), pp.497-511.
Humerus proximal epiphysis appearance	Captive Laboratory	75.5	Felis	2	Male+Female	Smith, R.N., 1968. Appearance of Ossification Centres in the Kitten: Part I. Skeletal development of kittens, recorded as individual bones, Part II. Skeletal development of kittens, recorded weekly. Journal of Small Animal Practice, 9(10), pp.497-511.
Humerus proximal epiphysis appearance	Captive Laboratory	72	Felis	1	Male+Female	Smith, R.N., 1968. Appearance of Ossification Centres in the Kitten: Part I. Skeletal development of kittens, recorded as individual bones, Part II. Skeletal development of kittens, recorded weekly. Journal of Small Animal Practice, 9(10), pp.497-511.
Ilium ossification (Onset)	Captive Laboratory	33.5	Felis	2	Male+Female	Boyd JS. Patterns of ossification in the feline foetus: A study of the foetal development of the skeleton of the feline using comparative methods. University of Glasgow (United Kingdom); 1974.
Interparietal ossification (Onset)	Captive Laboratory	34.5	Felis	2	Male+Female	Boyd, J. S. (1976). Studies on the appearance of the centres of ossification of the axial skeleton in the feline fœtus. Anatomia, Histologia, Embryologia, 5(3), 193-205.
Ipsi/contra segregation in lateral geniculate nucleus	Captive Laboratory	60.5	Felis	2	Male+Female	Workman AD, Charvet CJ, Clancy B, Darlington RB, Finlay BL. Modeling transformations of neurodevelopmental sequences across mammalian species. Journal of Neuroscience. 2013 Apr 24;33(17):7368-83.
Ipsi/contra segregation in superior colliculus (SC)	Captive Laboratory	60.5	Felis	2	Male+Female	Workman AD, Charvet CJ, Clancy B, Darlington RB, Finlay BL. Modeling transformations of neurodevelopmental sequences across mammalian species. Journal of Neuroscience. 2013 Apr 24;33(17):7368-83.
Jump	Captive Laboratory	100	Felis	3	Male+Female	Sechzer JA, Folstein SE, Geiger EH, Mervis RF, Meehan SM. Development and maturation of postural reflexes in normal kittens. Experimental neurology. 1984 Dec 1;86(3):493-505.
Lacrimals ossification (Onset)	Captive Laboratory	38	Felis	2	Male+Female	Boyd, J. S. (1976). Studies on the appearance of the centres of ossification of the axial skeleton in the feline fœtus. Anatomia, Histologia, Embryologia, 5(3), 193-205.
Lateral geniculate nucleus axons in subplate	Captive Laboratory	41.5	Felis	2	Male+Female	Workman AD, Charvet CJ, Clancy B, Darlington RB, Finlay BL. Modeling transformations of neurodevelopmental sequences across mammalian species. Journal of Neuroscience. 2013 Apr 24;33(17):7368-83.
Lens vesicles emerge	Captive Laboratory	17	Felis	2	Male+Female	Werneburg I, Geiger M. Ontogeny of domestic dogs and the developmental foundations of carnivoran domestication. Journal of Mammalian Evolution. 2017 Sep;24:323-43.
Lesser trochanter of the femur fusion	Captive Laboratory	408.5	Felis	2	Male+Female	Miranda FG, Souza IP, Viegas FM, Megda TT, Nepomuceno AC, Tôrres RC, Rezende CM. Radiographic study of the development of the pelvis and hip and the femorotibial joints in domestic cats. J Feline Med Surg. 2020 Jun;22(6):476-483. doi: 10.1177/1098612X19854809. Epub 2019 Jun 11. PMID: 31184248.
Lesser trochanter of the femur fusion	Captive Laboratory	373	Felis	3	Male+Female	Smith, R. N. (1969). Fusion of ossification centres in the cat. J Small Anim Pract, 10(9), 523-530.
Lesser trochanter of the femur fusion	Captive Laboratory	338	Felis	2	Male+Female	Smith, R. N. (1969). Fusion of ossification centres in the cat. J Small Anim Pract, 10(9), 523-530.
Lesser trochanter of the femur fusion	Captive Laboratory	303	Felis	1	Male+Female	Smith, R. N. (1969). Fusion of ossification centres in the cat. J Small Anim Pract, 10(9), 523-530.
Lumber vertebrae ossification (Onset)	Captive Laboratory	36	Felis	2	Male+Female	Boyd, J. S. (1976). Studies on the appearance of the centres of ossification of the axial skeleton in the feline fœtus. Anatomia, Histologia, Embryologia, 5(3), 193-205.
Lumber vertebrae ossification (Onset)	Captive Laboratory	36.5	Felis	2	Male+Female	Boyd, J. S. (1976). Studies on the appearance of the centres of ossification of the axial skeleton in the feline fœtus. Anatomia, Histologia, Embryologia, 5(3), 193-205.
Lunate ossfication (Onset)	Captive Laboratory	85	Felis	2	Male+Female	Prochel J, Vogel P, Sánchez-Villagra MR. Hand development and sequence of ossification in the forelimb of the European shrew Crocidura russula (Soricidae) and comparisons across therian mammals. J Anat. 2004 Aug;205(2):99-111. doi: 10.1111/j.0021-8782.2004.00321.x. PMID: 15291793; PMCID: PMC1571333.
Mammillothalamic tract appearance	Captive Laboratory	23	Felis	2	Male+Female	Workman AD, Charvet CJ, Clancy B, Darlington RB, Finlay BL. Modeling transformations of neurodevelopmental sequences across mammalian species. Journal of Neuroscience. 2013 Apr 24;33(17):7368-83.
Mandible ossification (Onset)	Captive Laboratory	29.5	Felis	2	Male+Female	Boyd, J. S. (1976). Studies on the appearance of the centres of ossification of the axial skeleton in the feline fœtus. Anatomia, Histologia, Embryologia, 5(3), 193-205.
Maxilla ossification (Onset)	Captive Laboratory	28	Felis	2	Male+Female	Boyd JS. Studies on the appearance of the centres of ossification of the axial skeleton in the feline fœtus. Anatomia, Histologia, Embryologia. 1976 Sep;5(3):193-205.
Maxilla ossification (Onset)	Captive Laboratory	31	Felis	2	Male+Female	Boyd JS. Studies on the appearance of the centres of ossification of the axial skeleton in the feline fœtus. Anatomia, Histologia, Embryologia. 1976 Sep;5(3):193-205.
Maxilla ossification (Onset)	Captive Laboratory	29.5	Felis	2	Male+Female	Boyd, J. S. (1976). Studies on the appearance of the centres of ossification of the axial skeleton in the feline fœtus. Anatomia, Histologia, Embryologia, 5(3), 193-205.
Medial geniculate nucleus (Peak)	Captive Laboratory	26	Felis	2	Male+Female	Workman AD, Charvet CJ, Clancy B, Darlington RB, Finlay BL. Modeling transformations of neurodevelopmental sequences across mammalian species. Journal of Neuroscience. 2013 Apr 24;33(17):7368-83.
Medial phalanx 3 ossification (Onset)	Captive Laboratory	38	Felis	2	Male+Female	Prochel J, Vogel P, Sánchez-Villagra MR. Hand development and sequence of ossification in the forelimb of the European shrew Crocidura russula (Soricidae) and comparisons across therian mammals. J Anat. 2004 Aug;205(2):99-111. doi: 10.1111/j.0021-8782.2004.00321.x. PMID: 15291793; PMCID: PMC1571333.
Morula stage	Captive Laboratory	5	Felis	2	Male+Female	Denker HW. Studie8 on the Early Development and Implantation in the Cat. Anat. Anz. 1978;144:457-68.
Morula stage	Captive Laboratory	5.25	Felis	2	Male+Female	Knospe C. Periods and stages of the prenatal development of the domestic cat. Anatomia, histologia, embryologia. 2002 Feb;31(1):37-51.
Morula stage	Captive Laboratory	4	Felis	2	Male+Female	Noden DM, Lahunta AD. The embryology of domestic animals. Developmental mechanisms and malformations. Williams & Wilkins; 1985.
Nasal ossification (Onset)	Captive Laboratory	33.5	Felis	2	Male+Female	Boyd, J. S. (1976). Studies on the appearance of the centres of ossification of the axial skeleton in the feline fœtus. Anatomia, Histologia, Embryologia, 5(3), 193-205.
Neck hairs	Captive Laboratory	46	Felis	2	Male+Female	Werneburg I, Geiger M. Ontogeny of domestic dogs and the developmental foundations of carnivoran domestication. Journal of Mammalian Evolution. 2017 Sep;24:323-43.
Neocortical Layer 1 emerges	Captive Laboratory	26	Felis	2	Male+Female	Workman AD, Charvet CJ, Clancy B, Darlington RB, Finlay BL. Modeling transformations of neurodevelopmental sequences across mammalian species. Journal of Neuroscience. 2013 Apr 24;33(17):7368-83.
Neural folds closure	Captive Laboratory	14.5	Felis	2	Male+Female	Werneburg I, Geiger M. Ontogeny of domestic dogs and the developmental foundations of carnivoran domestication. Journal of Mammalian Evolution. 2017 Sep;24:323-43.
Neurogenesis cortical layer II /III (visual cortex) (Peak)	Captive Laboratory	56	Felis	2	Male+Female	Workman AD, Charvet CJ, Clancy B, Darlington RB, Finlay BL. Modeling transformations of neurodevelopmental sequences across mammalian species. Journal of Neuroscience. 2013 Apr 24;33(17):7368-83.
Neurogenesis cortical layer II/III (visual cortex) (Offset)	Captive Laboratory	57	Felis	2	Male+Female	Workman AD, Charvet CJ, Clancy B, Darlington RB, Finlay BL. Modeling transformations of neurodevelopmental sequences across mammalian species. Journal of Neuroscience. 2013 Apr 24;33(17):7368-83.
Neurogenesis cortical layer II/III (visual cortex) (Onset)	Captive Laboratory	42	Felis	2	Male+Female	Workman AD, Charvet CJ, Clancy B, Darlington RB, Finlay BL. Modeling transformations of neurodevelopmental sequences across mammalian species. Journal of Neuroscience. 2013 Apr 24;33(17):7368-83.
Neurogenesis cortical layer IV (visual cortex) (Offset)	Captive Laboratory	47	Felis	2	Male+Female	Workman AD, Charvet CJ, Clancy B, Darlington RB, Finlay BL. Modeling transformations of neurodevelopmental sequences across mammalian species. Journal of Neuroscience. 2013 Apr 24;33(17):7368-83.
Neurogenesis cortical layer IV (visual cortex) (Onset)	Captive Laboratory	37	Felis	2	Male+Female	Workman AD, Charvet CJ, Clancy B, Darlington RB, Finlay BL. Modeling transformations of neurodevelopmental sequences across mammalian species. Journal of Neuroscience. 2013 Apr 24;33(17):7368-83.
Neurogenesis cortical layer IV (visual cortex) (Peak)	Captive Laboratory	39	Felis	2	Male+Female	Workman AD, Charvet CJ, Clancy B, Darlington RB, Finlay BL. Modeling transformations of neurodevelopmental sequences across mammalian species. Journal of Neuroscience. 2013 Apr 24;33(17):7368-83.
Neurogenesis cortical layer V (visual cortex) (Offset)	Captive Laboratory	39.5	Felis	2	Male+Female	Workman AD, Charvet CJ, Clancy B, Darlington RB, Finlay BL. Modeling transformations of neurodevelopmental sequences across mammalian species. Journal of Neuroscience. 2013 Apr 24;33(17):7368-83.
Neurogenesis cortical layer V (visual cortex) (Onset)	Captive Laboratory	32.5	Felis	2	Male+Female	Workman AD, Charvet CJ, Clancy B, Darlington RB, Finlay BL. Modeling transformations of neurodevelopmental sequences across mammalian species. Journal of Neuroscience. 2013 Apr 24;33(17):7368-83.
Neurogenesis cortical layer V (visual cortex) (Peak)	Captive Laboratory	35	Felis	2	Male+Female	Workman AD, Charvet CJ, Clancy B, Darlington RB, Finlay BL. Modeling transformations of neurodevelopmental sequences across mammalian species. Journal of Neuroscience. 2013 Apr 24;33(17):7368-83.
Neurogenesis cortical layer VI (visual cortex) (Offset)	Captive Laboratory	37.5	Felis	2	Male+Female	Workman AD, Charvet CJ, Clancy B, Darlington RB, Finlay BL. Modeling transformations of neurodevelopmental sequences across mammalian species. Journal of Neuroscience. 2013 Apr 24;33(17):7368-83.
Neurogenesis cortical layer VI (visual cortex) (Onset)	Captive Laboratory	28	Felis	2	Male+Female	Workman AD, Charvet CJ, Clancy B, Darlington RB, Finlay BL. Modeling transformations of neurodevelopmental sequences across mammalian species. Journal of Neuroscience. 2013 Apr 24;33(17):7368-83.
Neurogenesis cortical layer VI (visual cortex) (Peak)	Captive Laboratory	33	Felis	2	Male+Female	Workman AD, Charvet CJ, Clancy B, Darlington RB, Finlay BL. Modeling transformations of neurodevelopmental sequences across mammalian species. Journal of Neuroscience. 2013 Apr 24;33(17):7368-83.
Neurula stage	Captive Laboratory	13	Felis	2	Male+Female	Noden DM, Lahunta AD. The embryology of domestic animals. Developmental mechanisms and malformations. Williams & Wilkins; 1985.
Solitary or object play (Onset)	Captive client	96.91	Felis	2	Male+Female	Smith R. Individual variation in onset of behavioural traits in the domestic cat (Felis catus) as assessed by owner/carer survey (Doctoral dissertation, University of Lincoln).
Solitary or object play (Onset)	Captive client	94.86	Felis	2	Male+Female	Smith R. Individual variation in onset of behavioural traits in the domestic cat (Felis catus) as assessed by owner/carer survey (Doctoral dissertation, University of Lincoln).
Solitary or object play (Onset)	Captive client	98.66	Felis	2	Male+Female	Smith R. Individual variation in onset of behavioural traits in the domestic cat (Felis catus) as assessed by owner/carer survey (Doctoral dissertation, University of Lincoln).
Solitary or object play (Onset)	Captive client	101.66	Felis	2	Male+Female	Smith R. Individual variation in onset of behavioural traits in the domestic cat (Felis catus) as assessed by owner/carer survey (Doctoral dissertation, University of Lincoln).
Solitary or object play (Onset)	Captive client	93	Felis	2	Male+Female	Smith R. Individual variation in onset of behavioural traits in the domestic cat (Felis catus) as assessed by owner/carer survey (Doctoral dissertation, University of Lincoln).
Solitary or object play (Onset)	Captive client	101.5	Felis	2	Male+Female	Smith R. Individual variation in onset of behavioural traits in the domestic cat (Felis catus) as assessed by owner/carer survey (Doctoral dissertation, University of Lincoln).
Solitary or object play (Onset)	Captive client	100.5	Felis	2	Male+Female	Smith R. Individual variation in onset of behavioural traits in the domestic cat (Felis catus) as assessed by owner/carer survey (Doctoral dissertation, University of Lincoln).
Solitary or object play (Onset)	Captive client	80	Felis	1	Male+Female	Smith R. Individual variation in onset of behavioural traits in the domestic cat (Felis catus) as assessed by owner/carer survey (Doctoral dissertation, University of Lincoln).
Solitary or object play (Onset)	Captive client	80	Felis	1	Male+Female	Smith R. Individual variation in onset of behavioural traits in the domestic cat (Felis catus) as assessed by owner/carer survey (Doctoral dissertation, University of Lincoln).
Solitary or object play (Onset)	Captive client	84.1	Felis	1	Male+Female	Smith R. Individual variation in onset of behavioural traits in the domestic cat (Felis catus) as assessed by owner/carer survey (Doctoral dissertation, University of Lincoln).
Solitary or object play (Onset)	Captive client	89.15	Felis	1	Male+Female	Smith R. Individual variation in onset of behavioural traits in the domestic cat (Felis catus) as assessed by owner/carer survey (Doctoral dissertation, University of Lincoln).
Solitary or object play (Onset)	Captive client	122.1	Felis	3	Male+Female	Smith R. Individual variation in onset of behavioural traits in the domestic cat (Felis catus) as assessed by owner/carer survey (Doctoral dissertation, University of Lincoln).
Solitary or object play (Onset)	Captive client	114.2	Felis	3	Male+Female	Smith R. Individual variation in onset of behavioural traits in the domestic cat (Felis catus) as assessed by owner/carer survey (Doctoral dissertation, University of Lincoln).
Solitary or object play (Onset)	Captive client	108.1	Felis	3	Male+Female	Smith R. Individual variation in onset of behavioural traits in the domestic cat (Felis catus) as assessed by owner/carer survey (Doctoral dissertation, University of Lincoln).
Solitary or object play (Onset)	Captive client	122.1	Felis	3	Male+Female	Smith R. Individual variation in onset of behavioural traits in the domestic cat (Felis catus) as assessed by owner/carer survey (Doctoral dissertation, University of Lincoln).
Olfactory pit become visible	Captive Laboratory	20	Felis	2	Male+Female	Evans HE, Sack WO. Prenatal development of domestic and laboratory mammals: growth curves, external features and selected references. Zentralbl Veterinarmed C. 1973 Mar;2(1):11-45.
Olfactory placode becomes visible	Captive Laboratory	18	Felis	2	Male+Female	Evans HE, Sack WO. Prenatal development of domestic and laboratory mammals: growth curves, external features and selected references. Zentralbl Veterinarmed C. 1973 Mar;2(1):11-45.
Optic axons invade visual centers	Captive Laboratory	32	Felis	2	Male+Female	Workman AD, Charvet CJ, Clancy B, Darlington RB, Finlay BL. Modeling transformations of neurodevelopmental sequences across mammalian species. Journal of Neuroscience. 2013 Apr 24;33(17):7368-83.
Optic axons reach dorsal lateral geniculate nucleus and superior colliculus (SC)	Captive Laboratory	31.5	Felis	2	Male+Female	Workman AD, Charvet CJ, Clancy B, Darlington RB, Finlay BL. Modeling transformations of neurodevelopmental sequences across mammalian species. Journal of Neuroscience. 2013 Apr 24;33(17):7368-83.
Optic fissure	Captive Laboratory	20	Felis	2	Male+Female	Werneburg I, Geiger M. Ontogeny of domestic dogs and the developmental foundations of carnivoran domestication. Journal of Mammalian Evolution. 2017 Sep;24:323-43.
Optic Tract myelination (Offset)	Captive Laboratory	147	Felis	2	Male+Female	Workman AD, Charvet CJ, Clancy B, Darlington RB, Finlay BL. Modeling transformations of neurodevelopmental sequences across mammalian species. Journal of Neuroscience. 2013 Apr 24;33(17):7368-83.
Optic Tract myelination (Onset)	Captive Laboratory	70	Felis	2	Male+Female	Workman AD, Charvet CJ, Clancy B, Darlington RB, Finlay BL. Modeling transformations of neurodevelopmental sequences across mammalian species. Journal of Neuroscience. 2013 Apr 24;33(17):7368-83.
Optic vesicle emerges	Captive Laboratory	14.5	Felis	2	Male+Female	Werneburg I, Geiger M. Ontogeny of domestic dogs and the developmental foundations of carnivoran domestication. Journal of Mammalian Evolution. 2017 Sep;24:323-43.
Otic pit is present	Captive Laboratory	14.5	Felis	2	Male+Female	Werneburg I, Geiger M. Ontogeny of domestic dogs and the developmental foundations of carnivoran domestication. Journal of Mammalian Evolution. 2017 Sep;24:323-43.
Otic placode becomes visible	Captive Laboratory	14	Felis	2	Male+Female	Evans HE, Sack WO. Prenatal development of domestic and laboratory mammals: growth curves, external features and selected references. Zentralbl Veterinarmed C. 1973 Mar;2(1):11-45.
Otic vesicle is present	Captive Laboratory	17.5	Felis	2	Male+Female	Werneburg I, Geiger M. Ontogeny of domestic dogs and the developmental foundations of carnivoran domestication. Journal of Mammalian Evolution. 2017 Sep;24:323-43.
Palatine ossification (Onset)	Captive Laboratory	33	Felis	2	Male+Female	Boyd JS. Studies on the appearance of the centres of ossification of the axial skeleton in the feline fœtus. Anatomia, Histologia, Embryologia. 1976 Sep;5(3):193-205.
Palatine ossification (Onset)	Captive Laboratory	30	Felis	2	Male+Female	Boyd JS. Studies on the appearance of the centres of ossification of the axial skeleton in the feline fœtus. Anatomia, Histologia, Embryologia. 1976 Sep;5(3):193-205.
Palpebral reflex	Captive Laboratory	67	Felis	2	Male+Female	Beaver B, Sensory development of Felis catus, Laboratory Animals 14:199-201 1980
Palpebral reflex		66	Felis	1	Male+Female	Lavely, J.A., 2006. Pediatric neurology of the dog and cat. Veterinary Clinics: Small Animal Practice, 36(3), pp.475-501.
Palpebral reflex		67	Felis	2	Male+Female	Lavely, J.A., 2006. Pediatric neurology of the dog and cat. Veterinary Clinics: Small Animal Practice, 36(3), pp.475-501.
Palpebral reflex		68	Felis	3	Male+Female	Lavely, J.A., 2006. Pediatric neurology of the dog and cat. Veterinary Clinics: Small Animal Practice, 36(3), pp.475-501.
Parietals ossification (Onset)	Captive Laboratory	34.5	Felis	2	Male+Female	Boyd, J. S. (1976). Studies on the appearance of the centres of ossification of the axial skeleton in the feline fœtus. Anatomia, Histologia, Embryologia, 5(3), 193-205.
Patella ossification (Onset)	Second hand source	143	Felis	2	Male+Female	Miranda FG, Souza IP, Viegas FM, Megda TT, Nepomuceno AC, Tôrres RC, Rezende CM. Radiographic study of the development of the pelvis and hip and the femorotibial joints in domestic cats. J Feline Med Surg. 2020 Jun;22(6):476-483. doi: 10.1177/1098612X19854809. Epub 2019 Jun 11. PMID: 31184248.
Patella ossification (Onset)	Captive Laboratory	128	Felis	3	Male+Female	Smith, R.N., 1968. Appearance of Ossification Centres in the Kitten: Part I. Skeletal development of kittens, recorded as individual bones, Part II. Skeletal development of kittens, recorded weekly. Journal of Small Animal Practice, 9(10), pp.497-511.
Permanent teeth eruption (Offset)		239	Felis	2	Male+Female	Orsini P, Hennet P. Anatomy of the mouth and teeth of the cat. Vet Clin North Am Small Anim Pract. 1992 Nov;22(6):1265-77. doi: 10.1016/s0195-5616(92)50126-7. PMID: 1455572.
Permanent teeth eruption (Onset)		168	Felis	2	Male+Female	Orsini P, Hennet P. Anatomy of the mouth and teeth of the cat. Vet Clin North Am Small Anim Pract. 1992 Nov;22(6):1265-77. doi: 10.1016/s0195-5616(92)50126-7. PMID: 1455572.
Phosphorus % plateaus	Captive client	1009.5	Felis	2	Female	Auburn veterinary clinic
Phosphorus % plateaus	Captive client	1261.16	Felis	2	Male	Auburn veterinary clinic
Phosphorus % plateaus	Captive client	1404.97	Felis	2	Male	CatAge dataset (known date of birth or got the cat as a young kitten 8 weeks or less)
Phosphorus % plateaus	Captive client	1209.71	Felis	2	Female	CatAge dataset (known date of birth or got the cat as a young kitten 8 weeks or less)
Phosphorus % plateaus	Captive Laboratory	579.19	Felis	2	Male	NAKAI N, NAWA K, MAEKAWA M, NAGASAWA H. Age-related changes in hematological and serum biochemical values in cats. Experimental Animals. 1992 Jul 1;41(3):287-94.
Phosphorus % plateaus	Captive Laboratory	611.5	Felis	2	Female	NAKAI N, NAWA K, MAEKAWA M, NAGASAWA H. Age-related changes in hematological and serum biochemical values in cats. Experimental Animals. 1992 Jul 1;41(3):287-94.
Phosphorus % plateaus	Captive Laboratory	739.066	Felis	2	Female	SRRC Auburn cat colony
Phosphorus % plateaus	Captive Laboratory	842.646	Felis	2	Male	SRRC Auburn cat colony
Phosphorus % reaches 120% of the plateau	Captive client	801.661	Felis	2	Female	Auburn veterinary clinic
Phosphorus % reaches 120% of the plateau	Captive client	991.004	Felis	2	Male	Auburn veterinary clinic
Phosphorus % reaches 120% of the plateau	Captive client	1149.58	Felis	2	Male	CatAge dataset (known date of birth or got the cat as a young kitten 8 weeks or less)
Phosphorus % reaches 120% of the plateau	Captive client	931.78	Felis	2	Female	CatAge dataset (known date of birth or got the cat as a young kitten 8 weeks or less)
Phosphorus % reaches 120% of the plateau	Captive Laboratory	402.93	Felis	2	Male	NAKAI N, NAWA K, MAEKAWA M, NAGASAWA H. Age-related changes in hematological and serum biochemical values in cats. Experimental Animals. 1992 Jul 1;41(3):287-94.
Phosphorus % reaches 120% of the plateau	Captive Laboratory	432.63	Felis	2	Female	NAKAI N, NAWA K, MAEKAWA M, NAGASAWA H. Age-related changes in hematological and serum biochemical values in cats. Experimental Animals. 1992 Jul 1;41(3):287-94.
Phosphorus % reaches 120% of the plateau	Captive Laboratory	618.8	Felis	2	Female	SRRC Auburn cat colony
Phosphorus % reaches 120% of the plateau	Captive Laboratory	675.559	Felis	2	Male	SRRC Auburn cat colony
Phosphorus % reaches 140% of the plateau	Captive client	593.818	Felis	2	Female	Auburn veterinary clinic
Phosphorus % reaches 140% of the plateau	Captive client	720.842	Felis	2	Male	Auburn veterinary clinic
Phosphorus % reaches 140% of the plateau	Captive client	894.2	Felis	2	Male	CatAge dataset (known date of birth or got the cat as a young kitten 8 weeks or less)
Phosphorus % reaches 140% of the plateau	Captive client	653.84	Felis	2	Female	CatAge dataset (known date of birth or got the cat as a young kitten 8 weeks or less)
Phosphorus % reaches 140% of the plateau	Captive Laboratory	226.67	Felis	2	Male	NAKAI N, NAWA K, MAEKAWA M, NAGASAWA H. Age-related changes in hematological and serum biochemical values in cats. Experimental Animals. 1992 Jul 1;41(3):287-94.
Phosphorus % reaches 140% of the plateau	Captive Laboratory	253.76	Felis	2	Female	NAKAI N, NAWA K, MAEKAWA M, NAGASAWA H. Age-related changes in hematological and serum biochemical values in cats. Experimental Animals. 1992 Jul 1;41(3):287-94.
Phosphorus % reaches 140% of the plateau	Captive Laboratory	498.534	Felis	2	Female	SRRC Auburn cat colony
Phosphorus % reaches 140% of the plateau	Captive Laboratory	508.473	Felis	2	Male	SRRC Auburn cat colony
Phosphorus % reaches 160% of the plateau	Captive client	385.975	Felis	2	Female	Auburn veterinary clinic
Phosphorus % reaches 160% of the plateau	Captive client	450.681	Felis	2	Male	Auburn veterinary clinic
Phosphorus % reaches 160% of the plateau	Captive client	638.81	Felis	2	Male	CatAge dataset (known date of birth or got the cat as a young kitten 8 weeks or less)
Phosphorus % reaches 160% of the plateau	Captive client	375.9	Felis	2	Female	CatAge dataset (known date of birth or got the cat as a young kitten 8 weeks or less)
Phosphorus % reaches 160% of the plateau	Captive Laboratory	378.268	Felis	2	Female	SRRC Auburn cat colony
Phosphorus % reaches 160% of the plateau	Captive Laboratory	341.386	Felis	2	Male	SRRC Auburn cat colony
Photoreceptor generation (Onset)	Captive Laboratory	26	Felis	2	Male+Female	Workman AD, Charvet CJ, Clancy B, Darlington RB, Finlay BL. Modeling transformations of neurodevelopmental sequences across mammalian species. Journal of Neuroscience. 2013 Apr 24;33(17):7368-83.
Pinna fold	Captive Laboratory	22	Felis	2	Male+Female	Werneburg I, Geiger M. Ontogeny of domestic dogs and the developmental foundations of carnivoran domestication. Journal of Mammalian Evolution. 2017 Sep;24:323-43.
Pisiforme ossification (Onset)	Captive Laboratory	75	Felis	2	Male+Female	Table 4. Prochel J, Vogel P, Sánchez-Villagra MR. Hand development and sequence of ossification in the forelimb of the European shrew Crocidura russula (Soricidae) and comparisons across therian mammals. J Anat. 2004 Aug;205(2):99-111. doi: 10.1111/j.0021-8782.2004.00321.x. PMID: 15291793; PMCID: PMC1571333.
Plasticity/OD critical period (Offset)	Captive Laboratory	100	Felis	2	Male+Female	Workman AD, Charvet CJ, Clancy B, Darlington RB, Finlay BL. Modeling transformations of neurodevelopmental sequences across mammalian species. Journal of Neuroscience. 2013 Apr 24;33(17):7368-83.
Plasticity/OD critical period (Onset)	Captive Laboratory	86	Felis	2	Male+Female	Workman AD, Charvet CJ, Clancy B, Darlington RB, Finlay BL. Modeling transformations of neurodevelopmental sequences across mammalian species. Journal of Neuroscience. 2013 Apr 24;33(17):7368-83.
Post-proliferative zone appearance in the cerebellum	Captive Laboratory	18.75	Felis	2	Male+Female	Charvet CJ. Distinct developmental growth patterns account for the disproportionate expansion of the rostral and caudal isocortex in evolution. Front Hum Neurosci. 2014 Apr 8;8:190. doi: 10.3389/fnhum.2014.00190. 24782736; PMCID: PMC3986531.
Post-proliferative zone appearance in the superior colliculus	Captive Laboratory	20.5	Felis	2	Male+Female	Charvet CJ. Distinct developmental growth patterns account for the disproportionate expansion of the rostral and caudal isocortex in evolution. Front Hum Neurosci. 2014 Apr 8;8:190. doi: 10.3389/fnhum.2014.00190. 24782736; PMCID: PMC3986531.
Posterior commisure appearance	Captive Laboratory	21	Felis	2	Male+Female	Workman AD, Charvet CJ, Clancy B, Darlington RB, Finlay BL. Modeling transformations of neurodevelopmental sequences across mammalian species. Journal of Neuroscience. 2013 Apr 24;33(17):7368-83.
Posterior neuropore closure	Captive Laboratory	18.5	Felis	2	Male+Female	Werneburg I, Geiger M. Ontogeny of domestic dogs and the developmental foundations of carnivoran domestication. Journal of Mammalian Evolution. 2017 Sep;24:323-43.
Premaxilla ossification (Onset)	Captive Laboratory	30.5	Felis	2	Male+Female	Boyd, J. S. (1976). Studies on the appearance of the centres of ossification of the axial skeleton in the feline fœtus. Anatomia, Histologia, Embryologia, 5(3), 193-205.
Preyer reflex	Captive Laboratory	74.5	Felis	2	Male+Female	Workman AD, Charvet CJ, Clancy B, Darlington RB, Finlay BL. Modeling transformations of neurodevelopmental sequences across mammalian species. Journal of Neuroscience. 2013 Apr 24;33(17):7368-83.
Proximal epiphysis of the fibula appearance	Captive Laboratory	114	Felis	3	Male+Female	Smith, R.N., 1968. Appearance of Ossification Centres in the Kitten: Part I. Skeletal development of kittens, recorded as individual bones, Part II. Skeletal development of kittens, recorded weekly. Journal of Small Animal Practice, 9(10), pp.497-511.
Proximal epiphysis of the fibula appearance		107	Felis	2	Male+Female	Smith, R.N., 1968. Appearance of Ossification Centres in the Kitten: Part I. Skeletal development of kittens, recorded as individual bones, Part II. Skeletal development of kittens, recorded weekly. Journal of Small Animal Practice, 9(10), pp.497-511.
Proximal epiphysis of the tibia Appearance	Second hand source	82.5	Felis	2	Male+Female	Miranda FG, Souza IP, Viegas FM, Megda TT, Nepomuceno AC, Tôrres RC, Rezende CM. Radiographic study of the development of the pelvis and hip and the femorotibial joints in domestic cats. J Feline Med Surg. 2020 Jun;22(6):476-483. doi: 10.1177/1098612X19854809. Epub 2019 Jun 11. PMID: 31184248.
Proximal epiphysis of the tibia Appearance		79	Felis	2	Male+Female	Smith, R.N., 1968. Appearance of Ossification Centres in the Kitten: Part I. Skeletal development of kittens, recorded as individual bones, Part II. Skeletal development of kittens, recorded weekly. Journal of Small Animal Practice, 9(10), pp.497-511.
Proximal epiphysisis of the radius Appearance	Captive Laboratory	93	Felis	3	Male+Female	Smith, R.N., 1968. Appearance of Ossification Centres in the Kitten: Part I. Skeletal development of kittens, recorded as individual bones, Part II. Skeletal development of kittens, recorded weekly. Journal of Small Animal Practice, 9(10), pp.497-511.
Proximal phalanx 3 ossification (Onset)	Captive Laboratory	38	Felis	2	Male+Female	Prochel J, Vogel P, Sánchez-Villagra MR. Hand development and sequence of ossification in the forelimb of the European shrew Crocidura russula (Soricidae) and comparisons across therian mammals. J Anat. 2004 Aug;205(2):99-111. doi: 10.1111/j.0021-8782.2004.00321.x. PMID: 15291793; PMCID: PMC1571333.
Pubis ossification (Onset)	Captive Laboratory	53.5	Felis	2	Male+Female	Boyd JS. Patterns of ossification in the feline foetus: A study of the foetal development of the skeleton of the feline using comparative methods. University of Glasgow (United Kingdom); 1974.
Pupil forms	Captive Laboratory	20	Felis	2	Male+Female	Werneburg I, Geiger M. Ontogeny of domestic dogs and the developmental foundations of carnivoran domestication. Journal of Mammalian Evolution. 2017 Sep;24:323-43.
Pupillary light reflex (Onset)	Captive Laboratory	72	Felis	1	Male+Female	Beaver B, Sensory development of Felis catus, Laboratory Animals 14:199-201 1980
Pupillary light reflex (Onset)	Captive Laboratory	77	Felis	2	Male+Female	Beaver B, Sensory development of Felis catus, Laboratory Animals 14:199-201 1980
Pupillary light reflex (Onset)	Captive Laboratory	77.5	Felis	2	Male+Female	Beaver B, Sensory development of Felis catus, Laboratory Animals 14:199-201 1980
Pupillary light reflex (Onset)	Captive Laboratory	83	Felis	3	Male+Female	Beaver B, Sensory development of Felis catus, Laboratory Animals 14:199-201 1980
Pupillary light reflex (Onset)		70	Felis	1	Male+Female	Lavely, J.A., 2006. Pediatric neurology of the dog and cat. Veterinary Clinics: Small Animal Practice, 36(3), pp.475-501.
Pupillary light reflex (Onset)		74.5	Felis	2	Male+Female	Lavely, J.A., 2006. Pediatric neurology of the dog and cat. Veterinary Clinics: Small Animal Practice, 36(3), pp.475-501.
Pupillary light reflex (Onset)		79	Felis	3	Male+Female	Lavely, J.A., 2006. Pediatric neurology of the dog and cat. Veterinary Clinics: Small Animal Practice, 36(3), pp.475-501.
Radius ossification (Onset)	Captive Laboratory	30.5	Felis	2	Male+Female	Boyd JS. Patterns of ossification in the feline foetus: A study of the foetal development of the skeleton of the feline using comparative methods. University of Glasgow (United Kingdom); 1974.
Radius ossification (Onset)	Captive Laboratory	28	Felis	2	Male+Female	Prochel J, Vogel P, Sánchez-Villagra MR. Hand development and sequence of ossification in the forelimb of the European shrew Crocidura russula (Soricidae) and comparisons across therian mammals. J Anat. 2004 Aug;205(2):99-111. doi: 10.1111/j.0021-8782.2004.00321.x. PMID: 15291793; PMCID: PMC1571333.
Range of rapid synaptogenesis (visual cortex) (Offset)	Captive Laboratory	104	Felis	2	Male+Female	Workman AD, Charvet CJ, Clancy B, Darlington RB, Finlay BL. Modeling transformations of neurodevelopmental sequences across mammalian species. Journal of Neuroscience. 2013 Apr 24;33(17):7368-83.
Range of rapid synaptogenesis (visual cortex) (Onset)	Captive Laboratory	74	Felis	2	Male+Female	Workman AD, Charvet CJ, Clancy B, Darlington RB, Finlay BL. Modeling transformations of neurodevelopmental sequences across mammalian species. Journal of Neuroscience. 2013 Apr 24;33(17):7368-83.
Reticular nuclei (Peak)	Captive Laboratory	24	Felis	2	Male+Female	Workman AD, Charvet CJ, Clancy B, Darlington RB, Finlay BL. Modeling transformations of neurodevelopmental sequences across mammalian species. Journal of Neuroscience. 2013 Apr 24;33(17):7368-83.
Retinal amacrine cells (Peak)	Captive Laboratory	45	Felis	2	Male+Female	Workman AD, Charvet CJ, Clancy B, Darlington RB, Finlay BL. Modeling transformations of neurodevelopmental sequences across mammalian species. Journal of Neuroscience. 2013 Apr 24;33(17):7368-83.
Retinal ganglion cell generation (Offset)	Captive Laboratory	35.5	Felis	2	Male+Female	Workman AD, Charvet CJ, Clancy B, Darlington RB, Finlay BL. Modeling transformations of neurodevelopmental sequences across mammalian species. Journal of Neuroscience. 2013 Apr 24;33(17):7368-83.
Retinal ganglion cell generation (Onset)	Captive Laboratory	19.5	Felis	2	Male+Female	Workman AD, Charvet CJ, Clancy B, Darlington RB, Finlay BL. Modeling transformations of neurodevelopmental sequences across mammalian species. Journal of Neuroscience. 2013 Apr 24;33(17):7368-83.
Retinal ganglion cells (Peak)	Captive Laboratory	30	Felis	2	Male+Female	Workman AD, Charvet CJ, Clancy B, Darlington RB, Finlay BL. Modeling transformations of neurodevelopmental sequences across mammalian species. Journal of Neuroscience. 2013 Apr 24;33(17):7368-83.
Retinal waves stage 2 (Offset)	Captive Laboratory	53	Felis	2	Male+Female	Workman AD, Charvet CJ, Clancy B, Darlington RB, Finlay BL. Modeling transformations of neurodevelopmental sequences across mammalian species. Journal of Neuroscience. 2013 Apr 24;33(17):7368-83.
Retinal waves stage 2 (Onset)	Captive Laboratory	41	Felis	2	Male+Female	Workman AD, Charvet CJ, Clancy B, Darlington RB, Finlay BL. Modeling transformations of neurodevelopmental sequences across mammalian species. Journal of Neuroscience. 2013 Apr 24;33(17):7368-83.
Retinal waves stage 3 (Offset)	Captive Laboratory	71	Felis	2	Male+Female	Workman AD, Charvet CJ, Clancy B, Darlington RB, Finlay BL. Modeling transformations of neurodevelopmental sequences across mammalian species. Journal of Neuroscience. 2013 Apr 24;33(17):7368-83.
Retinal waves stage 3 (Onset)	Captive Laboratory	51	Felis	2	Male+Female	Workman AD, Charvet CJ, Clancy B, Darlington RB, Finlay BL. Modeling transformations of neurodevelopmental sequences across mammalian species. Journal of Neuroscience. 2013 Apr 24;33(17):7368-83.
Rod generation (Offset)	Captive Laboratory	74	Felis	2	Male+Female	Workman AD, Charvet CJ, Clancy B, Darlington RB, Finlay BL. Modeling transformations of neurodevelopmental sequences across mammalian species. Journal of Neuroscience. 2013 Apr 24;33(17):7368-83.
Rod generation (Onset)	Captive Laboratory	55	Felis	2	Male+Female	Workman AD, Charvet CJ, Clancy B, Darlington RB, Finlay BL. Modeling transformations of neurodevelopmental sequences across mammalian species. Journal of Neuroscience. 2013 Apr 24;33(17):7368-83.
Rods (Peak)	Captive Laboratory	65	Felis	2	Male+Female	Workman AD, Charvet CJ, Clancy B, Darlington RB, Finlay BL. Modeling transformations of neurodevelopmental sequences across mammalian species. Journal of Neuroscience. 2013 Apr 24;33(17):7368-83.
Rooting reflex in all most animals (Offset)	Captive Laboratory	67	Felis	1	Male+Female	Beaver B, Sensory development of Felis catus, Laboratory Animals 14:199-201 1980
Rooting reflex in all most animals (Offset)	Captive Laboratory	73.4	Felis	2	Male+Female	Beaver B, Sensory development of Felis catus, Laboratory Animals 14:199-201 1980
Rooting reflex in all most animals (Offset)	Captive Laboratory	74	Felis	2	Male+Female	Beaver B, Sensory development of Felis catus, Laboratory Animals 14:199-201 1980
Rooting reflex in all most animals (Offset)	Captive Laboratory	81	Felis	3	Male+Female	Beaver B, Sensory development of Felis catus, Laboratory Animals 14:199-201 1980
Sacral vertebrae ossification (Onset)	Captive Laboratory	37.5	Felis	2	Male+Female	Boyd, J. S. (1976). Studies on the appearance of the centres of ossification of the axial skeleton in the feline fœtus. Anatomia, Histologia, Embryologia, 5(3), 193-205.
Sacral vertebrae ossification (Onset)	Captive Laboratory	55	Felis	2	Male+Female	Boyd, J. S. (1976). Studies on the appearance of the centres of ossification of the axial skeleton in the feline fœtus. Anatomia, Histologia, Embryologia, 5(3), 193-205.
SC Segregation	Captive Laboratory	58.5	Felis	2	Male+Female	Workman AD, Charvet CJ, Clancy B, Darlington RB, Finlay BL. Modeling transformations of neurodevelopmental sequences across mammalian species. Journal of Neuroscience. 2013 Apr 24;33(17):7368-83.
Scaphoid ossification (Onset)	Captive Laboratory	92	Felis	2	Male+Female	Prochel J, Vogel P, Sánchez-Villagra MR. Hand development and sequence of ossification in the forelimb of the European shrew Crocidura russula (Soricidae) and comparisons across therian mammals. J Anat. 2004 Aug;205(2):99-111. doi: 10.1111/j.0021-8782.2004.00321.x. PMID: 15291793; PMCID: PMC1571333.
Scapula ossification (Onset)	Captive Laboratory	31.5	Felis	2	Male+Female	Boyd JS. Patterns of ossification in the feline foetus: A study of the foetal development of the skeleton of the feline using comparative methods. University of Glasgow (United Kingdom); 1974.
Scapula: Coracoid process (Onset)	Captive Laboratory	128	Felis	3	Male+Female	Smith, R.N., 1968. Appearance of Ossification Centres in the Kitten: Part I. Skeletal development of kittens, recorded as individual bones, Part II. Skeletal development of kittens, recorded weekly. Journal of Small Animal Practice, 9(10), pp.497-511.
Scapula: Coracoid process (Onset)	Captive Laboratory	121	Felis	2	Male+Female	Smith, R.N., 1968. Appearance of Ossification Centres in the Kitten: Part I. Skeletal development of kittens, recorded as individual bones, Part II. Skeletal development of kittens, recorded weekly. Journal of Small Animal Practice, 9(10), pp.497-511.
Scapula: Coracoid process (Onset)	Captive Laboratory	114	Felis	1	Male+Female	Smith, R.N., 1968. Appearance of Ossification Centres in the Kitten: Part I. Skeletal development of kittens, recorded as individual bones, Part II. Skeletal development of kittens, recorded weekly. Journal of Small Animal Practice, 9(10), pp.497-511.
Secondary palate closure	Captive Laboratory	32	Felis	2	Male+Female	Noden DM, Lahunta AD. The embryology of domestic animals. Developmental mechanisms and malformations. Williams & Wilkins; 1985.
Sexual maturity	Captive+Wild	361.98	Felis	2	Male+Female	https://esapubs.org/archive/ecol/E090/184/PanTHERIA_1-0_WR05_Aug2008.txt; Jones, K. E., Bielby, J., Cardillo, M., Fritz, S. A., O'Dell, J., Orme, C. D. L., Safi, K., Sechrest, W., Boakes, E. H., Carbone, C., Connolly, C., Cutts, M. J., Foster, J. K., Grenyer, R., Habib, M., Plaster, C. A., Price, S. A., Rigby, E. A., Rist, J., . . . Michener, W. K. (2009). PanTHERIA: a species-level database of l…
Slits closure (Offset)	Captive Laboratory	22	Felis	2	Male+Female	Werneburg I, Geiger M. Ontogeny of domestic dogs and the developmental foundations of carnivoran domestication. Journal of Mammalian Evolution. 2017 Sep;24:323-43.
Snout hairs (vibrissal)	Captive Laboratory	41	Felis	2	Male+Female	Werneburg I, Geiger M. Ontogeny of domestic dogs and the developmental foundations of carnivoran domestication. Journal of Mammalian Evolution. 2017 Sep;24:323-43.
Social play (Onset)	Captive Laboratory	86	Felis	2	Male	Mendoza DL, Ramirez JM. Play in kittens (Felis domesticus) and its association with cohesion and aggression. Bulletin of the Psychonomic Society. 1987 Jan;25(1):27-30.
Social play (Onset)	Captive client	90.67	Felis	2	Male+Female	Smith R. Individual variation in onset of behavioural traits in the domestic cat (Felis catus) as assessed by owner/carer survey (Doctoral dissertation, University of Lincoln).
Social play (Onset)	Captive client	87.57	Felis	2	Male+Female	Smith R. Individual variation in onset of behavioural traits in the domestic cat (Felis catus) as assessed by owner/carer survey (Doctoral dissertation, University of Lincoln).
Social play (Onset)	Captive client	93.03	Felis	2	Male+Female	Smith R. Individual variation in onset of behavioural traits in the domestic cat (Felis catus) as assessed by owner/carer survey (Doctoral dissertation, University of Lincoln).
Social play (Onset)	Captive client	95.84	Felis	2	Male+Female	Smith R. Individual variation in onset of behavioural traits in the domestic cat (Felis catus) as assessed by owner/carer survey (Doctoral dissertation, University of Lincoln).
Social play (Onset)	Captive client	86	Felis	2	Male+Female	Smith R. Individual variation in onset of behavioural traits in the domestic cat (Felis catus) as assessed by owner/carer survey (Doctoral dissertation, University of Lincoln).
Social play (Onset)	Captive client	93	Felis	2	Male+Female	Smith R. Individual variation in onset of behavioural traits in the domestic cat (Felis catus) as assessed by owner/carer survey (Doctoral dissertation, University of Lincoln).
Social play (Onset)	Captive client	95	Felis	2	Male+Female	Smith R. Individual variation in onset of behavioural traits in the domestic cat (Felis catus) as assessed by owner/carer survey (Doctoral dissertation, University of Lincoln).
Social play (Onset)	Captive client	76.9	Felis	1	Male+Female	Smith R. Individual variation in onset of behavioural traits in the domestic cat (Felis catus) as assessed by owner/carer survey (Doctoral dissertation, University of Lincoln).
Social play (Onset)	Captive client	76.9	Felis	1	Male+Female	Smith R. Individual variation in onset of behavioural traits in the domestic cat (Felis catus) as assessed by owner/carer survey (Doctoral dissertation, University of Lincoln).
Social play (Onset)	Captive client	79.96	Felis	1	Male+Female	Smith R. Individual variation in onset of behavioural traits in the domestic cat (Felis catus) as assessed by owner/carer survey (Doctoral dissertation, University of Lincoln).
Social play (Onset)	Captive client	78.95	Felis	1	Male+Female	Smith R. Individual variation in onset of behavioural traits in the domestic cat (Felis catus) as assessed by owner/carer survey (Doctoral dissertation, University of Lincoln).
Social play (Onset)	Captive client	112	Felis	3	Male+Female	Smith R. Individual variation in onset of behavioural traits in the domestic cat (Felis catus) as assessed by owner/carer survey (Doctoral dissertation, University of Lincoln).
Social play (Onset)	Captive client	108	Felis	3	Male+Female	Smith R. Individual variation in onset of behavioural traits in the domestic cat (Felis catus) as assessed by owner/carer survey (Doctoral dissertation, University of Lincoln).
Social play (Onset)	Captive client	106	Felis	3	Male+Female	Smith R. Individual variation in onset of behavioural traits in the domestic cat (Felis catus) as assessed by owner/carer survey (Doctoral dissertation, University of Lincoln).
Social play (Onset)	Captive client	112	Felis	3	Male+Female	Smith R. Individual variation in onset of behavioural traits in the domestic cat (Felis catus) as assessed by owner/carer survey (Doctoral dissertation, University of Lincoln).
Social play (Onset)	Captive Laboratory	75	Felis	1	Male+Female	Villablanca JR, Olmstead CE. Neurological development of kittens. Developmental Psychobiology: The Journal of the International Society for Developmental Psychobiology. 1979 Mar;12(2):101-27.
Social play (Onset)	Captive Laboratory	77.5	Felis	2	Male+Female	Villablanca JR, Olmstead CE. Neurological development of kittens. Developmental Psychobiology: The Journal of the International Society for Developmental Psychobiology. 1979 Mar;12(2):101-27.
Social play (Onset)	Captive Laboratory	80	Felis	3	Male+Female	Villablanca JR, Olmstead CE. Neurological development of kittens. Developmental Psychobiology: The Journal of the International Society for Developmental Psychobiology. 1979 Mar;12(2):101-27.
Social play (Peak)	Captive	118	Felis	2	Male+Female	Antonevich AL, Alekseeva GS, Vasilieva NA, Pavlova EV, Loshchagina JA, Duplyakina SY, Naidenko SV. Social play changes reflect differences in biology and development of three felids. Russian Journal of Theriology. 2019;18(2):80-90.
Social play (Peak)	Captive Laboratory	163	Felis	2	Male	Mendoza DL, Ramirez JM. Play in kittens (Felis domesticus) and its association with cohesion and aggression. Bulletin of the Psychonomic Society. 1987 Jan;25(1):27-30.
Social play (Peak)	Captive Laboratory and Captive client	145.5	Felis	2	Male+Female	West M. Social play in the domestic cat. American Zoologist. 1974 Feb 1;14(1):427-36.
Solitary or object play (Onset)	Captive Laboratory	93	Felis	2	Male	Mendoza DL, Ramirez JM. Play in kittens (Felis domesticus) and its association with cohesion and aggression. Bulletin of the Psychonomic Society. 1987 Jan;25(1):27-30.
Solitary or object play (Onset)	Captive client	92.19	Felis	2	Male+Female	Smith R. Individual variation in onset of behavioural traits in the domestic cat (Felis catus) as assessed by owner/carer survey (Doctoral dissertation, University of Lincoln).
Solitary or object play (Onset)	Captive client	90.87	Felis	2	Male+Female	Smith R. Individual variation in onset of behavioural traits in the domestic cat (Felis catus) as assessed by owner/carer survey (Doctoral dissertation, University of Lincoln).
Solitary or object play (Onset)	Captive client	88.84	Felis	2	Male+Female	Smith R. Individual variation in onset of behavioural traits in the domestic cat (Felis catus) as assessed by owner/carer survey (Doctoral dissertation, University of Lincoln).
Solitary or object play (Onset)	Captive client	96.6	Felis	2	Male+Female	Smith R. Individual variation in onset of behavioural traits in the domestic cat (Felis catus) as assessed by owner/carer survey (Doctoral dissertation, University of Lincoln).
Solitary or object play (Onset)	Captive client	90	Felis	2	Male+Female	Smith R. Individual variation in onset of behavioural traits in the domestic cat (Felis catus) as assessed by owner/carer survey (Doctoral dissertation, University of Lincoln).
Solitary or object play (Onset)	Captive client	90	Felis	2	Male+Female	Smith R. Individual variation in onset of behavioural traits in the domestic cat (Felis catus) as assessed by owner/carer survey (Doctoral dissertation, University of Lincoln).
Solitary or object play (Onset)	Captive client	95	Felis	2	Male+Female	Smith R. Individual variation in onset of behavioural traits in the domestic cat (Felis catus) as assessed by owner/carer survey (Doctoral dissertation, University of Lincoln).
Solitary or object play (Onset)	Captive client	78.12	Felis	1	Male+Female	Smith R. Individual variation in onset of behavioural traits in the domestic cat (Felis catus) as assessed by owner/carer survey (Doctoral dissertation, University of Lincoln).
Solitary or object play (Onset)	Captive client	78.9	Felis	1	Male+Female	Smith R. Individual variation in onset of behavioural traits in the domestic cat (Felis catus) as assessed by owner/carer survey (Doctoral dissertation, University of Lincoln).
Solitary or object play (Onset)	Captive client	78.12	Felis	1	Male+Female	Smith R. Individual variation in onset of behavioural traits in the domestic cat (Felis catus) as assessed by owner/carer survey (Doctoral dissertation, University of Lincoln).
Solitary or object play (Onset)	Captive client	88.1	Felis	1	Male+Female	Smith R. Individual variation in onset of behavioural traits in the domestic cat (Felis catus) as assessed by owner/carer survey (Doctoral dissertation, University of Lincoln).
Solitary or object play (Onset)	Captive client	111	Felis	3	Male+Female	Smith R. Individual variation in onset of behavioural traits in the domestic cat (Felis catus) as assessed by owner/carer survey (Doctoral dissertation, University of Lincoln).
Solitary or object play (Onset)	Captive client	110.23	Felis	3	Male+Female	Smith R. Individual variation in onset of behavioural traits in the domestic cat (Felis catus) as assessed by owner/carer survey (Doctoral dissertation, University of Lincoln).
Solitary or object play (Onset)	Captive client	97.05	Felis	3	Male+Female	Smith R. Individual variation in onset of behavioural traits in the domestic cat (Felis catus) as assessed by owner/carer survey (Doctoral dissertation, University of Lincoln).
Solitary or object play (Onset)	Captive client	111	Felis	3	Male+Female	Smith R. Individual variation in onset of behavioural traits in the domestic cat (Felis catus) as assessed by owner/carer survey (Doctoral dissertation, University of Lincoln).
Solitary or object play (Onset)	Captive Laboratory and Captive client	87	Felis	2	Male+Female	West M. Social play in the domestic cat. American Zoologist. 1974 Feb 1;14(1):427-36.
Solitary or object play (Peak)	Captive	133	Felis	2	Male+Female	Antonevich AL, Alekseeva GS, Vasilieva NA, Pavlova EV, Loshchagina JA, Duplyakina SY, Naidenko SV. Social play changes reflect differences in biology and development of three felids. Russian Journal of Theriology. 2019;18(2):80-90.
Solitary or object play (Peak)	Captive Laboratory	191	Felis	2	Male	Mendoza DL, Ramirez JM. Play in kittens (Felis domesticus) and its association with cohesion and aggression. Bulletin of the Psychonomic Society. 1987 Jan;25(1):27-30.
Somite formation (Onset)	Captive Laboratory	13	Felis	2	Male+Female	Evans HE, Sack WO. Prenatal development of domestic and laboratory mammals: growth curves, external features and selected references. Zentralbl Veterinarmed C. 1973 Mar;2(1):11-45.
Spiral ganglion cell processes myelination (Onset)	Captive Laboratory	57	Felis	2	Male+Female	Romand, M.R. and Romand, R., 1990. Development of spiral ganglion cells in mammalian cochlea. Journal of electron microscopy technique, 15(2), pp.144-154.
Splenium myelination (Onset)	Captive Laboratory	82	Felis	2	Male+Female	Workman AD, Charvet CJ, Clancy B, Darlington RB, Finlay BL. Modeling transformations of neurodevelopmental sequences across mammalian species. Journal of Neuroscience. 2013 Apr 24;33(17):7368-83.
Somite formation (Onset)	Captive Laboratory	12	Felis	2	Male+Female	Štěrba, O. (1995). Staging and ageing of mammalian embryos and fetuses. Acta Veterinaria Brno, 64(1), 83-89.
Somites 1-7	Captive Laboratory	15	Felis	2	Male+Female	Štěrba, O. (1995). Staging and ageing of mammalian embryos and fetuses. Acta Veterinaria Brno, 64(1), 83-89.
Stage 3 (Four branchial bars, limb buds, tail bud, otic vesicle closed, lens plate indented, olfactory placode indented, cerebral vesicles distinct)	Captive Laboratory	16.8	Felis	2	Male+Female	Štěrba, O. (1995). Staging and ageing of mammalian embryos and fetuses. Acta Veterinaria Brno, 64(1), 83-89.
Tail bud		16.8	Felis	2	Male+Female	Štěrba, O. (1995). Staging and ageing of mammalian embryos and fetuses. Acta Veterinaria Brno, 64(1), 83-89.
Stage 4 (Retinal pigment present, lens vesicle closed and separated from surface, hemispheres and mesencephalon conspicuous, handplate present)	Captive Laboratory	19.2	Felis	2	Male+Female	Štěrba, O. (1995). Staging and ageing of mammalian embryos and fetuses. Acta Veterinaria Brno, 64(1), 83-89.
Retinal pigment epithelium is visible		19.2	Felis	2	Male+Female	Štěrba, O. (1995). Staging and ageing of mammalian embryos and fetuses. Acta Veterinaria Brno, 64(1), 83-89.
Lens vesicle closes		19.2	Felis	2	Male+Female	Štěrba, O. (1995). Staging and ageing of mammalian embryos and fetuses. Acta Veterinaria Brno, 64(1), 83-89.
Stage 5 (Porus acusticus externus formed, follicles of tactile hairs present on upper lip, lens cavity reduced or obliterated, nasolacrimal groove closed, palatine processes vertical, handplate ) indented	Captive Laboratory	22.2	Felis	2	Male+Female	Štěrba, O. (1995). Staging and ageing of mammalian embryos and fetuses. Acta Veterinaria Brno, 64(1), 83-89.
Stage 6 (Palate fused, eyelids are prominent, toes separated, ossification begins)	Captive Laboratory	26.4	Felis	2	Male+Female	Štěrba, O. (1995). Staging and ageing of mammalian embryos and fetuses. Acta Veterinaria Brno, 64(1), 83-89.
Distinct toes first visible		26.4	Felis	2	Male+Female	Štěrba, O. (1995). Staging and ageing of mammalian embryos and fetuses. Acta Veterinaria Brno, 64(1), 83-89.
Stage 7 (Fusion of eyelids, umbilical hernia reposited)	Captive Laboratory	30	Felis	2	Male+Female	Štěrba, O. (1995). Staging and ageing of mammalian embryos and fetuses. Acta Veterinaria Brno, 64(1), 83-89.
Stage 8 (Numerous skinfolds present)	Captive Laboratory	33.6	Felis	2	Male+Female	Štěrba, O. (1995). Staging and ageing of mammalian embryos and fetuses. Acta Veterinaria Brno, 64(1), 83-89.
Stage 9 (Tactile hairs erupt on upper lip)	Captive Laboratory	37.2	Felis	2	Male+Female	Štěrba, O. (1995). Staging and ageing of mammalian embryos and fetuses. Acta Veterinaria Brno, 64(1), 83-89.
Standing independently (Attained)	Captive Laboratory	75	Felis	2	Male+Female	Beaver BV. Neuromuscular development of Felis catus. Laboratory animals. 1980 Jul 1;14(3):197-8.
Standing independently (Attained)	Captive Laboratory	70	Felis	1	Male+Female	Beaver BV. Neuromuscular development of Felis catus. Laboratory animals. 1980 Jul 1;14(3):197-8.
Standing independently (Attained)	Captive Laboratory	90	Felis	3	Male+Female	Beaver BV. Neuromuscular development of Felis catus. Laboratory animals. 1980 Jul 1;14(3):197-8.
Standing independently (Attained)	Captive Laboratory	80	Felis	2	Male+Female	Beaver BV. Neuromuscular development of Felis catus. Laboratory animals. 1980 Jul 1;14(3):197-8.
Standing independently (Attained)	Captive Laboratory	94.75	Felis	3	Male+Female	Sechzer JA, Folstein SE, Geiger EH, Mervis RF, Meehan SM. Development and maturation of postural reflexes in normal kittens. Experimental neurology. 1984 Dec 1;86(3):493-505.
Sternum ossification (Onset)	Captive Laboratory	38	Felis	2	Male+Female	Boyd, J. S. (1976). Studies on the appearance of the centres of ossification of the axial skeleton in the feline fœtus. Anatomia, Histologia, Embryologia, 5(3), 193-205.
Subicular cortex neurogenesis (Offset)	Captive Laboratory	42	Felis	2	Male+Female	Workman AD, Charvet CJ, Clancy B, Darlington RB, Finlay BL. Modeling transformations of neurodevelopmental sequences across mammalian species. Journal of Neuroscience. 2013 Apr 24;33(17):7368-83.
Subicular cortex neurogenesis (Onset)	Captive Laboratory	22	Felis	2	Male+Female	Workman AD, Charvet CJ, Clancy B, Darlington RB, Finlay BL. Modeling transformations of neurodevelopmental sequences across mammalian species. Journal of Neuroscience. 2013 Apr 24;33(17):7368-83.
Subplate (Peak)	Captive Laboratory	24	Felis	2	Male+Female	Workman AD, Charvet CJ, Clancy B, Darlington RB, Finlay BL. Modeling transformations of neurodevelopmental sequences across mammalian species. Journal of Neuroscience. 2013 Apr 24;33(17):7368-83.
Subplate neurogenesis (Onset)	Captive Laboratory	24	Felis	2	Male+Female	Workman AD, Charvet CJ, Clancy B, Darlington RB, Finlay BL. Modeling transformations of neurodevelopmental sequences across mammalian species. Journal of Neuroscience. 2013 Apr 24;33(17):7368-83.
Suprachiasmatic nucleus (Peak)	Captive Laboratory	25	Felis	2	Male+Female	Workman AD, Charvet CJ, Clancy B, Darlington RB, Finlay BL. Modeling transformations of neurodevelopmental sequences across mammalian species. Journal of Neuroscience. 2013 Apr 24;33(17):7368-83.
Supraoccipital ossification (Onset)	Captive Laboratory	34.5	Felis	2	Male+Female	Boyd, J. S. (1976). Studies on the appearance of the centres of ossification of the axial skeleton in the feline fœtus. Anatomia, Histologia, Embryologia, 5(3), 193-205.
Surface righting (Onset)	Captive Laboratory	96	Felis	3	Male+Female	Sechzer JA, Folstein SE, Geiger EH, Mervis RF, Meehan SM. Development and maturation of postural reflexes in normal kittens. Experimental neurology. 1984 Dec 1;86(3):493-505.
Surface righting (Onset)	Captive Laboratory	94.75	Felis	3	Male+Female	Sechzer JA, Folstein SE, Geiger EH, Mervis RF, Meehan SM. Development and maturation of postural reflexes in normal kittens. Experimental neurology. 1984 Dec 1;86(3):493-505.
Surrounded nose openings (nostrils)	Captive Laboratory	24	Felis	2	Male+Female	Werneburg I, Geiger M. Ontogeny of domestic dogs and the developmental foundations of carnivoran domestication. Journal of Mammalian Evolution. 2017 Sep;24:323-43.
Tail bud	Captive Laboratory	16	Felis	2	Male+Female	Werneburg I, Geiger M. Ontogeny of domestic dogs and the developmental foundations of carnivoran domestication. Journal of Mammalian Evolution. 2017 Sep;24:323-43.
Tail hairs	Captive Laboratory	46	Felis	2	Male+Female	Werneburg I, Geiger M. Ontogeny of domestic dogs and the developmental foundations of carnivoran domestication. Journal of Mammalian Evolution. 2017 Sep;24:323-43.
Thoracic vertebrae ossification (Onset)	Captive Laboratory	36	Felis	2	Male+Female	Boyd, J. S. (1976). Studies on the appearance of the centres of ossification of the axial skeleton in the feline fœtus. Anatomia, Histologia, Embryologia, 5(3), 193-205.
Throat hairs	Captive Laboratory	46	Felis	2	Male+Female	Werneburg I, Geiger M. Ontogeny of domestic dogs and the developmental foundations of carnivoran domestication. Journal of Mammalian Evolution. 2017 Sep;24:323-43.
Distinct toes first visible	Captive Laboratory	26.5	Felis	2	Male+Female	Werneburg I, Geiger M. Ontogeny of domestic dogs and the developmental foundations of carnivoran domestication. Journal of Mammalian Evolution. 2017 Sep;24:323-43.
Total protein % plateaus	Captive client	1017.06	Felis	2	Male	CatAge dataset (known date of birth or got the cat as a young kitten 8 weeks or less)
Total protein % plateaus	Captive Laboratory	467.29	Felis	2	Male	NAKAI N, NAWA K, MAEKAWA M, NAGASAWA H. Age-related changes in hematological and serum biochemical values in cats. Experimental Animals. 1992 Jul 1;41(3):287-94.
Total protein % plateaus	Captive Laboratory	857.48	Felis	2	Female	NAKAI N, NAWA K, MAEKAWA M, NAGASAWA H. Age-related changes in hematological and serum biochemical values in cats. Experimental Animals. 1992 Jul 1;41(3):287-94.
Total protein % reaches 90% of the plateau	Captive Laboratory	270.92	Felis	2	Male	NAKAI N, NAWA K, MAEKAWA M, NAGASAWA H. Age-related changes in hematological and serum biochemical values in cats. Experimental Animals. 1992 Jul 1;41(3):287-94.
Total protein % reaches 90% of the plateau	Captive Laboratory	431.56	Felis	2	Female	NAKAI N, NAWA K, MAEKAWA M, NAGASAWA H. Age-related changes in hematological and serum biochemical values in cats. Experimental Animals. 1992 Jul 1;41(3):287-94.
Total protein % reaches 92% of the plateau	Captive Laboratory	310.19	Felis	2	Male	NAKAI N, NAWA K, MAEKAWA M, NAGASAWA H. Age-related changes in hematological and serum biochemical values in cats. Experimental Animals. 1992 Jul 1;41(3):287-94.
Total protein % reaches 92% of the plateau	Captive Laboratory	516.74	Felis	2	Female	NAKAI N, NAWA K, MAEKAWA M, NAGASAWA H. Age-related changes in hematological and serum biochemical values in cats. Experimental Animals. 1992 Jul 1;41(3):287-94.
Total protein % reaches 94% of the plateau	Captive client	169.03	Felis	2	Male	CatAge dataset (known date of birth or got the cat as a young kitten 8 weeks or less)
Total protein % reaches 94% of the plateau	Captive Laboratory	349.47	Felis	2	Male	NAKAI N, NAWA K, MAEKAWA M, NAGASAWA H. Age-related changes in hematological and serum biochemical values in cats. Experimental Animals. 1992 Jul 1;41(3):287-94.
Total protein % reaches 94% of the plateau	Captive Laboratory	601.93	Felis	2	Female	NAKAI N, NAWA K, MAEKAWA M, NAGASAWA H. Age-related changes in hematological and serum biochemical values in cats. Experimental Animals. 1992 Jul 1;41(3):287-94.
Total protein % reaches 96% of the plateau	Captive client	451.71	Felis	2	Male	CatAge dataset (known date of birth or got the cat as a young kitten 8 weeks or less)
Total protein % reaches 96% of the plateau	Captive Laboratory	388.74	Felis	2	Male	NAKAI N, NAWA K, MAEKAWA M, NAGASAWA H. Age-related changes in hematological and serum biochemical values in cats. Experimental Animals. 1992 Jul 1;41(3):287-94.
Total protein % reaches 96% of the plateau	Captive Laboratory	687.11	Felis	2	Female	NAKAI N, NAWA K, MAEKAWA M, NAGASAWA H. Age-related changes in hematological and serum biochemical values in cats. Experimental Animals. 1992 Jul 1;41(3):287-94.
Total protein % reaches 98% of the plateau	Captive client	734.38	Felis	2	Male	CatAge dataset (known date of birth or got the cat as a young kitten 8 weeks or less)
Total protein % reaches 98% of the plateau	Captive Laboratory	428.02	Felis	2	Male	NAKAI N, NAWA K, MAEKAWA M, NAGASAWA H. Age-related changes in hematological and serum biochemical values in cats. Experimental Animals. 1992 Jul 1;41(3):287-94.
Total protein % reaches 98% of the plateau	Captive Laboratory	772.3	Felis	2	Female	NAKAI N, NAWA K, MAEKAWA M, NAGASAWA H. Age-related changes in hematological and serum biochemical values in cats. Experimental Animals. 1992 Jul 1;41(3):287-94.
Total RGC Spine Density (Peak)	Captive Laboratory	68	Felis	2	Male+Female	Ramoa AS, Campbell G, Shatz CJ. 1988. Dendritic growth and remodeling of cat retinal ganglion cells during fetal and postnatal development. J Neurosci 8:4239 – 4261.
Trapezium ossification (Onset)	Captive Laboratory	87	Felis	2	Male+Female	Prochel J, Vogel P, Sánchez-Villagra MR. Hand development and sequence of ossification in the forelimb of the European shrew Crocidura russula (Soricidae) and comparisons across therian mammals. J Anat. 2004 Aug;205(2):99-111. doi: 10.1111/j.0021-8782.2004.00321.x. PMID: 15291793; PMCID: PMC1571333.
Trapezoid ossification (Onset)	Captive Laboratory	92	Felis	2	Male+Female	Prochel J, Vogel P, Sánchez-Villagra MR. Hand development and sequence of ossification in the forelimb of the European shrew Crocidura russula (Soricidae) and comparisons across therian mammals. J Anat. 2004 Aug;205(2):99-111. doi: 10.1111/j.0021-8782.2004.00321.x. PMID: 15291793; PMCID: PMC1571333.
Triquetral ossification (Onset)	Captive Laboratory	99	Felis	2	Male+Female	Prochel J, Vogel P, Sánchez-Villagra MR. Hand development and sequence of ossification in the forelimb of the European shrew Crocidura russula (Soricidae) and comparisons across therian mammals. J Anat. 2004 Aug;205(2):99-111. doi: 10.1111/j.0021-8782.2004.00321.x. PMID: 15291793; PMCID: PMC1571333.
Two (second) branchial arches emerges	Captive Laboratory	16	Felis	2	Male+Female	Werneburg I, Geiger M. Ontogeny of domestic dogs and the developmental foundations of carnivoran domestication. Journal of Mammalian Evolution. 2017 Sep;24:323-43.
Ulna ossification (Onset)	Captive Laboratory	30.5	Felis	2	Male+Female	Boyd JS. Patterns of ossification in the feline foetus: A study of the foetal development of the skeleton of the feline using comparative methods. University of Glasgow (United Kingdom); 1974.
Ulna ossification (Onset)	Captive Laboratory	28	Felis	2	Male+Female	Prochel J, Vogel P, Sánchez-Villagra MR. Hand development and sequence of ossification in the forelimb of the European shrew Crocidura russula (Soricidae) and comparisons across therian mammals. J Anat. 2004 Aug;205(2):99-111. doi: 10.1111/j.0021-8782.2004.00321.x. PMID: 15291793; PMCID: PMC1571333.
Umbilical stump falls off		68	Felis	2	Male+Female	Veronesi MC, Fusi J. Feline neonatology: From birth to commencement of weaning - what to know for successful management. J Feline Med Surg. 2022 Mar;24(3):232-242. doi: 10.1177/1098612X221079709. PMID: 35209772.
Ventral lateral geniculate nucleus (Peak)	Captive Laboratory	26	Felis	2	Male+Female	Workman AD, Charvet CJ, Clancy B, Darlington RB, Finlay BL. Modeling transformations of neurodevelopmental sequences across mammalian species. Journal of Neuroscience. 2013 Apr 24;33(17):7368-83.
Visual Cortex Peak Synaptic Density (Area 17)	Captive Laboratory	114	Felis	2	Male+Female	Workman AD, Charvet CJ, Clancy B, Darlington RB, Finlay BL. Modeling transformations of neurodevelopmental sequences across mammalian species. Journal of Neuroscience. 2013 Apr 24;33(17):7368-83.
Visual placing is mature 100% (forelimbs extend to a surface)	Captive Laboratory	91	Felis	2	Male+Female	Workman AD, Charvet CJ, Clancy B, Darlington RB, Finlay BL. Modeling transformations of neurodevelopmental sequences across mammalian species. Journal of Neuroscience. 2013 Apr 24;33(17):7368-83.
Vomer ossification (Onset)	Captive Laboratory	33	Felis	2	Male+Female	Boyd, J. S. (1976). Studies on the appearance of the centres of ossification of the axial skeleton in the feline fœtus. Anatomia, Histologia, Embryologia, 5(3), 193-205.
Walk development		82.5	Felis	2	Male+Female	Veronesi MC, Fusi J. Feline neonatology: From birth to commencement of weaning - what to know for successful management. J Feline Med Surg. 2022 Mar;24(3):232-242. doi: 10.1177/1098612X221079709. PMID: 35209772.
Walk development		97	Felis	2	Male+Female	Workman AD, Charvet CJ, Clancy B, Darlington RB, Finlay BL. Modeling transformations of neurodevelopmental sequences across mammalian species. Journal of Neuroscience. 2013 Apr 24;33(17):7368-83.
Weaning	Captive client	152.5	Felis	2	Male+Female	Ahola, M.K., Vapalahti, K. & Lohi, H. Early weaning increases aggression and stereotypic behaviour in cats. Sci Rep 7, 10412 (2017). https://doi.org/10.1038/s41598-017-11173-5
Weaning	Captive	121	Felis	2	Male+Female	https://genomics.senescence.info/species/dataset.zip; AnAge Build 15; de Magalhaes, J. P., Abidi, Z., Dos Santos, G. A., Avelar, R. A., Barardo, D., Chatsirisupachai, K., Clark, P., De-Souza, E. A., Johnson, E. J., Lopes, I., Novoa, G., Senez, L., Talay, A., Thornton, D., & To, P. K. P. (2024). Human Ageing Genomic Resources: updates on key databases in ageing research. Nucleic Acids Res, 52(D1),…
Weaning		146.505	Felis	2	Male+Female	https://figshare.com/articles/dataset/Full_Archive/3563457?backTo=/collections/An_amniote_life-history_database_to_perform_comparative_analyses_with_birds_mammals_and_reptiles/3308127; Myhrvold, N. P., Baldridge, E., Chan, B., Sivam, D., Freeman, D. L., & Ernest, S. M. (2015). An amniote life‐history database to perform comparative analyses with birds, mammals, and reptiles: Ecological Archives E…
Weaning	Captive client	121	Felis	2	Male+Female	Ng TT, Fascetti AJ, Larsen JA. Reproduction of domestic cats in laboratories, catteries, and feral colonies: A Review. Topics in companion animal medicine. 2023 Jul 1;55:100780.
Weaning (hand-reared) (Onset)	Captive client	93	Felis	2	Male+Female	Launching and operating a succesful kitten nursery. A review of approaches and practices for animal shelters and rescue orgaizations. Prepared by the The National Kitten Coalition. 2017.
Whole belly hairs	Captive Laboratory	46	Felis	2	Male+Female	Werneburg I, Geiger M. Ontogeny of domestic dogs and the developmental foundations of carnivoran domestication. Journal of Mammalian Evolution. 2017 Sep;24:323-43.
Whole forelimb hairs	Captive Laboratory	46	Felis	2	Male+Female	Werneburg I, Geiger M. Ontogeny of domestic dogs and the developmental foundations of carnivoran domestication. Journal of Mammalian Evolution. 2017 Sep;24:323-43.
Zona pellucida is lost	Captive Laboratory	11.25	Felis	2	Male+Female	Knospe C. Periods and stages of the prenatal development of the domestic cat. Anatomia, histologia, embryologia. 2002 Feb;31(1):37-51.
Zygomatic ossification (Onset)	Captive Laboratory	36	Felis	2	Male+Female	Boyd JS. Studies on the appearance of the centres of ossification of the axial skeleton in the feline fœtus. Anatomia, Histologia, Embryologia. 1976 Sep;5(3):193-205.
Zygomatic ossification (Onset)	Captive Laboratory	32	Felis	2	Male+Female	Boyd, J. S. (1976). Studies on the appearance of the centres of ossification of the axial skeleton in the feline fœtus. Anatomia, Histologia, Embryologia, 5(3), 193-205.
Zygomatic ossification (Onset)	Captive Laboratory	28	Felis	2	Male+Female	Boyd JS. Studies on the appearance of the centres of ossification of the axial skeleton in the feline fœtus. Anatomia, Histologia, Embryologia. 1976 Sep;5(3):193-205.
AD neuropathology onset		3496	Felis	2	Male+Female	Average of Minimum reported age of Cortical CAA; Minimum reported age of Early stage amyloid-beta plaques in the brain; Minimum reported age of Meningeal CAA; Minimum reported age of Neurofibrillary tangles in the brain (Onset); Minimum reported age of pTau in the brain; Brellou G, Vlemmas I, Lekkas S, Papaioannou N. Immunohistochemical investigation of amyloid ß-protein (Aß) in the brain of aged…
Ratio of interthalamic adhesion to brain height peak	Captive	1360.75	Felis	2	Male+Female	This study; MRIs from the 7T and 3T
Ratio of interthalamic adhesion to brain height declines to 90% of peak	Captive	2707.6	Felis	2	Male+Female	This study; MRIs from the 7T and 3T
Ratio of interthalamic adhesion to brain height declines to 80% of peak	Captive	2963.1	Felis	2	Male+Female	This study; MRIs from the 7T and 3T
Ratio of interthalamic adhesion to brain height declines to 70% of peak	Captive	4160.3	Felis	2	Male+Female	This study; MRIs from the 7T and 3T
Ratio of interthalamic adhesion to brain height declines to 60% of peak	Captive	4875.7	Felis	2	Male+Female	This study; MRIs from the 7T and 3T
Ratio of interthalamic adhesion to brain height declines to 50% of peak	Captive	5591.1	Felis	2	Male+Female	This study; MRIs from the 7T and 3T
Ratio of interthalamic adhesion to brain height declines to 40% of peak	Captive	6124	Felis	2	Male+Female	This study; MRIs from the 7T and 3T
Ratio of interthalamic adhesion to brain height declines to 30% of peak	Captive	7018.25	Felis	2	Male+Female	This study; MRIs from the 7T and 3T
interthalamic adhesion area peak	Captive	1517.7	Felis	2	Male+Female	This study; MRIs from the 7T and 3T
interthalamic adhesion area declines to 90% of peak	Captive	2649.2	Felis	2	Male+Female	This study; MRIs from the 7T and 3T
interthalamic adhesion area declines to 80% of peak	Captive	3317.15	Felis	2	Male+Female	This study; MRIs from the 7T and 3T
interthalamic adhesion area declines to 70% of peak	Captive	3886.55	Felis	2	Male+Female	This study; MRIs from the 7T and 3T
interthalamic adhesion area declines to 60% of peak	Captive	4452.3	Felis	2	Male+Female	This study; MRIs from the 7T and 3T
interthalamic adhesion area declines to 50% of peak	Captive	4875.7	Felis	2	Male+Female	This study; MRIs from the 7T and 3T
interthalamic adhesion area declines to 40% of peak	Captive	5463.35	Felis	2	Male+Female	This study; MRIs from the 7T and 3T
interthalamic adhesion area declines to 70% of peak	Captive	5985.3	Felis	2	Male+Female	This study; MRIs from the 7T and 3T
normalized whole brain volume (nWBV) Peak	Captive	580.38	Felis	2	Male+Female	This study; MRIs from the 7T and 3T
normalized whole brain volume (nWBV) declines to 90% of peak	Captive	2835.35	Felis	2	Male+Female	This study; MRIs from the 7T and 3T
normalized whole brain volume (nWBV) declines to 80% of peak	Captive	5222.45	Felis	2	Male+Female	This study; MRIs from the 7T and 3T
Cone neurogenesis (Offset)	Captive	47	Felis	2	Male+Female	Polley, E. H., Zimmerman, R. P., & Fortney, R. L. (1989). Neurogenesis and maturation of cell morphology in the development of the mammalian retina. In Development of the Vertebrate Retina (pp. 3-29). Springer US.
Eye opening	Captive client	70.5	Felis	2	Male+Female	Marchei P, Diverio S, Falocci N, Fatjó J, Ruiz-de-la-Torre JL, Manteca X. Breed differences in behavioural development in kittens. Physiology & behavior. 2009 Mar 23;96(4-5):522-31.
Eye opening	Captive client	74.357	Felis	2	Male+Female	Marchei P, Diverio S, Falocci N, Fatjó J, Ruiz-de-la-Torre JL, Manteca X. Breed differences in behavioural development in kittens. Physiology & behavior. 2009 Mar 23;96(4-5):522-31.
Eats solid food (Onset)	Captive Laboratory	98	Felis	1	Male+Female	Martin, P. (1986). An experimental study of weaning in the domestic cat. Behaviour 00, p. 221-249.
Eye opening	Captive client	73	Felis	1	Male+Female	Ewer RF. Suckling behaviour in kittens. Behaviour. 1960 Jan 1;15(1-2):146-62.
Eye opening	Captive client	75	Felis	2	Male+Female	Ewer RF. Suckling behaviour in kittens. Behaviour. 1960 Jan 1;15(1-2):146-62.
Eye opening	Captive client	77	Felis	3	Male+Female	Ewer RF. Suckling behaviour in kittens. Behaviour. 1960 Jan 1;15(1-2):146-62.
Eats solid food (Onset)	Captive client	97	Felis	1	Male+Female	Ewer RF. Suckling behaviour in kittens. Behaviour. 1960 Jan 1;15(1-2):146-62.
Reported Gestation	Captive client	57	Felis	1	Male+Female	Prescott, C.W., 1973. Reproduction patterns in the domestic cat.
Reported Gestation	Captive client	59	Felis	1	Male+Female	Prescott, C.W., 1973. Reproduction patterns in the domestic cat.
Reported Gestation	Captive client	65	Felis	2	Male+Female	Prescott, C.W., 1973. Reproduction patterns in the domestic cat.
Reported Gestation	Captive client	65	Felis	2	Male+Female	Prescott, C.W., 1973. Reproduction patterns in the domestic cat.
Reported Gestation	Captive client	68	Felis	3	Male+Female	Prescott, C.W., 1973. Reproduction patterns in the domestic cat.
Reported Gestation	Captive client	69	Felis	3	Male+Female	Prescott, C.W., 1973. Reproduction patterns in the domestic cat.
Female Sexual maturity is reached (sex selective)	Captive	245	Felis	1	Female	Johnson AK. Normal feline reproduction: The queen. J Feline Med Surg. 2022 Mar;24(3):204-211. doi: 10.1177/1098612X221079706. PMID: 35209768; PMCID: PMC10845401.
Female Sexual maturity is reached (sex selective)	Captive	425	Felis	3	Female	Johnson AK. Normal feline reproduction: The queen. J Feline Med Surg. 2022 Mar;24(3):204-211. doi: 10.1177/1098612X221079706. PMID: 35209768; PMCID: PMC10845401.
Reported Gestation	Captive client	65.5	Felis	2	Male+Female	Socha P, Lengling R, Bonecka J, Janowski T. Obstetric and newborn parameters in the Maine Coon cats. Polish Journal of Veterinary Sciences. 2019(3).
Reported Gestation	Captive client	60	Felis	1	Male+Female	Socha P, Lengling R, Bonecka J, Janowski T. Obstetric and newborn parameters in the Maine Coon cats. Polish Journal of Veterinary Sciences. 2019(3).
Reported Gestation	Captive client	72	Felis	3	Male+Female	Socha P, Lengling R, Bonecka J, Janowski T. Obstetric and newborn parameters in the Maine Coon cats. Polish Journal of Veterinary Sciences. 2019(3).
Reported Gestation	Captive client	66	Felis	2	Male+Female	Socha P, Lengling R, Bonecka J, Janowski T. Obstetric and newborn parameters in the Maine Coon cats. Polish Journal of Veterinary Sciences. 2019(3).
Jaw opens or moves (Onset)	Captive client	50	Felis	2	Male+Female	Zambelli D, Caneppele B, Bassi S, Paladini C. Ultrasound aspects of fetal and extrafetal structures in pregnant cats. Journal of feline medicine and surgery. 2002 Jun;4(2):95-106.
Breathing (Onset)	Captive client	49	Felis	2	Male+Female	Zambelli D, Caneppele B, Bassi S, Paladini C. Ultrasound aspects of fetal and extrafetal structures in pregnant cats. Journal of feline medicine and surgery. 2002 Jun;4(2):95-106.
First Heartbeat	Captive client	17	Felis	2	Male+Female	Zambelli D, Caneppele B, Bassi S, Paladini C. Ultrasound aspects of fetal and extrafetal structures in pregnant cats. Journal of feline medicine and surgery. 2002 Jun;4(2):95-106.
Walk development (Onset)	Captive colony	96.4	Felis	2	Male+Female	Villablanca JR, Olmstead CE. Neurological development of kittens. Developmental Psychobiology: The Journal of the International Society for Developmental Psychobiology. 1979 Mar;12(2):101-27.
Walk development (Offset)	Captive colony	109.4	Felis	2	Male+Female	Villablanca JR, Olmstead CE. Neurological development of kittens. Developmental Psychobiology: The Journal of the International Society for Developmental Psychobiology. 1979 Mar;12(2):101-27.
Standing independently (Attained)	Captive colony	96.4	Felis	2	Male+Female	Villablanca JR, Olmstead CE. Neurological development of kittens. Developmental Psychobiology: The Journal of the International Society for Developmental Psychobiology. 1979 Mar;12(2):101-27.
Eye opening	Captive colony	79	Felis	2	Male+Female	Peters SE. Postnatal development of gait behaviour and functional allometry in the domestic cat (Felis catus). Journal of Zoology. 1983 Apr;199(4):461-86.
Stand up	Captive colony	79	Felis	2	Male+Female	Peters SE. Postnatal development of gait behaviour and functional allometry in the domestic cat (Felis catus). Journal of Zoology. 1983 Apr;199(4):461-86.
Walk development (Onset)	Captive colony	79	Felis	2	Male+Female	Peters SE. Postnatal development of gait behaviour and functional allometry in the domestic cat (Felis catus). Journal of Zoology. 1983 Apr;199(4):461-86.
Walk development (Offset)	Captive colony	107	Felis	2	Male+Female	Peters SE. Postnatal development of gait behaviour and functional allometry in the domestic cat (Felis catus). Journal of Zoology. 1983 Apr;199(4):461-86.
Weaning (Onset)	Captive	82.5	Felis	2	Male+Female	https://www.cabidigitallibrary.org/doi/pdf/10.5555/20163297542; Grandi M, Tomaz G, Vignola G, Zaghini G. Birth weight and postnatal growth of Maine Coon kittens.
Weaning (Offset)	Captive	121	Felis	2	Male+Female	https://www.cabidigitallibrary.org/doi/pdf/10.5555/20163297542; Grandi M, Tomaz G, Vignola G, Zaghini G. Birth weight and postnatal growth of Maine Coon kittens.
Eye opening	Captive client	80.8	Felis	2	Male+Female	Wójcik W, Riedel J, Pałka K, Pipkova V, Adamczyk A, Domańska M, Kizierowska M, Kurek A. Effect of pregnancy length on the early development of Bengal kittens. Reproduction in Domestic Animals. 2023 Aug;58(8):1156-60.
Eye opening	Captive client	75.8	Felis	2	Male+Female	Wójcik W, Riedel J, Pałka K, Pipkova V, Adamczyk A, Domańska M, Kizierowska M, Kurek A. Effect of pregnancy length on the early development of Bengal kittens. Reproduction in Domestic Animals. 2023 Aug;58(8):1156-60.
Eye opening	Captive client	74	Felis	2	Male+Female	Wójcik W, Riedel J, Pałka K, Pipkova V, Adamczyk A, Domańska M, Kizierowska M, Kurek A. Effect of pregnancy length on the early development of Bengal kittens. Reproduction in Domestic Animals. 2023 Aug;58(8):1156-60.
Reported Gestation	Captive client	65	Felis	2	Male+Female	Wójcik W, Riedel J, Pałka K, Pipkova V, Adamczyk A, Domańska M, Kizierowska M, Kurek A. Effect of pregnancy length on the early development of Bengal kittens. Reproduction in Domestic Animals. 2023 Aug;58(8):1156-60.
Reported Gestation	Captive client	63	Felis	2	Male+Female	Wójcik W, Riedel J, Pałka K, Pipkova V, Adamczyk A, Domańska M, Kizierowska M, Kurek A. Effect of pregnancy length on the early development of Bengal kittens. Reproduction in Domestic Animals. 2023 Aug;58(8):1156-60.
Reported Gestation	Captive client	59	Felis	2	Male+Female	Wójcik W, Riedel J, Pałka K, Pipkova V, Adamczyk A, Domańska M, Kizierowska M, Kurek A. Effect of pregnancy length on the early development of Bengal kittens. Reproduction in Domestic Animals. 2023 Aug;58(8):1156-60.
Reported Gestation	Captive client	57	Felis	2	Male+Female	Wójcik W, Riedel J, Pałka K, Pipkova V, Adamczyk A, Domańska M, Kizierowska M, Kurek A. Effect of pregnancy length on the early development of Bengal kittens. Reproduction in Domestic Animals. 2023 Aug;58(8):1156-60.
Eye opening	Captive colony	71	Felis	2	Male+Female	Meier GW, Stuart JL. Effects of handling on the physical and behavioral development of Siamese kittens. Psychological Reports. 1959 Sep;5(2):497-501.
Canines eruption		216	Felis	2	Male+Female	Orsini P, Hennet P. Anatomy of the mouth and teeth of the cat. Vet Clin North Am Small Anim Pract. 1992 Nov;22(6):1265-77. doi: 10.1016/s0195-5616(92)50126-7. PMID: 1455572.
Weaning (hand-reared) (Onset)	Captive client	89.5	Felis	1	Male+Female	International Cat Care 2018b Hand rearing kittens.; https://icatcare.org/articles/hand-rearing-kittens
Eye opening (Onset)	Captive client	73	Felis	1	Male+Female	https://sassykoonz.com/kitten-care-guide-week-by-week/
Eye opening (Offset)	Captive client	75	Felis	3	Male+Female	https://sassykoonz.com/kitten-care-guide-week-by-week/
Eye opening	Captive client	74	Felis	2	Male+Female	https://sassykoonz.com/kitten-care-guide-week-by-week/
Crawl (Onset)	Captive client	72	Felis	2	Male+Female	https://sassykoonz.com/kitten-care-guide-week-by-week/
Prone posture -lift head past horizontal plane	Captive client	72	Felis	2	Male+Female	https://sassykoonz.com/kitten-care-guide-week-by-week/
Walk development	Captive client	86	Felis	2	Male+Female	https://sassykoonz.com/kitten-care-guide-week-by-week/
Stand up	Captive client	86	Felis	2	Male+Female	https://sassykoonz.com/kitten-care-guide-week-by-week/
Drink onset	Captive client	93	Felis	2	Male+Female	https://sassykoonz.com/kitten-care-guide-week-by-week/
Solitary or object play (Onset)	Captive client	100	Felis	2	Male+Female	https://sassykoonz.com/kitten-care-guide-week-by-week/
Eye opening	Captive client	75	Felis	1	Male+Female	https://www.purrinlot.com/kittengrow.htm
Eye opening	Captive client	77	Felis	2	Male+Female	https://www.purrinlot.com/kittengrow.htm
Eye opening	Captive client	79	Felis	3	Male+Female	https://www.purrinlot.com/kittengrow.htm
Sit up (Onset)	Captive client	86	Felis	2	Male+Female	https://www.purrinlot.com/kittengrow.htm
Climb	Captive client	86	Felis	1	Male+Female	https://www.purrinlot.com/kittengrow.htm
Solitary or object play (Onset)	Captive client	89.5	Felis	2	Male+Female	https://www.purrinlot.com/kittengrow.htm
Social play (Onset)	Captive client	96.5	Felis	2	Male+Female	https://www.purrinlot.com/kittengrow.htm
Weaning	Captive client	110.5	Felis	1	Male+Female	https://www.purrinlot.com/kittengrow.htm
Eye opening	Captive client	66	Felis	1	Male+Female	https://www.littlesphynx.com/general-4
Eye opening	Captive client	68	Felis	2	Male+Female	https://www.littlesphynx.com/general-4
Eye opening	Captive client	70	Felis	3	Male+Female	https://www.littlesphynx.com/general-4
Eye opening (Onset)	Captive client	69	Felis	1	Male+Female	https://www.vivatonk.com/Tonkinese-Colors.html
Eye opening	Captive client	70.5	Felis	2	Male+Female	https://www.vivatonk.com/Tonkinese-Colors.html
Eye opening (Offset)	Captive client	72	Felis	3	Male+Female	https://www.vivatonk.com/Tonkinese-Colors.html
Walk development (Onset)	Captive client	86	Felis	2	Male+Female	https://www.vivatonk.com/Tonkinese-Colors.html
Ears open (auditory canals fully open or external ear canals opening)	Captive client	86	Felis	2	Male+Female	https://www.vivatonk.com/Tonkinese-Colors.html
Climb	Captive client	93	Felis	2	Male+Female	https://www.vivatonk.com/Tonkinese-Colors.html
Eats solid food (Onset)	Captive client	93	Felis	2	Male+Female	https://www.vivatonk.com/Tonkinese-Colors.html
Eye opening	Captive client	75.5	Felis	2	Male+Female	https://regencyrags.com/kittens-first-few-weeks/
Walk development	Captive client	93	Felis	2	Male+Female	https://regencyrags.com/kittens-first-few-weeks/
Jump	Captive client	107	Felis	2	Male+Female	https://regencyrags.com/kittens-first-few-weeks/
Run	Captive client	107	Felis	2	Male+Female	https://regencyrags.com/kittens-first-few-weeks/
Solitary or object play (Onset)	Captive client	107	Felis	2	Male+Female	https://regencyrags.com/kittens-first-few-weeks/
Weaning (Onset)	Captive client	91.25	Felis	2	Male+Female	https://regencyrags.com/kittens-first-few-weeks/
Eats solid food (Onset)	Captive client	91.25	Felis	2	Male+Female	https://regencyrags.com/kittens-first-few-weeks/
Deciduous incisors eruption	Captive client	82.5	Felis	2	Male+Female	https://www.danuragdolls.com/journal/kitten-development-birth-to-16-weeks
Deciduous teeth eruption (Onset)	Captive client	82.5	Felis	2	Male+Female	https://www.danuragdolls.com/journal/kitten-development-birth-to-16-weeks
Eye opening (Onset)	Captive client	75.5	Felis	2	Male+Female	https://www.danuragdolls.com/journal/kitten-development-birth-to-16-weeks
Walk development (Onset)	Captive client	82.5	Felis	2	Male+Female	https://www.danuragdolls.com/journal/kitten-development-birth-to-16-weeks
Social play (Onset)	Captive client	96.5	Felis	2	Male+Female	https://www.danuragdolls.com/journal/kitten-development-birth-to-16-weeks
Run	Captive client	100	Felis	2	Male+Female	https://www.danuragdolls.com/journal/kitten-development-birth-to-16-weeks
Solitary or object play (Onset)	Captive client	107	Felis	2	Male+Female	https://www.danuragdolls.com/journal/kitten-development-birth-to-16-weeks
Eye opening	Captive client	75	Felis	2	Male+Female	https://www.pastelragdolls.com/our-ragdoll-breeding-program
Umbilical stump falls off	Captive client	72	Felis	2	Male+Female	https://rockymountainpersians.com/stages-of-persian-kitten-development/
Eye opening (Onset)	Captive client	79	Felis	2	Male+Female	https://rockymountainpersians.com/stages-of-persian-kitten-development/
Ears open (auditory canals fully open or external ear canals opening)	Captive client	79	Felis	2	Male+Female	https://rockymountainpersians.com/stages-of-persian-kitten-development/
Crawl (Onset)	Captive client	86	Felis	2	Male+Female	https://rockymountainpersians.com/stages-of-persian-kitten-development/
Stand up	Captive client	86	Felis	2	Male+Female	https://rockymountainpersians.com/stages-of-persian-kitten-development/
Eye opening (Offset)	Captive client	93	Felis	2	Male+Female	https://rockymountainpersians.com/stages-of-persian-kitten-development/
Walk development	Captive client	93	Felis	2	Male+Female	https://rockymountainpersians.com/stages-of-persian-kitten-development/
Self-grooming	Captive client	93	Felis	2	Male+Female	https://rockymountainpersians.com/stages-of-persian-kitten-development/
Social play (Onset)	Captive client	93	Felis	2	Male+Female	https://rockymountainpersians.com/stages-of-persian-kitten-development/
Deciduous teeth eruption (Onset)	Captive client	100	Felis	2	Male+Female	https://rockymountainpersians.com/stages-of-persian-kitten-development/
Weaning (Onset)	Captive client	107	Felis	1	Male+Female	https://rockymountainpersians.com/stages-of-persian-kitten-development/
Deciduous teeth eruption (Offset)	Captive client	121	Felis	2	Male+Female	https://rockymountainpersians.com/stages-of-persian-kitten-development/
Female Sexual maturity is reached (sex selective)	Captive client	245	Felis	2	Female	https://rockymountainpersians.com/stages-of-persian-kitten-development/
Male Sexual maturity is reached (sex selective)	Captive client	350	Felis	2	Male	https://rockymountainpersians.com/stages-of-persian-kitten-development/
Weaning (Offset)	Captive client	155	Felis	3	Male+Female	https://rockymountainpersians.com/stages-of-persian-kitten-development/
Permanent teeth eruption (Offset)	Captive client	215	Felis	2	Male+Female	https://rockymountainpersians.com/stages-of-persian-kitten-development/
Eye opening (Onset)	Captive client	75	Felis	2	Male+Female	https://dollfacepersiankittens.com/kitten-growth-development/
Walk development (Onset)	Captive client	93	Felis	2	Male+Female	https://dollfacepersiankittens.com/kitten-growth-development/
Eats solid food (Onset)	Captive client	100	Felis	2	Male+Female	https://dollfacepersiankittens.com/kitten-growth-development/
Social play (Onset)	Captive client	100	Felis	2	Male+Female	https://dollfacepersiankittens.com/kitten-growth-development/
Deciduous teeth eruption (Offset)	Captive client	114	Felis	2	Male+Female	https://dollfacepersiankittens.com/kitten-growth-development/
Weaning	Captive client	121	Felis	1	Male+Female	https://dollfacepersiankittens.com/kitten-growth-development/
Weaning (Offset)	Captive client	131.5	Felis	2	Male+Female	https://dollfacepersiankittens.com/kitten-growth-development/
Umbilical stump falls off	Captive client	72	Felis	2	Male+Female	https://dollfacepersiankittens.com/kitten-growth-development/
Umbilical stump falls off	Captive client	69.5	Felis	2	Male+Female	https://mainestreetcoons.com/kitten-development
Eye opening	Captive client	72	Felis	2	Male+Female	https://mainestreetcoons.com/kitten-development
Eye opening	Captive client	73.5	Felis	2	Male+Female	https://mainestreetcoons.com/kitten-development
Eye opening	Captive client	75	Felis	2	Male+Female	https://mainestreetcoons.com/kitten-development
Ears open (auditory canals fully open or external ear canals opening)	Captive client	70	Felis	2	Male+Female	https://mainestreetcoons.com/kitten-development
Stand up	Captive client	83	Felis	2	Male+Female	https://mainestreetcoons.com/kitten-development
Walk development (Onset)	Captive client	83	Felis	2	Male+Female	https://mainestreetcoons.com/kitten-development
Self-grooming	Captive client	83	Felis	2	Male+Female	https://mainestreetcoons.com/kitten-development
Weaning	Captive client	97	Felis	1	Male+Female	https://mainestreetcoons.com/kitten-development
Deciduous teeth eruption (Offset)		90	Felis	2	Male+Female	https://mainestreetcoons.com/kitten-development
Run	Captive client	97	Felis	2	Male+Female	https://mainestreetcoons.com/kitten-development
Umbilical stump falls off	Captive client	71	Felis	2	Male+Female	https://www.minoosmainecoons.com/breeding.html
Reported Gestation	Captive client	63	Felis	1	Male+Female	https://www.minoosmainecoons.com/breeding.html
Reported Gestation	Captive client	66.5	Felis	2	Male+Female	https://www.minoosmainecoons.com/breeding.html
Reported Gestation	Captive client	70	Felis	3	Male+Female	https://www.minoosmainecoons.com/breeding.html
Ears open (auditory canals fully open or external ear canals opening)	Captive client	72	Felis	2	Male+Female	https://www.minoosmainecoons.com/breeding.html
Eye opening (Onset)	Captive client	73	Felis	1	Male+Female	https://www.minoosmainecoons.com/breeding.html
Eye opening (Onset)	Captive client	75	Felis	2	Male+Female	https://www.minoosmainecoons.com/breeding.html
Eye opening (Onset)	Captive client	77	Felis	3	Male+Female	https://www.minoosmainecoons.com/breeding.html
Eye opening (Offset)	Captive client	79	Felis	2	Male+Female	https://www.minoosmainecoons.com/breeding.html
Walk development (Onset)	Captive client	79	Felis	2	Male+Female	https://www.minoosmainecoons.com/breeding.html
Prone posture -lift head past horizontal plane	Captive client	72	Felis	2	Male+Female	https://www.minoosmainecoons.com/breeding.html
Deciduous incisors eruption	Captive client	86	Felis	2	Male+Female	https://www.minoosmainecoons.com/breeding.html
Walk development	Captive client	86	Felis	2	Male+Female	https://www.minoosmainecoons.com/breeding.html
Self-grooming	Captive client	86	Felis	2	Male+Female	https://www.minoosmainecoons.com/breeding.html
Weaning	Captive client	110.5	Felis	2	Male+Female	https://www.minoosmainecoons.com/breeding.html
Eye opening (Onset)	Captive client	70	Felis	2	Male+Female	https://mythicmainecoons.com/kitten-info/
Eye opening (Onset)	Captive client	75	Felis	2	Male	https://www.purrinlot.com/blog.htm
Sit up (Onset)	Captive client	89	Felis	2	Male	https://www.purrinlot.com/blog.htm
Walk development	Captive client	93	Felis	2	Male	https://www.purrinlot.com/blog.htm
Run	Captive client	94	Felis	2	Male	https://www.purrinlot.com/blog.htm
Stand up	Captive client	89	Felis	2	Male	https://www.purrinlot.com/blog.htm
Climb	Captive client	94	Felis	2	Male	https://www.purrinlot.com/blog.htm
Eye opening	Captive client	75	Felis	1	Male+Female	https://buckaroobengals.com/successful-bengal-kitten-development/
Eye opening	Captive client	77	Felis	2	Male+Female	https://buckaroobengals.com/successful-bengal-kitten-development/
Eye opening	Captive client	79	Felis	3	Male+Female	https://buckaroobengals.com/successful-bengal-kitten-development/
Sit up (Onset)	Captive client	86	Felis	2	Male+Female	https://buckaroobengals.com/successful-bengal-kitten-development/
Walk development (Onset)	Captive client	93	Felis	2	Male+Female	https://buckaroobengals.com/successful-bengal-kitten-development/
Solitary or object play (Onset)	Captive client	93	Felis	2	Male+Female	https://buckaroobengals.com/successful-bengal-kitten-development/
Jump	Captive client	110.5	Felis	2	Male+Female	https://buckaroobengals.com/successful-bengal-kitten-development/
Eats solid food (Onset)	Captive client	100	Felis	3	Male+Female	https://buckaroobengals.com/successful-bengal-kitten-development/
Eye opening	Captive colony	73	Felis	1	Male+Female	Blake R, Crawford ML. Development of strabismus in Siamese cats. Brain Research. 1974 Sep 13;77(3):492-6.
Eye opening	Captive colony	76	Felis	3	Male+Female	Blake R, Crawford ML. Development of strabismus in Siamese cats. Brain Research. 1974 Sep 13;77(3):492-6.
Eye opening	Captive colony	74.5	Felis	2	Male+Female	Blake R, Crawford ML. Development of strabismus in Siamese cats. Brain Research. 1974 Sep 13;77(3):492-6.
Eye opening	Captive colony	72	Felis	1	Male+Female	Grant S, Berman NE. Late loss of connections during callosal development in Siamese cats. Developmental brain research. 1995 Sep 29;88(2):132-47.
Eye opening	Captive colony	75	Felis	3	Male+Female	Grant S, Berman NE. Late loss of connections during callosal development in Siamese cats. Developmental brain research. 1995 Sep 29;88(2):132-47.
Eye opening	Captive colony	73.5	Felis	2	Male+Female	Grant S, Berman NE. Late loss of connections during callosal development in Siamese cats. Developmental brain research. 1995 Sep 29;88(2):132-47.
Retinal pigment epithelium is visible	Captive colony	23	Felis	2	Male+Female	Webster MJ, Shatz CJ, Kliot M, Silver J. Abnormal pigmentation and unusual morphogenesis of the optic stalk may be correlated with retinal axon misguidance in embryonic Siamese cats. Journal of Comparative Neurology. 1988 Mar 22;269(4):592-611.
Retinal pigment epithelium is visible	Captive colony	23	Felis	2	Male+Female	Webster MJ, Shatz CJ, Kliot M, Silver J. Abnormal pigmentation and unusual morphogenesis of the optic stalk may be correlated with retinal axon misguidance in embryonic Siamese cats. Journal of Comparative Neurology. 1988 Mar 22;269(4):592-611.
Eye opening	Captive client	75.5	Felis	2	Male+Female	https://www.life-with-siamese-cats.com/kitten-development.html
Crawl (Onset)	Captive client	75.5	Felis	2	Male+Female	https://www.life-with-siamese-cats.com/kitten-development.html
Deciduous teeth eruption (Onset)	Captive client	82.5	Felis	2	Male+Female	https://www.life-with-siamese-cats.com/kitten-development.html
Weaning (Onset)	Captive client	93	Felis	1	Male+Female	https://www.life-with-siamese-cats.com/kitten-development.html
Eats solid food (Onset)	Captive client	93	Felis	1	Male+Female	https://www.life-with-siamese-cats.com/kitten-development.html
Weaning (Offset)	Captive client	121	Felis	2	Male+Female	https://www.life-with-siamese-cats.com/kitten-development.html
Eats solid food (Onset)	Captive client	93	Felis	2	Male+Female	https://www.life-with-siamese-cats.com/kitten-development.html
Reported Gestation	Captive client	64.92	Felis	2	Male+Female	Thakur PJ, Rangnekar MN, Gulavane SU, Chaudhari RJ. LITTER SIZE IN PERSIAN CATS AND ITS INFLUENCE ON GESTATION LENGTH. Indian Journal of Canine Practice Volume. 2015 Jun;7(1).
Reported Gestation	Captive client	64	Felis	2	Male+Female	Thakur PJ, Rangnekar MN, Gulavane SU, Chaudhari RJ. LITTER SIZE IN PERSIAN CATS AND ITS INFLUENCE ON GESTATION LENGTH. Indian Journal of Canine Practice Volume. 2015 Jun;7(1).
Reported Gestation	Captive client	65	Felis	2	Male+Female	Thakur PJ, Rangnekar MN, Gulavane SU, Chaudhari RJ. LITTER SIZE IN PERSIAN CATS AND ITS INFLUENCE ON GESTATION LENGTH. Indian Journal of Canine Practice Volume. 2015 Jun;7(1).
Reported Gestation	Captive client	63	Felis	2	Male+Female	Thakur PJ, Rangnekar MN, Gulavane SU, Chaudhari RJ. LITTER SIZE IN PERSIAN CATS AND ITS INFLUENCE ON GESTATION LENGTH. Indian Journal of Canine Practice Volume. 2015 Jun;7(1).
Reported Gestation	Captive client	66	Felis	2	Male+Female	Thakur PJ, Rangnekar MN, Gulavane SU, Chaudhari RJ. LITTER SIZE IN PERSIAN CATS AND ITS INFLUENCE ON GESTATION LENGTH. Indian Journal of Canine Practice Volume. 2015 Jun;7(1).
Reported Gestation	Captive client	62	Felis	1	Male+Female	Thakur PJ, Rangnekar MN, Gulavane SU, Chaudhari RJ. LITTER SIZE IN PERSIAN CATS AND ITS INFLUENCE ON GESTATION LENGTH. Indian Journal of Canine Practice Volume. 2015 Jun;7(1).
Reported Gestation	Captive client	67	Felis	2	Male+Female	Thakur PJ, Rangnekar MN, Gulavane SU, Chaudhari RJ. LITTER SIZE IN PERSIAN CATS AND ITS INFLUENCE ON GESTATION LENGTH. Indian Journal of Canine Practice Volume. 2015 Jun;7(1).
Reported Gestation	Captive client	69	Felis	3	Male+Female	Thakur PJ, Rangnekar MN, Gulavane SU, Chaudhari RJ. LITTER SIZE IN PERSIAN CATS AND ITS INFLUENCE ON GESTATION LENGTH. Indian Journal of Canine Practice Volume. 2015 Jun;7(1).
Reported Gestation	Captive client	54	Felis	1	Male+Female	Şendağ S, Alan M, EŞKİ F, Goericke-Pesch S, Wehrend A. Correlations between gestation period and age, body weight and litter size in Van cats. KLEINTIERPRAXIS. 2009;54(6).
Reported Gestation	Captive client	68	Felis	3	Male+Female	Şendağ S, Alan M, EŞKİ F, Goericke-Pesch S, Wehrend A. Correlations between gestation period and age, body weight and litter size in Van cats. KLEINTIERPRAXIS. 2009;54(6).
Reported Gestation	Captive client	61	Felis	2	Male+Female	Şendağ S, Alan M, EŞKİ F, Goericke-Pesch S, Wehrend A. Correlations between gestation period and age, body weight and litter size in Van cats. KLEINTIERPRAXIS. 2009;54(6).
Walk development (Onset)	Captive client	79	Felis	2	Male+Female	https://purebredkitties.com/blogs/abyssinian-cat/unveiling-the-enchanting-growth-stages-of-abyssinian-cats-from-kitten-to-majestic-companion?srsltid=AfmBOoqZdj0erGxoOThULm636PxS1y0qLTpH5mZ8b2w7JqZDSpqgYGuU
Eye opening	Captive client	82.5	Felis	2	Male+Female	https://ragdollkittensforyou.com/blog/how-fast-do-ragdoll-kittens-grow-a-month-by-month-guide/
Social play (Onset)	Captive client	91.25	Felis	2	Male+Female	https://ragdollkittensforyou.com/blog/how-fast-do-ragdoll-kittens-grow-a-month-by-month-guide/
Weaning	Captive client	107	Felis	2	Male+Female	https://ragdollkittensforyou.com/blog/how-fast-do-ragdoll-kittens-grow-a-month-by-month-guide/
Solitary or object play (Onset)	Captive laboratory	93	Felis	2	Male	Barrett P, Bateson P. The development of play in cats. Behaviour. 1978 Jan 1;66(1-2):106-20.
Solitary or object play (Onset)	Captive laboratory	93	Felis	2	Female	Barrett P, Bateson P. The development of play in cats. Behaviour. 1978 Jan 1;66(1-2):106-20.
Solitary or object play (Peak)	Captive laboratory	128	Felis	2	Male	Barrett P, Bateson P. The development of play in cats. Behaviour. 1978 Jan 1;66(1-2):106-20.
Social play (Peak)	Captive laboratory	100	Felis	2	Male+Female	Barrett P, Bateson P. The development of play in cats. Behaviour. 1978 Jan 1;66(1-2):106-20.
Eye opening	Captive client	79	Felis	2	Male+Female	https://www.lovemeow.com/stray-cat-house-kittens-resident-2667698623.html
Walk development (Onset)	Captive client	79	Felis	2	Male+Female	https://www.lovemeow.com/stray-cat-house-kittens-resident-2667698623.html
Eye opening (Offset)	Captive client	79	Felis	2	Male+Female	https://thecatsite.com/threads/17-day-old-kitten-eyes-closed.458773/
Eye opening (Onset)	Captive client	71	Felis	2	Male+Female	https://whis-purr.org/sites/default/files/resources/Kitten_Age_Progression.pdf
Crawl (Onset)	Captive client	71	Felis	2	Male+Female	https://whis-purr.org/sites/default/files/resources/Kitten_Age_Progression.pdf
Walk development (Onset)	Captive client	77	Felis	2	Male+Female	https://whis-purr.org/sites/default/files/resources/Kitten_Age_Progression.pdf
Walk development (Offset)	Captive client	100	Felis	2	Male+Female	https://whis-purr.org/sites/default/files/resources/Kitten_Age_Progression.pdf
Ears open (auditory canals fully open or external ear canals opening)	Captive client	82.5	Felis	2	Male+Female	https://whis-purr.org/sites/default/files/resources/Kitten_Age_Progression.pdf
Eye opening (Offset)	Captive client	86	Felis	3	Male+Female	https://whis-purr.org/sites/default/files/resources/Kitten_Age_Progression.pdf
Deciduous teeth eruption (Offset)	Captive client	121	Felis	2	Male+Female	https://whis-purr.org/sites/default/files/resources/Kitten_Age_Progression.pdf
Deciduous teeth eruption (Onset)	Captive client	79	Felis	2	Male+Female	https://whis-purr.org/sites/default/files/resources/Kitten_Age_Progression.pdf
Deciduous incisors eruption	Captive client	79	Felis	2	Male+Female	https://whis-purr.org/sites/default/files/resources/Kitten_Age_Progression.pdf
Deciduous canines eruption	Captive client	89.5	Felis	2	Male+Female	https://whis-purr.org/sites/default/files/resources/Kitten_Age_Progression.pdf
Incisors eruption	Captive client	163	Felis	2	Male+Female	https://whis-purr.org/sites/default/files/resources/Kitten_Age_Progression.pdf
Permanent teeth eruption (Onset)	Captive client	163	Felis	2	Male+Female	https://whis-purr.org/sites/default/files/resources/Kitten_Age_Progression.pdf
Permanent teeth eruption (Offset)	Captive client	275	Felis	2	Male+Female	https://whis-purr.org/sites/default/files/resources/Kitten_Age_Progression.pdf
Sexual maturity	Captive client	317	Felis	2	Male+Female	https://whis-purr.org/sites/default/files/resources/Kitten_Age_Progression.pdf
Deciduous incisors eruption		78	Felis	2	Male+Female	Orsini P, Hennet P. Anatomy of the mouth and teeth of the cat. Vet Clin North Am Small Anim Pract. 1992 Nov;22(6):1265-77. doi: 10.1016/s0195-5616(92)50126-7. PMID: 1455572.
Deciduous canines eruption		83	Felis	2	Male+Female	Orsini P, Hennet P. Anatomy of the mouth and teeth of the cat. Vet Clin North Am Small Anim Pract. 1992 Nov;22(6):1265-77. doi: 10.1016/s0195-5616(92)50126-7. PMID: 1455572.
Deciduous canines eruption		83.25	Felis	2	Male+Female	Wright J. Biological significance of mammalian milk teeth. Cornell University; 1983.
Deciduous incisors eruption		77.5	Felis	2	Male+Female	Wright J. Biological significance of mammalian milk teeth. Cornell University; 1983.
Incisors eruption		184	Felis	2	Male+Female	Orsini P, Hennet P. Anatomy of the mouth and teeth of the cat. Vet Clin North Am Small Anim Pract. 1992 Nov;22(6):1265-77. doi: 10.1016/s0195-5616(92)50126-7. PMID: 1455572.
Forelimb bud emerges	Unknown	18	Felis	2	Male+Female	DAVIDSON AP, NYLAND TG, TSUTSUI T. Pregnancy diagnosis with ultrasound in the domestic cat. Veterinary Radiology. 1986 Jul;27(4):109-14.
Hindlimb bud emerges	Unknown	19	Felis	2	Male+Female	DAVIDSON AP, NYLAND TG, TSUTSUI T. Pregnancy diagnosis with ultrasound in the domestic cat. Veterinary Radiology. 1986 Jul;27(4):109-14.
First Heartbeat	Unknown	16	Felis	2	Male+Female	DAVIDSON AP, NYLAND TG, TSUTSUI T. Pregnancy diagnosis with ultrasound in the domestic cat. Veterinary Radiology. 1986 Jul;27(4):109-14.
Suckling (Onset)	Unknown	50	Felis	2	Male+Female	Zambelli D, Prati F. Ultrasonography for pregnancy diagnosis and evaluation in queens. Theriogenology. 2006 Jul 1;66(1):135-44. doi: 10.1016/j.theriogenology.2006.04.004. Epub 2006 May 23. PMID: 16716385.
Deciduous incisors eruption		79	Felis	1	Male+Female	Goel P, Bala N. General dentist venturing into the field of veterinary dentistry. International Journal of Research in Health and Allied Sciences. 2016 Oct;2(4):5-10.
Deciduous incisors eruption	Unknown	82.5	Felis	2	Male+Female	Goel P, Bala N. General dentist venturing into the field of veterinary dentistry. International Journal of Research in Health and Allied Sciences. 2016 Oct;2(4):5-10.
Deciduous incisors eruption		86	Felis	3	Male+Female	Goel P, Bala N. General dentist venturing into the field of veterinary dentistry. International Journal of Research in Health and Allied Sciences. 2016 Oct;2(4):5-10.
Deciduous canines eruption	Unknown	86	Felis	1	Male+Female	Goel P, Bala N. General dentist venturing into the field of veterinary dentistry. International Journal of Research in Health and Allied Sciences. 2016 Oct;2(4):5-10.
Deciduous canines eruption	Unknown	89.5	Felis	2	Male+Female	Goel P, Bala N. General dentist venturing into the field of veterinary dentistry. International Journal of Research in Health and Allied Sciences. 2016 Oct;2(4):5-10.
Deciduous canines eruption	Unknown	93	Felis	3	Male+Female	Goel P, Bala N. General dentist venturing into the field of veterinary dentistry. International Journal of Research in Health and Allied Sciences. 2016 Oct;2(4):5-10.
Deciduous teeth eruption (Onset)	Unknown	79	Felis	1	Male+Female	Goel P, Bala N. General dentist venturing into the field of veterinary dentistry. International Journal of Research in Health and Allied Sciences. 2016 Oct;2(4):5-10.
Deciduous teeth eruption (Onset)	Unknown	82.5	Felis	2	Male+Female	Goel P, Bala N. General dentist venturing into the field of veterinary dentistry. International Journal of Research in Health and Allied Sciences. 2016 Oct;2(4):5-10.
Deciduous teeth eruption (Onset)	Unknown	86	Felis	3	Male+Female	Goel P, Bala N. General dentist venturing into the field of veterinary dentistry. International Journal of Research in Health and Allied Sciences. 2016 Oct;2(4):5-10.
Deciduous teeth eruption (Offset)	Unknown	96.5	Felis	2	Male+Female	Goel P, Bala N. General dentist venturing into the field of veterinary dentistry. International Journal of Research in Health and Allied Sciences. 2016 Oct;2(4):5-10.
Permanent teeth eruption (Onset)		170	Felis	2	Male+Female	Goel P, Bala N. General dentist venturing into the field of veterinary dentistry. International Journal of Research in Health and Allied Sciences. 2016 Oct;2(4):5-10.
Incisors eruption	Unknown	155	Felis	1	Male+Female	Goel P, Bala N. General dentist venturing into the field of veterinary dentistry. International Journal of Research in Health and Allied Sciences. 2016 Oct;2(4):5-10.
Incisors eruption	Unknown	170	Felis	2	Male+Female	Goel P, Bala N. General dentist venturing into the field of veterinary dentistry. International Journal of Research in Health and Allied Sciences. 2016 Oct;2(4):5-10.
Incisors eruption	Unknown	185	Felis	3	Male+Female	Goel P, Bala N. General dentist venturing into the field of veterinary dentistry. International Journal of Research in Health and Allied Sciences. 2016 Oct;2(4):5-10.
Canines eruption	Unknown	185	Felis	1	Male+Female	Goel P, Bala N. General dentist venturing into the field of veterinary dentistry. International Journal of Research in Health and Allied Sciences. 2016 Oct;2(4):5-10.
Canines eruption	Unknown	200	Felis	2	Male+Female	Goel P, Bala N. General dentist venturing into the field of veterinary dentistry. International Journal of Research in Health and Allied Sciences. 2016 Oct;2(4):5-10.
Canines eruption	Unknown	215	Felis	3	Male+Female	Goel P, Bala N. General dentist venturing into the field of veterinary dentistry. International Journal of Research in Health and Allied Sciences. 2016 Oct;2(4):5-10.
Permanent teeth eruption (Offset)	Unknown	200	Felis	2	Male+Female	Goel P, Bala N. General dentist venturing into the field of veterinary dentistry. International Journal of Research in Health and Allied Sciences. 2016 Oct;2(4):5-10.
Permanent teeth eruption (Offset)	Unknown	245	Felis	3	Male+Female	Goel P, Bala N. General dentist venturing into the field of veterinary dentistry. International Journal of Research in Health and Allied Sciences. 2016 Oct;2(4):5-10.
Eye opening		72	Felis	1	Male+Female	Little S. Feline pediatrics: how to treat the small and the sick. Compendium: Continuing Education For Veterinarians. 2011 Jan 16;33(9):1-6.
Eye opening		73.5	Felis	2	Male+Female	Little S. Feline pediatrics: how to treat the small and the sick. Compendium: Continuing Education For Veterinarians. 2011 Jan 16;33(9):1-6.
Eye opening		75	Felis	3	Male+Female	Little S. Feline pediatrics: how to treat the small and the sick. Compendium: Continuing Education For Veterinarians. 2011 Jan 16;33(9):1-6.
Crawl (Onset)		72	Felis	1	Male+Female	Little S. Feline pediatrics: how to treat the small and the sick. Compendium: Continuing Education For Veterinarians. 2011 Jan 16;33(9):1-6.
Crawl (Onset)		75.5	Felis	2	Male+Female	Little S. Feline pediatrics: how to treat the small and the sick. Compendium: Continuing Education For Veterinarians. 2011 Jan 16;33(9):1-6.
Crawl (Onset)		79	Felis	3	Male+Female	Little S. Feline pediatrics: how to treat the small and the sick. Compendium: Continuing Education For Veterinarians. 2011 Jan 16;33(9):1-6.
Pupillary light reflex (Onset)		93	Felis	1	Male+Female	Little S. Feline pediatrics: how to treat the small and the sick. Compendium: Continuing Education For Veterinarians. 2011 Jan 16;33(9):1-6.
Eye opening		74	Felis	2	Male+Female	Wenthe M. Physiologie und Pathologie der Fortpflanzung bei Zoo-Felidae (Doctoral dissertation). https://elib.tiho-hannover.de/servlets/MCRFileNodeServlet/etd_derivate_00003292/wenthem_1994.pdf
Eye opening		72	Felis	1	Male+Female	Wenthe M. Physiologie und Pathologie der Fortpflanzung bei Zoo-Felidae (Doctoral dissertation). https://elib.tiho-hannover.de/servlets/MCRFileNodeServlet/etd_derivate_00003292/wenthem_1994.pdf
Eye opening		74	Felis	3	Male+Female	Wenthe M. Physiologie und Pathologie der Fortpflanzung bei Zoo-Felidae (Doctoral dissertation). https://elib.tiho-hannover.de/servlets/MCRFileNodeServlet/etd_derivate_00003292/wenthem_1994.pdf
Walk development (Onset)		74	Felis	1	Male+Female	Wenthe M. Physiologie und Pathologie der Fortpflanzung bei Zoo-Felidae (Doctoral dissertation). https://elib.tiho-hannover.de/servlets/MCRFileNodeServlet/etd_derivate_00003292/wenthem_1994.pdf
Walk development (Onset)		80	Felis	3	Male+Female	Wenthe M. Physiologie und Pathologie der Fortpflanzung bei Zoo-Felidae (Doctoral dissertation). https://elib.tiho-hannover.de/servlets/MCRFileNodeServlet/etd_derivate_00003292/wenthem_1994.pdf
Female Sexual maturity is reached (sex selective)		365	Felis	2	Female	Wenthe M. Physiologie und Pathologie der Fortpflanzung bei Zoo-Felidae (Doctoral dissertation). https://elib.tiho-hannover.de/servlets/MCRFileNodeServlet/etd_derivate_00003292/wenthem_1994.pdf
Female Sexual maturity is reached (sex selective)		275	Felis	1	Female	Wenthe M. Physiologie und Pathologie der Fortpflanzung bei Zoo-Felidae (Doctoral dissertation). https://elib.tiho-hannover.de/servlets/MCRFileNodeServlet/etd_derivate_00003292/wenthem_1994.pdf
Female Sexual maturity is reached (sex selective)		425	Felis	3	Female	Wenthe M. Physiologie und Pathologie der Fortpflanzung bei Zoo-Felidae (Doctoral dissertation). https://elib.tiho-hannover.de/servlets/MCRFileNodeServlet/etd_derivate_00003292/wenthem_1994.pdf
Reported Gestation		63	Felis	2	Male+Female	Wenthe M. Physiologie und Pathologie der Fortpflanzung bei Zoo-Felidae (Doctoral dissertation). https://elib.tiho-hannover.de/servlets/MCRFileNodeServlet/etd_derivate_00003292/wenthem_1994.pdf
Reported Gestation		55	Felis	1	Male+Female	Wenthe M. Physiologie und Pathologie der Fortpflanzung bei Zoo-Felidae (Doctoral dissertation). https://elib.tiho-hannover.de/servlets/MCRFileNodeServlet/etd_derivate_00003292/wenthem_1994.pdf
Reported Gestation		70	Felis	3	Male+Female	Wenthe M. Physiologie und Pathologie der Fortpflanzung bei Zoo-Felidae (Doctoral dissertation). https://elib.tiho-hannover.de/servlets/MCRFileNodeServlet/etd_derivate_00003292/wenthem_1994.pdf
Deciduous teeth eruption (Onset)		82.5	Felis	2	Male+Female	Jayne H. Mammalian anatomy: a preparation for human and comparative anatomy. JB Lippincott; 1898.
Deciduous teeth eruption (Offset)		104	Felis	2	Male+Female	Jayne H. Mammalian anatomy: a preparation for human and comparative anatomy. JB Lippincott; 1898.
Permanent teeth eruption (Onset)		168.25	Felis	2	Male+Female	Figure. 345. Jayne H. Mammalian anatomy: a preparation for human and comparative anatomy. JB Lippincott; 1898.
Incisors maxilla eruption		168.25	Felis	1	Male+Female	Figure. 345. Jayne H. Mammalian anatomy: a preparation for human and comparative anatomy. JB Lippincott; 1898.
Stage 1 (Primitive streak)		12	Felis	2	Male+Female	Štěrba O. Staging and ageing of mammalian embryos and fetuses. Acta Veterinaria Brno. 1995;64(1):83-9.
4 cell stage	Captive colony	2.66667	Felis	2	Male+Female	Knospe C. Periods and stages of the prenatal development of the domestic cat. Anatomia, histologia, embryologia. 2002 Feb;31(1):37-51.
8 cell stage	Captive colony	3	Felis	2	Male+Female	Knospe C. Periods and stages of the prenatal development of the domestic cat. Anatomia, histologia, embryologia. 2002 Feb;31(1):37-51.
Stage 1 (Primitive streak)	Captive colony	11.25	Felis	2	Male+Female	Knospe C. Periods and stages of the prenatal development of the domestic cat. Anatomia, histologia, embryologia. 2002 Feb;31(1):37-51.
Implantation	Captive colony	13.5	Felis	2	Male+Female	Knospe C. Periods and stages of the prenatal development of the domestic cat. Anatomia, histologia, embryologia. 2002 Feb;31(1):37-51.
Somite formation (Onset)	Captive colony	13.5	Felis	2	Male+Female	Knospe C. Periods and stages of the prenatal development of the domestic cat. Anatomia, histologia, embryologia. 2002 Feb;31(1):37-51.
6-10 somite pairs	Captive colony	14.5	Felis	2	Male+Female	Knospe C. Periods and stages of the prenatal development of the domestic cat. Anatomia, histologia, embryologia. 2002 Feb;31(1):37-51.
Fast growth of central cornea thickness cessation		177	Felis	2	Male+Female	Moodie KL, Hashizume N, Houston DL, Hoopes PJ, Demidenko E, Trembly BS, Davidson MG. Postnatal development of corneal curvature and thickness in the cat. Veterinary Ophthalmology. 2001 Dec;4(4):267-72.
Cerebellar folia emerge		31	Felis	2	Male+Female	de Morais-Pinto L, da Veiga ML, da Anunciação AR. Central nervous system development of cats (Felis catus L. 1758). Research in veterinary science. 2021 Dec 1;141:81-94.
Female First reproduction (sex selective)	Captive+Wild	429	Felis	2	Female	https://esapubs.org/archive/ecol/E090/184/PanTHERIA_1-0_WR05_Aug2008.txt; Jones, K. E., Bielby, J., Cardillo, M., Fritz, S. A., O'Dell, J., Orme, C. D. L., Safi, K., Sechrest, W., Boakes, E. H., Carbone, C., Connolly, C., Cutts, M. J., Foster, J. K., Grenyer, R., Habib, M., Plaster, C. A., Price, S. A., Rigby, E. A., Rist, J., . . . Michener, W. K. (2009). PanTHERIA: a species-level database of l…
Female First reproduction (sex selective)	Captive	429	Felis	1	Female	MEYER‐HOLZAPFEL MO. Breeding the European wild cat Felis s. silvestris at Berne Zoo. International Zoo Yearbook. 1968 Jan;8(1):31-8.
Female First reproduction (sex selective)	Captive	433	Felis	1	Female	Ruiz-Olmo J, Pinyol C, Sánchez D, Such-Sanz À. Breeding pattern of wildcat Felis silvestris (Schreber, 1777) studied in captivity in the iberian peninsula. Hystrix. 2018;29(2):202.
Female Sexual maturity is reached (sex selective)	Captive	368	Felis	2	Female	https://genomics.senescence.info/species/dataset.zip; AnAge Build 15; de Magalhaes, J. P., Abidi, Z., Dos Santos, G. A., Avelar, R. A., Barardo, D., Chatsirisupachai, K., Clark, P., De-Souza, E. A., Johnson, E. J., Lopes, I., Novoa, G., Senez, L., Talay, A., Thornton, D., & To, P. K. P. (2024). Human Ageing Genomic Resources: updates on key databases in ageing research. Nucleic Acids Res, 52(D1),…
Female Sexual maturity is reached (sex selective)		371.832	Felis	2	Female	https://figshare.com/articles/dataset/Full_Archive/3563457?backTo=/collections/An_amniote_life-history_database_to_perform_comparative_analyses_with_birds_mammals_and_reptiles/3308127; Myhrvold, N. P., Baldridge, E., Chan, B., Sivam, D., Freeman, D. L., & Ernest, S. M. (2015). An amniote life‐history database to perform comparative analyses with birds, mammals, and reptiles: Ecological Archives E…
Male Sexual maturity is reached (sex selective)	Captive	368	Felis	2	Male	https://genomics.senescence.info/species/dataset.zip; AnAge Build 15; de Magalhaes, J. P., Abidi, Z., Dos Santos, G. A., Avelar, R. A., Barardo, D., Chatsirisupachai, K., Clark, P., De-Souza, E. A., Johnson, E. J., Lopes, I., Novoa, G., Senez, L., Talay, A., Thornton, D., & To, P. K. P. (2024). Human Ageing Genomic Resources: updates on key databases in ageing research. Nucleic Acids Res, 52(D1),…
Male Sexual maturity is reached (sex selective)		368	Felis	2	Male	https://figshare.com/articles/dataset/Full_Archive/3563457?backTo=/collections/An_amniote_life-history_database_to_perform_comparative_analyses_with_birds_mammals_and_reptiles/3308127; Myhrvold, N. P., Baldridge, E., Chan, B., Sivam, D., Freeman, D. L., & Ernest, S. M. (2015). An amniote life‐history database to perform comparative analyses with birds, mammals, and reptiles: Ecological Archives E…
Canine mandible eruption		174	Felis	2	Female	Condé B, Schauenberg P. Remplacement des canines chez le chat forestier Felis silvestris Schreb.
Canine mandible eruption		188.5	Felis	2	Male	Condé B, Schauenberg P. Remplacement des canines chez le chat forestier Felis silvestris Schreb.
Canine maxilla eruption		186.5	Felis	2	Female	Condé B, Schauenberg P. Remplacement des canines chez le chat forestier Felis silvestris Schreb.
Canine maxilla eruption		213	Felis	2	Male	Condé B, Schauenberg P. Remplacement des canines chez le chat forestier Felis silvestris Schreb.
Deciduous canine mandible eruption		83	Felis	2	Male+Female	Wright J. Biological significance of mammalian milk teeth. Cornell University; 1983.
Deciduous canine mandible eruption		78	Felis	2	Male+Female	Wright J. Biological significance of mammalian milk teeth. Cornell University; 1983.
Deciduous canine maxilla eruption		81	Felis	2	Male+Female	Wright J. Biological significance of mammalian milk teeth. Cornell University; 1983.
Deciduous canine maxilla eruption		78	Felis	2	Male+Female	Wright J. Biological significance of mammalian milk teeth. Cornell University; 1983.
Deciduous teeth eruption (Offset)	Captive	109.5	Felis	2	Male+Female	MEYER‐HOLZAPFEL MO. Breeding the European wild cat Felis s. silvestris at Berne Zoo. International Zoo Yearbook. 1968 Jan;8(1):31-8.
Deciduous teeth eruption (Offset)	Captive	99	Felis	2	Male+Female	MEYER‐HOLZAPFEL MO. Breeding the European wild cat Felis s. silvestris at Berne Zoo. International Zoo Yearbook. 1968 Jan;8(1):31-8.
Deciduous teeth eruption (Onset)		75	Felis	2	Male+Female	Wright J. Biological significance of mammalian milk teeth. Cornell University; 1983.
Deciduous teeth eruption (Onset)		78	Felis	2	Male+Female	Wright J. Biological significance of mammalian milk teeth. Cornell University; 1983.
Eats solid food (Onset)	Captive	98	Felis	2	Male+Female	MEYER‐HOLZAPFEL MO. Breeding the European wild cat Felis s. silvestris at Berne Zoo. International Zoo Yearbook. 1968 Jan;8(1):31-8.
Eats solid food (Onset)	Captive	97	Felis	2	Male+Female	MEYER‐HOLZAPFEL MO. Breeding the European wild cat Felis s. silvestris at Berne Zoo. International Zoo Yearbook. 1968 Jan;8(1):31-8.
Eats solid food (Onset)	Captive	88.5	Felis	2	Male+Female	VOLF J. breeding the European wild cat Felis s. silvestris at Prague Zoo. International Zoo Yearbook. 1968 Jan;8(1):38-42.
Eye opening	Captive+Wild	74.95	Felis	2	Male+Female	https://esapubs.org/archive/ecol/E090/184/PanTHERIA_1-0_WR05_Aug2008.txt; Jones, K. E., Bielby, J., Cardillo, M., Fritz, S. A., O'Dell, J., Orme, C. D. L., Safi, K., Sechrest, W., Boakes, E. H., Carbone, C., Connolly, C., Cutts, M. J., Foster, J. K., Grenyer, R., Habib, M., Plaster, C. A., Price, S. A., Rigby, E. A., Rist, J., . . . Michener, W. K. (2009). PanTHERIA: a species-level database of l…
Eye opening	Captive	72	Felis	2	Male+Female	MEYER‐HOLZAPFEL MO. Breeding the European wild cat Felis s. silvestris at Berne Zoo. International Zoo Yearbook. 1968 Jan;8(1):31-8.
Eye opening (Onset)	Captive	70	Felis	1	Male+Female	MEYER‐HOLZAPFEL MO. Breeding the European wild cat Felis s. silvestris at Berne Zoo. International Zoo Yearbook. 1968 Jan;8(1):31-8.
Eye opening	Captive	74	Felis	3	Male+Female	MEYER‐HOLZAPFEL MO. Breeding the European wild cat Felis s. silvestris at Berne Zoo. International Zoo Yearbook. 1968 Jan;8(1):31-8.
Eye opening	Captive	76	Felis	3	Male+Female	VOLF J. breeding the European wild cat Felis s. silvestris at Prague Zoo. International Zoo Yearbook. 1968 Jan;8(1):38-42.
Eye opening	Captive	75	Felis	2	Male+Female	VOLF J. breeding the European wild cat Felis s. silvestris at Prague Zoo. International Zoo Yearbook. 1968 Jan;8(1):38-42.
Gestation as a reference point	Captive	64	Felis	2	Male+Female	https://genomics.senescence.info/species/dataset.zip; AnAge Build 15; de Magalhaes, J. P., Abidi, Z., Dos Santos, G. A., Avelar, R. A., Barardo, D., Chatsirisupachai, K., Clark, P., De-Souza, E. A., Johnson, E. J., Lopes, I., Novoa, G., Senez, L., Talay, A., Thornton, D., & To, P. K. P. (2024). Human Ageing Genomic Resources: updates on key databases in ageing research. Nucleic Acids Res, 52(D1),…
Reported Gestation	Captive+Wild	65.49	Felis	2	Male+Female	https://esapubs.org/archive/ecol/E090/184/PanTHERIA_1-0_WR05_Aug2008.txt; Jones, K. E., Bielby, J., Cardillo, M., Fritz, S. A., O'Dell, J., Orme, C. D. L., Safi, K., Sechrest, W., Boakes, E. H., Carbone, C., Connolly, C., Cutts, M. J., Foster, J. K., Grenyer, R., Habib, M., Plaster, C. A., Price, S. A., Rigby, E. A., Rist, J., . . . Michener, W. K. (2009). PanTHERIA: a species-level database of l…
Reported Gestation	Captive	69	Felis	2	Male+Female	MEYER‐HOLZAPFEL MO. Breeding the European wild cat Felis s. silvestris at Berne Zoo. International Zoo Yearbook. 1968 Jan;8(1):31-8.
Reported Gestation		64.7187	Felis	2	Male+Female	https://figshare.com/articles/dataset/Full_Archive/3563457?backTo=/collections/An_amniote_life-history_database_to_perform_comparative_analyses_with_birds_mammals_and_reptiles/3308127; Myhrvold, N. P., Baldridge, E., Chan, B., Sivam, D., Freeman, D. L., & Ernest, S. M. (2015). An amniote life‐history database to perform comparative analyses with birds, mammals, and reptiles: Ecological Archives E…
Reported Gestation	Captive	65	Felis	2	Male+Female	VOLF J. breeding the European wild cat Felis s. silvestris at Prague Zoo. International Zoo Yearbook. 1968 Jan;8(1):38-42.
Sexual maturity	Captive+Wild	414.76	Felis	2	Male+Female	https://esapubs.org/archive/ecol/E090/184/PanTHERIA_1-0_WR05_Aug2008.txt; Jones, K. E., Bielby, J., Cardillo, M., Fritz, S. A., O'Dell, J., Orme, C. D. L., Safi, K., Sechrest, W., Boakes, E. H., Carbone, C., Connolly, C., Cutts, M. J., Foster, J. K., Grenyer, R., Habib, M., Plaster, C. A., Price, S. A., Rigby, E. A., Rist, J., . . . Michener, W. K. (2009). PanTHERIA: a species-level database of l…
Weaning	Captive	151	Felis	2	Male+Female	https://genomics.senescence.info/species/dataset.zip; AnAge Build 15; de Magalhaes, J. P., Abidi, Z., Dos Santos, G. A., Avelar, R. A., Barardo, D., Chatsirisupachai, K., Clark, P., De-Souza, E. A., Johnson, E. J., Lopes, I., Novoa, G., Senez, L., Talay, A., Thornton, D., & To, P. K. P. (2024). Human Ageing Genomic Resources: updates on key databases in ageing research. Nucleic Acids Res, 52(D1),…
Weaning	Captive+Wild	140.01	Felis	2	Male+Female	https://esapubs.org/archive/ecol/E090/184/PanTHERIA_1-0_WR05_Aug2008.txt; Jones, K. E., Bielby, J., Cardillo, M., Fritz, S. A., O'Dell, J., Orme, C. D. L., Safi, K., Sechrest, W., Boakes, E. H., Carbone, C., Connolly, C., Cutts, M. J., Foster, J. K., Grenyer, R., Habib, M., Plaster, C. A., Price, S. A., Rigby, E. A., Rist, J., . . . Michener, W. K. (2009). PanTHERIA: a species-level database of l…
Weaning	Captive	109	Felis	2	Male+Female	MEYER‐HOLZAPFEL MO. Breeding the European wild cat Felis s. silvestris at Berne Zoo. International Zoo Yearbook. 1968 Jan;8(1):31-8.
Weaning		145.505	Felis	2	Male+Female	https://figshare.com/articles/dataset/Full_Archive/3563457?backTo=/collections/An_amniote_life-history_database_to_perform_comparative_analyses_with_birds_mammals_and_reptiles/3308127; Myhrvold, N. P., Baldridge, E., Chan, B., Sivam, D., Freeman, D. L., & Ernest, S. M. (2015). An amniote life‐history database to perform comparative analyses with birds, mammals, and reptiles: Ecological Archives E…
Weaning	Captive	106	Felis	1	Male+Female	Ruiz-Olmo J, Pinyol C, Sánchez D, Such-Sanz À. Breeding pattern of wildcat Felis silvestris (Schreber, 1777) studied in captivity in the iberian peninsula. Hystrix. 2018;29(2):202.
Weaning	Captive	113	Felis	3	Male+Female	Ruiz-Olmo J, Pinyol C, Sánchez D, Such-Sanz À. Breeding pattern of wildcat Felis silvestris (Schreber, 1777) studied in captivity in the iberian peninsula. Hystrix. 2018;29(2):202.
Weaning (hand-reared) (Offset)	Captive	134	Felis	2	Male+Female	Taylor S. Infant Diet/care Notebook. American Association of Zoological Parks and Aquariums; 1980.
Weaning (hand-reared) (Onset)	Captive	106	Felis	2	Male+Female	Taylor S. Infant Diet/care Notebook. American Association of Zoological Parks and Aquariums; 1980.
Weaning (Offset)	Captive	124	Felis	2	Male+Female	MEYER‐HOLZAPFEL MO. Breeding the European wild cat Felis s. silvestris at Berne Zoo. International Zoo Yearbook. 1968 Jan;8(1):31-8.
Weaning (Onset)	Captive	94	Felis	2	Male+Female	MEYER‐HOLZAPFEL MO. Breeding the European wild cat Felis s. silvestris at Berne Zoo. International Zoo Yearbook. 1968 Jan;8(1):31-8.
Female Sexual maturity is reached (sex selective)		372.551	Felis	2	Female	https://figshare.com/articles/dataset/Full_Archive/3563457?backTo=/collections/An_amniote_life-history_database_to_perform_comparative_analyses_with_birds_mammals_and_reptiles/3308127; Myhrvold, N. P., Baldridge, E., Chan, B., Sivam, D., Freeman, D. L., & Ernest, S. M. (2015). An amniote life‐history database to perform comparative analyses with birds, mammals, and reptiles: Ecological Archives E…
Male Sexual maturity is reached (sex selective)		368.719	Felis	2	Male	https://figshare.com/articles/dataset/Full_Archive/3563457?backTo=/collections/An_amniote_life-history_database_to_perform_comparative_analyses_with_birds_mammals_and_reptiles/3308127; Myhrvold, N. P., Baldridge, E., Chan, B., Sivam, D., Freeman, D. L., & Ernest, S. M. (2015). An amniote life‐history database to perform comparative analyses with birds, mammals, and reptiles: Ecological Archives E…
Weaning		146.224	Felis	2	Male+Female	https://figshare.com/articles/dataset/Full_Archive/3563457?backTo=/collections/An_amniote_life-history_database_to_perform_comparative_analyses_with_birds_mammals_and_reptiles/3308127; Myhrvold, N. P., Baldridge, E., Chan, B., Sivam, D., Freeman, D. L., & Ernest, S. M. (2015). An amniote life‐history database to perform comparative analyses with birds, mammals, and reptiles: Ecological Archives E…
Deciduous incisors eruption		84	Felis	2	Male+Female	Wright J. Biological significance of mammalian milk teeth. Cornell University; 1983.
Deciduous canines eruption		80	Felis	2	Male+Female	Wright J. Biological significance of mammalian milk teeth. Cornell University; 1983.
Reported Gestation		68	Felis	2	Male+Female	Matthews LH. Reproduction in the Scottish wild cat, Felis silvestris grampia Miller. InProceedings of the Zoological Society of London 1941 Oct (Vol. 111, No. 1‐2, pp. 59-77). Oxford, UK: Blackwell Publishing Ltd.
Weaning (hand-reared) (Offset)		97	Felis	3	Male	VOLF J. breeding the European wild cat Felis s. silvestris at Prague Zoo. International Zoo Yearbook. 1968 Jan;8(1):38-42.
Weaning (hand-reared) (Offset)		97	Felis	3	Female	VOLF J. breeding the European wild cat Felis s. silvestris at Prague Zoo. International Zoo Yearbook. 1968 Jan;8(1):38-42.
Eye opening		66	Felis	2	Male+Female	VOLF J. breeding the European wild cat Felis s. silvestris at Prague Zoo. International Zoo Yearbook. 1968 Jan;8(1):38-42.
MALE body growth rate (peak) (sex specific)		160	Felis	2	Male	VOLF J. breeding the European wild cat Felis s. silvestris at Prague Zoo. International Zoo Yearbook. 1968 Jan;8(1):38-42.
Female Body growth rate (Peak) (sex selective)		160	Felis	2	Female	VOLF J. breeding the European wild cat Felis s. silvestris at Prague Zoo. International Zoo Yearbook. 1968 Jan;8(1):38-42.
Female Body growth rate (Peak) (sex selective)		98	Felis	2	Female	VOLF J. breeding the European wild cat Felis s. silvestris at Prague Zoo. International Zoo Yearbook. 1968 Jan;8(1):38-42.
Female Sexual maturity is reached (sex selective)		429	Felis	2	Female	Wenthe M. Physiologie und Pathologie der Fortpflanzung bei Zoo-Felidae (Doctoral dissertation). https://elib.tiho-hannover.de/servlets/MCRFileNodeServlet/etd_derivate_00003292/wenthem_1994.pdf
Eye opening		75	Felis	2	Male+Female	Wenthe M. Physiologie und Pathologie der Fortpflanzung bei Zoo-Felidae (Doctoral dissertation). https://elib.tiho-hannover.de/servlets/MCRFileNodeServlet/etd_derivate_00003292/wenthem_1994.pdf
Eye opening		73	Felis	1	Male+Female	Wenthe M. Physiologie und Pathologie der Fortpflanzung bei Zoo-Felidae (Doctoral dissertation). https://elib.tiho-hannover.de/servlets/MCRFileNodeServlet/etd_derivate_00003292/wenthem_1994.pdf
Eye opening		76	Felis	3	Male+Female	Wenthe M. Physiologie und Pathologie der Fortpflanzung bei Zoo-Felidae (Doctoral dissertation). https://elib.tiho-hannover.de/servlets/MCRFileNodeServlet/etd_derivate_00003292/wenthem_1994.pdf
Eye opening		74	Felis	2	Male+Female	Wenthe M. Physiologie und Pathologie der Fortpflanzung bei Zoo-Felidae (Doctoral dissertation). https://elib.tiho-hannover.de/servlets/MCRFileNodeServlet/etd_derivate_00003292/wenthem_1994.pdf
Walk development (Onset)		82	Felis	2	Male+Female	Wenthe M. Physiologie und Pathologie der Fortpflanzung bei Zoo-Felidae (Doctoral dissertation). https://elib.tiho-hannover.de/servlets/MCRFileNodeServlet/etd_derivate_00003292/wenthem_1994.pdf
Walk development (Onset)		80	Felis	1	Male+Female	Wenthe M. Physiologie und Pathologie der Fortpflanzung bei Zoo-Felidae (Doctoral dissertation). https://elib.tiho-hannover.de/servlets/MCRFileNodeServlet/etd_derivate_00003292/wenthem_1994.pdf
Walk development (Onset)		84	Felis	3	Male+Female	Wenthe M. Physiologie und Pathologie der Fortpflanzung bei Zoo-Felidae (Doctoral dissertation). https://elib.tiho-hannover.de/servlets/MCRFileNodeServlet/etd_derivate_00003292/wenthem_1994.pdf
Female Sexual maturity is reached (sex selective)		394	Felis	2	Female	Wenthe M. Physiologie und Pathologie der Fortpflanzung bei Zoo-Felidae (Doctoral dissertation). https://elib.tiho-hannover.de/servlets/MCRFileNodeServlet/etd_derivate_00003292/wenthem_1994.pdf
Female Sexual maturity is reached (sex selective)		364	Felis	1	Female	Wenthe M. Physiologie und Pathologie der Fortpflanzung bei Zoo-Felidae (Doctoral dissertation). https://elib.tiho-hannover.de/servlets/MCRFileNodeServlet/etd_derivate_00003292/wenthem_1994.pdf
Female Sexual maturity is reached (sex selective)		424	Felis	3	Female	Wenthe M. Physiologie und Pathologie der Fortpflanzung bei Zoo-Felidae (Doctoral dissertation). https://elib.tiho-hannover.de/servlets/MCRFileNodeServlet/etd_derivate_00003292/wenthem_1994.pdf
Reported Gestation		68	Felis	2	Male+Female	Wenthe M. Physiologie und Pathologie der Fortpflanzung bei Zoo-Felidae (Doctoral dissertation). https://elib.tiho-hannover.de/servlets/MCRFileNodeServlet/etd_derivate_00003292/wenthem_1994.pdf
Reported Gestation		63	Felis	1	Male+Female	Wenthe M. Physiologie und Pathologie der Fortpflanzung bei Zoo-Felidae (Doctoral dissertation). https://elib.tiho-hannover.de/servlets/MCRFileNodeServlet/etd_derivate_00003292/wenthem_1994.pdf
Reported Gestation		68	Felis	3	Male+Female	Wenthe M. Physiologie und Pathologie der Fortpflanzung bei Zoo-Felidae (Doctoral dissertation). https://elib.tiho-hannover.de/servlets/MCRFileNodeServlet/etd_derivate_00003292/wenthem_1994.pdf
Reported Gestation		58	Felis	2	Male+Female	Wenthe M. Physiologie und Pathologie der Fortpflanzung bei Zoo-Felidae (Doctoral dissertation). https://elib.tiho-hannover.de/servlets/MCRFileNodeServlet/etd_derivate_00003292/wenthem_1994.pdf
Reported Gestation		55	Felis	1	Male+Female	Wenthe M. Physiologie und Pathologie der Fortpflanzung bei Zoo-Felidae (Doctoral dissertation). https://elib.tiho-hannover.de/servlets/MCRFileNodeServlet/etd_derivate_00003292/wenthem_1994.pdf
Reported Gestation		60	Felis	3	Male+Female	Wenthe M. Physiologie und Pathologie der Fortpflanzung bei Zoo-Felidae (Doctoral dissertation). https://elib.tiho-hannover.de/servlets/MCRFileNodeServlet/etd_derivate_00003292/wenthem_1994.pdf
Reported Gestation		62	Felis	2	Male+Female	Wenthe M. Physiologie und Pathologie der Fortpflanzung bei Zoo-Felidae (Doctoral dissertation). https://elib.tiho-hannover.de/servlets/MCRFileNodeServlet/etd_derivate_00003292/wenthem_1994.pdf
Eats solid food (Onset)	Captive	106	Felis	2	Male+Female	Taylor S. Infant Diet/care Notebook. American Association of Zoological Parks and Aquariums; 1980.
Eats solid food (Onset)	Wild	99	Felis	2	Male+Female	Schauenberg P. Éléments d'écologie du chat forestier d'Europe Pelis silvestris Schreber, 1777. Revue d'écologie. 1981;35(1):3-6.
Canine maxilla eruption	Captive laboratory	186.5	Felis	2	Female	Condé B, Schauenberg P. Remplacement des canines chez le chat forestier Felis silvestris Schreb.
Canine mandible eruption	Captive laboratory	180	Felis	2	Female	Condé B, Schauenberg P. Remplacement des canines chez le chat forestier Felis silvestris Schreb.
Canines eruption	Captive laboratory	183.25	Felis	2	Female	Condé B, Schauenberg P. Remplacement des canines chez le chat forestier Felis silvestris Schreb.
Deciduous canine maxilla exfoliation	Captive laboratory	198	Felis	2	Female	Condé B, Schauenberg P. Remplacement des canines chez le chat forestier Felis silvestris Schreb.
Deciduous canine mandible exfoliation	Captive laboratory	183.5	Felis	2	Female	Condé B, Schauenberg P. Remplacement des canines chez le chat forestier Felis silvestris Schreb.
Deciduous canine maxilla eruption	Captive laboratory	206.5	Felis	2	Female	Condé B, Schauenberg P. Remplacement des canines chez le chat forestier Felis silvestris Schreb.
Canine mandible eruption	Captive laboratory	184	Felis	2	Female	Condé B, Schauenberg P. Remplacement des canines chez le chat forestier Felis silvestris Schreb.
Canine maxilla eruption	Captive laboratory	193	Felis	2	Female	Condé B, Schauenberg P. Remplacement des canines chez le chat forestier Felis silvestris Schreb.
Canine mandible eruption	Captive laboratory	188	Felis	2	Female	Condé B, Schauenberg P. Remplacement des canines chez le chat forestier Felis silvestris Schreb.
Deciduous canine maxilla exfoliation	Captive laboratory	205	Felis	2	Female	Condé B, Schauenberg P. Remplacement des canines chez le chat forestier Felis silvestris Schreb.
Deciduous canine mandible exfoliation	Captive laboratory	191.5	Felis	2	Female	Condé B, Schauenberg P. Remplacement des canines chez le chat forestier Felis silvestris Schreb.
Canine maxilla eruption	Captive laboratory	205	Felis	2	Female	Condé B, Schauenberg P. Remplacement des canines chez le chat forestier Felis silvestris Schreb.
Canine mandible eruption	Captive laboratory	197	Felis	2	Female	Condé B, Schauenberg P. Remplacement des canines chez le chat forestier Felis silvestris Schreb.
Deciduous canine maxilla exfoliation	Captive laboratory	228	Felis	2	Female	Condé B, Schauenberg P. Remplacement des canines chez le chat forestier Felis silvestris Schreb.
Deciduous canine mandible exfoliation	Captive laboratory	207.5	Felis	2	Female	Condé B, Schauenberg P. Remplacement des canines chez le chat forestier Felis silvestris Schreb.
Canine maxilla eruption	Captive laboratory	202	Felis	2	Female	Condé B, Schauenberg P. Remplacement des canines chez le chat forestier Felis silvestris Schreb.
Canine mandible eruption	Captive laboratory	191.5	Felis	2	Female	Condé B, Schauenberg P. Remplacement des canines chez le chat forestier Felis silvestris Schreb.
Deciduous canine maxilla exfoliation	Captive laboratory	221	Felis	2	Female	Condé B, Schauenberg P. Remplacement des canines chez le chat forestier Felis silvestris Schreb.
Deciduous canine mandible exfoliation	Captive laboratory	198.5	Felis	2	Female	Condé B, Schauenberg P. Remplacement des canines chez le chat forestier Felis silvestris Schreb.
Canine maxilla eruption	Captive laboratory	178	Felis	2	Male	Condé B, Schauenberg P. Remplacement des canines chez le chat forestier Felis silvestris Schreb.
Deciduous canine maxilla exfoliation	Captive laboratory	186.5	Felis	2	Male	Condé B, Schauenberg P. Remplacement des canines chez le chat forestier Felis silvestris Schreb.
Deciduous canine maxilla exfoliation	Captive laboratory	174	Felis	2	Male	Condé B, Schauenberg P. Remplacement des canines chez le chat forestier Felis silvestris Schreb.
Canine maxilla eruption	Captive laboratory	181	Felis	2	Male	Condé B, Schauenberg P. Remplacement des canines chez le chat forestier Felis silvestris Schreb.
Canine mandible eruption	Captive laboratory	172	Felis	2	Male	Condé B, Schauenberg P. Remplacement des canines chez le chat forestier Felis silvestris Schreb.
Deciduous canine maxilla exfoliation	Captive laboratory	192.5	Felis	2	Male	Condé B, Schauenberg P. Remplacement des canines chez le chat forestier Felis silvestris Schreb.
Deciduous canine maxilla exfoliation	Captive laboratory	183	Felis	2	Male	Condé B, Schauenberg P. Remplacement des canines chez le chat forestier Felis silvestris Schreb.
Canine maxilla eruption	Captive laboratory	179	Felis	2	Male	Condé B, Schauenberg P. Remplacement des canines chez le chat forestier Felis silvestris Schreb.
Deciduous canine maxilla exfoliation	Captive laboratory	188	Felis	2	Male	Condé B, Schauenberg P. Remplacement des canines chez le chat forestier Felis silvestris Schreb.
Deciduous canine mandible exfoliation	Captive laboratory	177.5	Felis	2	Male	Condé B, Schauenberg P. Remplacement des canines chez le chat forestier Felis silvestris Schreb.
Canine mandible eruption	Captive laboratory	166	Felis	2	Male	Condé B, Schauenberg P. Remplacement des canines chez le chat forestier Felis silvestris Schreb.
Deciduous canine mandible exfoliation	Captive laboratory	169.5	Felis	2	Male	Condé B, Schauenberg P. Remplacement des canines chez le chat forestier Felis silvestris Schreb.
Canine mandible eruption	Captive laboratory	174	Felis	2	Male	Condé B, Schauenberg P. Remplacement des canines chez le chat forestier Felis silvestris Schreb.
Canine maxilla eruption	Captive laboratory	187	Felis	2	Male	Condé B, Schauenberg P. Remplacement des canines chez le chat forestier Felis silvestris Schreb.
Deciduous canine maxilla exfoliation	Captive laboratory	198	Felis	2	Male	Condé B, Schauenberg P. Remplacement des canines chez le chat forestier Felis silvestris Schreb.
Deciduous canine mandible exfoliation	Captive laboratory	181	Felis	2	Male	Condé B, Schauenberg P. Remplacement des canines chez le chat forestier Felis silvestris Schreb.
Canine maxilla eruption	Captive laboratory	182	Felis	2	Male	Condé B, Schauenberg P. Remplacement des canines chez le chat forestier Felis silvestris Schreb.
Canine mandible eruption	Captive laboratory	176	Felis	2	Male	Condé B, Schauenberg P. Remplacement des canines chez le chat forestier Felis silvestris Schreb.
Deciduous canine maxilla exfoliation	Captive laboratory	201	Felis	2	Male	Condé B, Schauenberg P. Remplacement des canines chez le chat forestier Felis silvestris Schreb.
Canine maxilla eruption	Captive laboratory	186	Felis	1	Male	Condé B, Schauenberg P. Remplacement des canines chez le chat forestier Felis silvestris Schreb.
Canine maxilla eruption	Captive laboratory	172	Felis	1	Female	Condé B, Schauenberg P. Remplacement des canines chez le chat forestier Felis silvestris Schreb.
Canine maxilla eruption	Captive laboratory	179	Felis	1	Male+Female	Condé B, Schauenberg P. Remplacement des canines chez le chat forestier Felis silvestris Schreb.
Canine maxilla eruption	Captive laboratory	205	Felis	3	Male	Condé B, Schauenberg P. Remplacement des canines chez le chat forestier Felis silvestris Schreb.
Canine maxilla eruption	Captive laboratory	187	Felis	3	Female	Condé B, Schauenberg P. Remplacement des canines chez le chat forestier Felis silvestris Schreb.
Canine maxilla eruption	Captive laboratory	196	Felis	3	Male+Female	Condé B, Schauenberg P. Remplacement des canines chez le chat forestier Felis silvestris Schreb.
Canine mandible eruption	Captive laboratory	180	Felis	1	Male	Condé B, Schauenberg P. Remplacement des canines chez le chat forestier Felis silvestris Schreb.
Canine mandible eruption	Captive laboratory	172	Felis	1	Female	Condé B, Schauenberg P. Remplacement des canines chez le chat forestier Felis silvestris Schreb.
Canine mandible eruption	Captive laboratory	176	Felis	1	Male+Female	Condé B, Schauenberg P. Remplacement des canines chez le chat forestier Felis silvestris Schreb.
Canine mandible eruption	Captive laboratory	197	Felis	3	Male	Condé B, Schauenberg P. Remplacement des canines chez le chat forestier Felis silvestris Schreb.
Canine mandible eruption	Captive laboratory	176	Felis	3	Female	Condé B, Schauenberg P. Remplacement des canines chez le chat forestier Felis silvestris Schreb.
Canine mandible eruption	Captive laboratory	186.5	Felis	3	Male+Female	Condé B, Schauenberg P. Remplacement des canines chez le chat forestier Felis silvestris Schreb.
Deciduous canine maxilla exfoliation	Captive laboratory	197	Felis	1	Male	Condé B, Schauenberg P. Remplacement des canines chez le chat forestier Felis silvestris Schreb.
Deciduous canine maxilla exfoliation	Captive laboratory	172	Felis	1	Female	Condé B, Schauenberg P. Remplacement des canines chez le chat forestier Felis silvestris Schreb.
Deciduous canine maxilla exfoliation	Captive laboratory	184.5	Felis	1	Male+Female	Condé B, Schauenberg P. Remplacement des canines chez le chat forestier Felis silvestris Schreb.
Deciduous canine maxilla exfoliation	Captive laboratory	229	Felis	3	Male	Condé B, Schauenberg P. Remplacement des canines chez le chat forestier Felis silvestris Schreb.
Deciduous canine maxilla exfoliation	Captive laboratory	201	Felis	3	Female	Condé B, Schauenberg P. Remplacement des canines chez le chat forestier Felis silvestris Schreb.
Deciduous canine maxilla exfoliation	Captive laboratory	215	Felis	3	Male+Female	Condé B, Schauenberg P. Remplacement des canines chez le chat forestier Felis silvestris Schreb.
Deciduous canine mandible exfoliation	Captive laboratory	183	Felis	1	Male	Condé B, Schauenberg P. Remplacement des canines chez le chat forestier Felis silvestris Schreb.
Deciduous canine mandible exfoliation	Captive laboratory	168	Felis	1	Female	Condé B, Schauenberg P. Remplacement des canines chez le chat forestier Felis silvestris Schreb.
Deciduous canine mandible exfoliation	Captive laboratory	175.5	Felis	1	Male+Female	Condé B, Schauenberg P. Remplacement des canines chez le chat forestier Felis silvestris Schreb.
Deciduous canine mandible exfoliation	Captive laboratory	210	Felis	3	Male	Condé B, Schauenberg P. Remplacement des canines chez le chat forestier Felis silvestris Schreb.
Deciduous canine mandible exfoliation	Captive laboratory	187	Felis	3	Female	Condé B, Schauenberg P. Remplacement des canines chez le chat forestier Felis silvestris Schreb.
Deciduous canine mandible exfoliation	Captive laboratory	198.5	Felis	3	Male+Female	Condé B, Schauenberg P. Remplacement des canines chez le chat forestier Felis silvestris Schreb.
Canine maxilla eruption	Wild	204	Felis	2	Male	Condé B, Schauenberg P. Remplacement des canines chez le chat forestier Felis silvestris Schreb.
Deciduous canine maxilla exfoliation	Wild	220.5	Felis	2	Male	Condé B, Schauenberg P. Remplacement des canines chez le chat forestier Felis silvestris Schreb.
Canine maxilla eruption	Wild	195	Felis	2	Male	Condé B, Schauenberg P. Remplacement des canines chez le chat forestier Felis silvestris Schreb.
Canine mandible eruption	Wild	192	Felis	2	Male	Condé B, Schauenberg P. Remplacement des canines chez le chat forestier Felis silvestris Schreb.
Deciduous canine maxilla exfoliation	Wild	209	Felis	2	Male	Condé B, Schauenberg P. Remplacement des canines chez le chat forestier Felis silvestris Schreb.
Deciduous canine mandible exfoliation	Wild	198	Felis	2	Male	Condé B, Schauenberg P. Remplacement des canines chez le chat forestier Felis silvestris Schreb.
Canine maxilla eruption	Wild	197	Felis	2	Male	Condé B, Schauenberg P. Remplacement des canines chez le chat forestier Felis silvestris Schreb.
Deciduous canine maxilla exfoliation	Wild	214	Felis	2	Male	Condé B, Schauenberg P. Remplacement des canines chez le chat forestier Felis silvestris Schreb.
Deciduous canine mandible exfoliation	Wild	198.5	Felis	2	Male	Condé B, Schauenberg P. Remplacement des canines chez le chat forestier Felis silvestris Schreb.
Canine mandible eruption	Wild	197	Felis	2	Male	Condé B, Schauenberg P. Remplacement des canines chez le chat forestier Felis silvestris Schreb.
Deciduous canine maxilla exfoliation	Wild	218	Felis	2	Male	Condé B, Schauenberg P. Remplacement des canines chez le chat forestier Felis silvestris Schreb.
Canine maxilla eruption	Wild	194	Felis	2	Male	Condé B, Schauenberg P. Remplacement des canines chez le chat forestier Felis silvestris Schreb.
Canine mandible eruption	Wild	177	Felis	2	Male	Condé B, Schauenberg P. Remplacement des canines chez le chat forestier Felis silvestris Schreb.
Deciduous canine maxilla exfoliation	Wild	207.5	Felis	2	Male	Condé B, Schauenberg P. Remplacement des canines chez le chat forestier Felis silvestris Schreb.
Deciduous canine mandible exfoliation	Wild	186.5	Felis	2	Male	Condé B, Schauenberg P. Remplacement des canines chez le chat forestier Felis silvestris Schreb.
Canine maxilla eruption	Wild	187	Felis	2	Female	Condé B, Schauenberg P. Remplacement des canines chez le chat forestier Felis silvestris Schreb.
Deciduous canine maxilla exfoliation	Wild	197.5	Felis	2	Female	Condé B, Schauenberg P. Remplacement des canines chez le chat forestier Felis silvestris Schreb.
Deciduous canine mandible exfoliation	Wild	186	Felis	2	Female	Condé B, Schauenberg P. Remplacement des canines chez le chat forestier Felis silvestris Schreb.
Canine maxilla eruption	Wild	185	Felis	2	Female	Condé B, Schauenberg P. Remplacement des canines chez le chat forestier Felis silvestris Schreb.
Deciduous canine maxilla exfoliation	Wild	194	Felis	2	Female	Condé B, Schauenberg P. Remplacement des canines chez le chat forestier Felis silvestris Schreb.
Deciduous canine mandible exfoliation	Wild	200	Felis	2	Female	Condé B, Schauenberg P. Remplacement des canines chez le chat forestier Felis silvestris Schreb.
Canine maxilla eruption	Wild	185	Felis	1	Female	Condé B, Schauenberg P. Remplacement des canines chez le chat forestier Felis silvestris Schreb.
Canine maxilla eruption	Wild	194	Felis	1	Male	Condé B, Schauenberg P. Remplacement des canines chez le chat forestier Felis silvestris Schreb.
Canine maxilla eruption	Wild	189.5	Felis	1	Male+Female	Condé B, Schauenberg P. Remplacement des canines chez le chat forestier Felis silvestris Schreb.
Canine maxilla eruption	Wild	213	Felis	3	Male	Condé B, Schauenberg P. Remplacement des canines chez le chat forestier Felis silvestris Schreb.
Canine maxilla eruption	Wild	200	Felis	3	Male+Female	Condé B, Schauenberg P. Remplacement des canines chez le chat forestier Felis silvestris Schreb.
Canine mandible eruption	Wild	177	Felis	1	Male	Condé B, Schauenberg P. Remplacement des canines chez le chat forestier Felis silvestris Schreb.
Canine mandible eruption	Wild	209	Felis	3	Male	Condé B, Schauenberg P. Remplacement des canines chez le chat forestier Felis silvestris Schreb.
Deciduous canine maxilla exfoliation	Wild	207.5	Felis	1	Male	Condé B, Schauenberg P. Remplacement des canines chez le chat forestier Felis silvestris Schreb.
Deciduous canine maxilla exfoliation	Wild	194	Felis	1	Female	Condé B, Schauenberg P. Remplacement des canines chez le chat forestier Felis silvestris Schreb.
Deciduous canine maxilla exfoliation	Wild	200.75	Felis	1	Male+Female	Condé B, Schauenberg P. Remplacement des canines chez le chat forestier Felis silvestris Schreb.
Deciduous canine maxilla exfoliation	Wild	199.5	Felis	3	Female	Condé B, Schauenberg P. Remplacement des canines chez le chat forestier Felis silvestris Schreb.
Deciduous canine maxilla exfoliation	Wild	214.25	Felis	3	Male+Female	Condé B, Schauenberg P. Remplacement des canines chez le chat forestier Felis silvestris Schreb.
Deciduous canine mandible exfoliation	Wild	186.5	Felis	1	Male	Condé B, Schauenberg P. Remplacement des canines chez le chat forestier Felis silvestris Schreb.
Deciduous canine mandible exfoliation	Wild	186	Felis	1	Female	Condé B, Schauenberg P. Remplacement des canines chez le chat forestier Felis silvestris Schreb.
Deciduous canine mandible exfoliation	Wild	186.25	Felis	1	Male+Female	Condé B, Schauenberg P. Remplacement des canines chez le chat forestier Felis silvestris Schreb.
Deciduous canine mandible exfoliation	Wild	213	Felis	3	Male	Condé B, Schauenberg P. Remplacement des canines chez le chat forestier Felis silvestris Schreb.
Deciduous canine mandible exfoliation	Wild	200	Felis	3	Female	Condé B, Schauenberg P. Remplacement des canines chez le chat forestier Felis silvestris Schreb.
Deciduous canine mandible exfoliation	Wild	206.5	Felis	3	Male+Female	Condé B, Schauenberg P. Remplacement des canines chez le chat forestier Felis silvestris Schreb.
Eye opening	Wild	70	Felis	3	Male+Female	Schauenberg P. Éléments d'écologie du chat forestier d'Europe Pelis silvestris Schreber, 1777. Revue d'écologie. 1981;35(1):3-6.
Eye opening	Wild	66	Felis	1	Male+Female	Schauenberg P. Éléments d'écologie du chat forestier d'Europe Pelis silvestris Schreber, 1777. Revue d'écologie. 1981;35(1):3-6.
Eye opening (Onset)	Wild	70	Felis	2	Male+Female	Schauenberg P. Éléments d'écologie du chat forestier d'Europe Pelis silvestris Schreber, 1777. Revue d'écologie. 1981;35(1):3-6.
Deciduous teeth eruption (Offset)	Wild	109.5	Felis	2	Male+Female	Condé B, Schauenberg P. Remplacement des canines chez le chat forestier Felis silvestris Schreb.
Permanent teeth eruption (Offset)	Unkown	256.5	Felis	2	Male	Condé B, Schauenberg P. Remplacement des canines chez le chat forestier Felis silvestris Schreb.
Permanent teeth eruption (Offset)	Unkown	241.5	Felis	2	Female	Condé B, Schauenberg P. Remplacement des canines chez le chat forestier Felis silvestris Schreb.
Permanent teeth eruption (Offset)	Unkown	249	Felis	2	Male+Female	Condé B, Schauenberg P. Remplacement des canines chez le chat forestier Felis silvestris Schreb.
Eye opening (Offset)	Captive	75	Felis	2	Male	Tonkin BA, Kohler E. Observations on the Indian desert cat in captivity. International zoo yearbook. 1981 Jan;21(1):151-4.
Eats solid food (Onset)	Captive	100	Felis	2	Male	Tonkin BA, Kohler E. Observations on the Indian desert cat in captivity. International zoo yearbook. 1981 Jan;21(1):151-4.
Reported Gestation	Captive	65	Felis	2	Male	Tonkin BA, Kohler E. Observations on the Indian desert cat in captivity. International zoo yearbook. 1981 Jan;21(1):151-4.
Eye opening (Offset)	Captive	73	Felis	1	Male+Female	Tonkin BA, Kohler E. Observations on the Indian desert cat in captivity. International zoo yearbook. 1981 Jan;21(1):151-4.
Eye opening (Offset)	Captive	74	Felis	2	Male+Female	Tonkin BA, Kohler E. Observations on the Indian desert cat in captivity. International zoo yearbook. 1981 Jan;21(1):151-4.
Eye opening (Offset)	Captive	75	Felis	3	Male+Female	Tonkin BA, Kohler E. Observations on the Indian desert cat in captivity. International zoo yearbook. 1981 Jan;21(1):151-4.
Eats solid food (Onset)	Captive	99	Felis	2	Male+Female	Tonkin BA, Kohler E. Observations on the Indian desert cat in captivity. International zoo yearbook. 1981 Jan;21(1):151-4.
Permanent teeth eruption (Offset)	Captive	199	Felis	2	Female	Tonkin BA, Kohler E. Observations on the Indian desert cat in captivity. International zoo yearbook. 1981 Jan;21(1):151-4.
Permanent teeth eruption (Offset)	Captive	231	Felis	2	Male	Tonkin BA, Kohler E. Observations on the Indian desert cat in captivity. International zoo yearbook. 1981 Jan;21(1):151-4.
Female Sexual maturity is reached (sex selective)	Captive	341	Felis	2	Female	Tonkin BA, Kohler E. Observations on the Indian desert cat in captivity. International zoo yearbook. 1981 Jan;21(1):151-4.
Female First reproduction (sex selective)	Captive	401	Felis	2	Female	Tonkin BA, Kohler E. Observations on the Indian desert cat in captivity. International zoo yearbook. 1981 Jan;21(1):151-4.
Reported Gestation	Captive	68	Felis	2	Male+Female	Tetley H. On the Scottish wild cat. InProceedings of the Zoological Society of London 1941 Oct (Vol. 111, No. 1‐2, pp. 13-23). Oxford, UK: Blackwell Publishing Ltd.
Female Body growth rate (Peak) (sex selective)		4479.6	Homo sapiens	2	Female	Walker, R., Hill, K., Burger, O., & Hurtado, A. M. (2006). Life in the slow lane revisited: Ontogenetic separation between chimpanzees and humans. American Journal of Physical Anthropology: The Official Publication of the American Association of Physical Anthropologists, 129(4), 577-583.
Female Body weight reaches 100% of stable value (sex selective)		7471.26	Homo sapiens	2	Female	https://www.cdc.gov/nchs/data/ad/ad347.pdf
Female Body weight reaches 50% of stable value (sex selective)		3693.5	Homo sapiens	2	Female	https://www.cdc.gov/nchs/data/ad/ad347.pdf
Female Body weight reaches 60% of stable value (sex selective)		4449.05	Homo sapiens	2	Female	https://www.cdc.gov/nchs/data/ad/ad347.pdf
Female Body weight reaches 70% of stable value (sex selective)		5204.6	Homo sapiens	2	Female	https://www.cdc.gov/nchs/data/ad/ad347.pdf
Female Body weight reaches 80% of stable value (sex selective)		5960.15	Homo sapiens	2	Female	https://www.cdc.gov/nchs/data/ad/ad347.pdf
Female Body weight reaches 90% of stable value (sex selective)		6715.7	Homo sapiens	2	Female	https://www.cdc.gov/nchs/data/ad/ad347.pdf
Female First reproduction (sex selective)		5380	Homo sapiens	1	Female	Allal N, Sear R, Prentice AM, Mace R. An evolutionary model of stature, age at first birth and reproductive success in Gambian women. Proceedings of the Royal Society of London. Series B: Biological Sciences. 2004 Mar 7;271(1538):465-70.
Female First reproduction (sex selective)		13045	Homo sapiens	3	Female	Allal N, Sear R, Prentice AM, Mace R. An evolutionary model of stature, age at first birth and reproductive success in Gambian women. Proceedings of the Royal Society of London. Series B: Biological Sciences. 2004 Mar 7;271(1538):465-70.
Female First reproduction (sex selective)		9212.5	Homo sapiens	2	Female	Allal N, Sear R, Prentice AM, Mace R. An evolutionary model of stature, age at first birth and reproductive success in Gambian women. Proceedings of the Royal Society of London. Series B: Biological Sciences. 2004 Mar 7;271(1538):465-70.
Female First reproduction (sex selective)		7205	Homo sapiens	2	Female	Chusyd DE, Ackermans NL, Austad SN, Hof PR, Mielke MM, Sherwood CC, Allison DB. Aging: What We Can Learn From Elephants. Front Aging. 2021 Aug 26;2:726714. doi: 10.3389/fragi.2021.
Female First reproduction (sex selective)		5380	Homo sapiens	1	Female	Chusyd DE, Ackermans NL, Austad SN, Hof PR, Mielke MM, Sherwood CC, Allison DB. Aging: What We Can Learn From Elephants. Front Aging. 2021 Aug 26;2:726714. doi: 10.3389/fragi.2021.
Female First reproduction (sex selective)		7752.5	Homo sapiens	2	Female	Chusyd DE, Ackermans NL, Austad SN, Hof PR, Mielke MM, Sherwood CC, Allison DB. Aging: What We Can Learn From Elephants. Front Aging. 2021 Aug 26;2:726714. doi: 10.3389/fragi.2021.
Female First reproduction (sex selective)		10125	Homo sapiens	3	Female	Chusyd DE, Ackermans NL, Austad SN, Hof PR, Mielke MM, Sherwood CC, Allison DB. Aging: What We Can Learn From Elephants. Front Aging. 2021 Aug 26;2:726714. doi: 10.3389/fragi.2021.
Female First reproduction (sex selective)	Captive+Wild	5562.5	Homo sapiens	2	Female	https://esapubs.org/archive/ecol/E090/184/PanTHERIA_1-0_WR05_Aug2008.txt; Jones, K. E., Bielby, J., Cardillo, M., Fritz, S. A., O'Dell, J., Orme, C. D. L., Safi, K., Sechrest, W., Boakes, E. H., Carbone, C., Connolly, C., Cutts, M. J., Foster, J. K., Grenyer, R., Habib, M., Plaster, C. A., Price, S. A., Rigby, E. A., Rist, J., . . . Michener, W. K. (2009). PanTHERIA: a species-level database of l…
Female First reproduction (sex selective)		7752.5	Homo sapiens	2	Female	Mathews TJ, Hamilton BE. Mean Age of Mother, 1970–2000. National Vital Statistics Reports. 2002 Dec 11;51(1).
Female First reproduction (sex selective)		8154	Homo sapiens	2	Female	Mathews TJ, Hamilton BE. Mean Age of Mother, 1970–2000. National Vital Statistics Reports. 2002 Dec 11;51(1).
Female First reproduction (sex selective)		8008	Homo sapiens	2	Female	Mathews TJ, Hamilton BE. Mean Age of Mother, 1970–2000. National Vital Statistics Reports. 2002 Dec 11;51(1).
Female First reproduction (sex selective)		7643	Homo sapiens	2	Female	Mathews TJ, Hamilton BE. Mean Age of Mother, 1970–2000. National Vital Statistics Reports. 2002 Dec 11;51(1).
Female First reproduction (sex selective)		8227	Homo sapiens	2	Female	Mathews TJ, Hamilton BE. Mean Age of Mother, 1970–2000. National Vital Statistics Reports. 2002 Dec 11;51(1).
Female First reproduction (sex selective)		8482.5	Homo sapiens	2	Female	Mathews TJ, Hamilton BE. Mean Age of Mother, 1970–2000. National Vital Statistics Reports. 2002 Dec 11;51(1).
Female First reproduction (sex selective)		8081	Homo sapiens	2	Female	Mathews TJ, Hamilton BE. Mean Age of Mother, 1970–2000. National Vital Statistics Reports. 2002 Dec 11;51(1).
Female First reproduction (sex selective)		7935	Homo sapiens	2	Female	Mathews TJ, Hamilton BE. Mean Age of Mother, 1970–2000. National Vital Statistics Reports. 2002 Dec 11;51(1).
Female First reproduction (sex selective)		7825.5	Homo sapiens	2	Female	Mathews TJ, Hamilton BE. Mean Age of Mother, 1970–2000. National Vital Statistics Reports. 2002 Dec 11;51(1).
Female First reproduction (sex selective)		8446	Homo sapiens	2	Female	Mathews TJ, Hamilton BE. Mean Age of Mother, 1970–2000. National Vital Statistics Reports. 2002 Dec 11;51(1).
Female First reproduction (sex selective)		7862	Homo sapiens	2	Female	Mathews TJ, Hamilton BE. Mean Age of Mother, 1970–2000. National Vital Statistics Reports. 2002 Dec 11;51(1).
Female First reproduction (sex selective)		8117.5	Homo sapiens	2	Female	Mathews TJ, Hamilton BE. Mean Age of Mother, 1970–2000. National Vital Statistics Reports. 2002 Dec 11;51(1).
Female First reproduction (sex selective)		7898.5	Homo sapiens	2	Female	Mathews TJ, Hamilton BE. Mean Age of Mother, 1970–2000. National Vital Statistics Reports. 2002 Dec 11;51(1).
Female First reproduction (sex selective)		8044.5	Homo sapiens	2	Female	Mathews TJ, Hamilton BE. Mean Age of Mother, 1970–2000. National Vital Statistics Reports. 2002 Dec 11;51(1).
Female First reproduction (sex selective)		7971.5	Homo sapiens	2	Female	Mathews TJ, Hamilton BE. Mean Age of Mother, 1970–2000. National Vital Statistics Reports. 2002 Dec 11;51(1).
Female First reproduction (sex selective)		8300	Homo sapiens	2	Female	Mathews TJ, Hamilton BE. Mean Age of Mother, 1970–2000. National Vital Statistics Reports. 2002 Dec 11;51(1).
Female First reproduction (sex selective)		7679.5	Homo sapiens	2	Female	Mathews TJ, Hamilton BE. Mean Age of Mother, 1970–2000. National Vital Statistics Reports. 2002 Dec 11;51(1).
Female First reproduction (sex selective)		8190.5	Homo sapiens	2	Female	Mathews TJ, Hamilton BE. Mean Age of Mother, 1970–2000. National Vital Statistics Reports. 2002 Dec 11;51(1).
Female First reproduction (sex selective)		8336.5	Homo sapiens	2	Female	Mathews TJ, Hamilton BE. Mean Age of Mother, 1970–2000. National Vital Statistics Reports. 2002 Dec 11;51(1).
Female First reproduction (sex selective)		7789	Homo sapiens	2	Female	Mathews TJ, Hamilton BE. Mean Age of Mother, 1970–2000. National Vital Statistics Reports. 2002 Dec 11;51(1).
Female First reproduction (sex selective)		9504.5	Homo sapiens	2	Female	Mathews TJ, Hamilton BE. Mean Age of Mother, 1970–2000. National Vital Statistics Reports. 2002 Dec 11;51(1).
Female First reproduction (sex selective)		9176	Homo sapiens	2	Female	Mathews TJ, Hamilton BE. Mean Age of Mother, 1970–2000. National Vital Statistics Reports. 2002 Dec 11;51(1).
Female First reproduction (sex selective)		8592	Homo sapiens	2	Female	Mathews TJ, Hamilton BE. Mean Age of Mother, 1970–2000. National Vital Statistics Reports. 2002 Dec 11;51(1).
Female First reproduction (sex selective)		9614	Homo sapiens	2	Female	Mathews TJ, Hamilton BE. Mean Age of Mother, 1970–2000. National Vital Statistics Reports. 2002 Dec 11;51(1).
Female First reproduction (sex selective)		9322	Homo sapiens	2	Female	Mathews TJ, Hamilton BE. Mean Age of Mother, 1970–2000. National Vital Statistics Reports. 2002 Dec 11;51(1).
Female First reproduction (sex selective)		8519	Homo sapiens	2	Female	Mathews TJ, Hamilton BE. Mean Age of Mother, 1970–2000. National Vital Statistics Reports. 2002 Dec 11;51(1).
Female First reproduction (sex selective)		9723.5	Homo sapiens	2	Female	Mathews TJ, Hamilton BE. Mean Age of Mother, 1970–2000. National Vital Statistics Reports. 2002 Dec 11;51(1).
Female First reproduction (sex selective)		8774.5	Homo sapiens	2	Female	Mathews TJ, Hamilton BE. Mean Age of Mother, 1970–2000. National Vital Statistics Reports. 2002 Dec 11;51(1).
Female First reproduction (sex selective)		9066.5	Homo sapiens	2	Female	Mathews TJ, Hamilton BE. Mean Age of Mother, 1970–2000. National Vital Statistics Reports. 2002 Dec 11;51(1).
Female First reproduction (sex selective)		8957	Homo sapiens	2	Female	Mathews TJ, Hamilton BE. Mean Age of Mother, 1970–2000. National Vital Statistics Reports. 2002 Dec 11;51(1).
Female First reproduction (sex selective)		8555.5	Homo sapiens	2	Female	Mathews TJ, Hamilton BE. Mean Age of Mother, 1970–2000. National Vital Statistics Reports. 2002 Dec 11;51(1).
Female First reproduction (sex selective)		10198	Homo sapiens	2	Female	Mathews TJ, Hamilton BE. Mean Age of Mother, 1970–2000. National Vital Statistics Reports. 2002 Dec 11;51(1).
Female First reproduction (sex selective)		9395	Homo sapiens	2	Female	Mathews TJ, Hamilton BE. Mean Age of Mother, 1970–2000. National Vital Statistics Reports. 2002 Dec 11;51(1).
Female First reproduction (sex selective)		9650.5	Homo sapiens	2	Female	Mathews TJ, Hamilton BE. Mean Age of Mother, 1970–2000. National Vital Statistics Reports. 2002 Dec 11;51(1).
Female First reproduction (sex selective)		9358.5	Homo sapiens	2	Female	Mathews TJ, Hamilton BE. Mean Age of Mother, 1970–2000. National Vital Statistics Reports. 2002 Dec 11;51(1).
Female First reproduction (sex selective)		9577.5	Homo sapiens	2	Female	Mathews TJ, Hamilton BE. Mean Age of Mother, 1970–2000. National Vital Statistics Reports. 2002 Dec 11;51(1).
Female First reproduction (sex selective)		8847.5	Homo sapiens	2	Female	Mathews TJ, Hamilton BE. Mean Age of Mother, 1970–2000. National Vital Statistics Reports. 2002 Dec 11;51(1).
Female First reproduction (sex selective)		9431.5	Homo sapiens	2	Female	Mathews TJ, Hamilton BE. Mean Age of Mother, 1970–2000. National Vital Statistics Reports. 2002 Dec 11;51(1).
Female First reproduction (sex selective)		8993.5	Homo sapiens	2	Female	Mathews TJ, Hamilton BE. Mean Age of Mother, 1970–2000. National Vital Statistics Reports. 2002 Dec 11;51(1).
Female First reproduction (sex selective)		9030	Homo sapiens	2	Female	Mathews TJ, Hamilton BE. Mean Age of Mother, 1970–2000. National Vital Statistics Reports. 2002 Dec 11;51(1).
Female First reproduction (sex selective)		8884	Homo sapiens	2	Female	Mathews TJ, Hamilton BE. Mean Age of Mother, 1970–2000. National Vital Statistics Reports. 2002 Dec 11;51(1).
Female First reproduction (sex selective)		8665	Homo sapiens	2	Female	Mathews TJ, Hamilton BE. Mean Age of Mother, 1970–2000. National Vital Statistics Reports. 2002 Dec 11;51(1).
Female First reproduction (sex selective)		9796.5	Homo sapiens	2	Female	Mathews TJ, Hamilton BE. Mean Age of Mother, 1970–2000. National Vital Statistics Reports. 2002 Dec 11;51(1).
Female First reproduction (sex selective)		10417	Homo sapiens	2	Female	Mathews TJ, Hamilton BE. Mean Age of Mother, 1970–2000. National Vital Statistics Reports. 2002 Dec 11;51(1).
Female First reproduction (sex selective)		9103	Homo sapiens	2	Female	Mathews TJ, Hamilton BE. Mean Age of Mother, 1970–2000. National Vital Statistics Reports. 2002 Dec 11;51(1).
Female First reproduction (sex selective)		9212.5	Homo sapiens	2	Female	Mathews TJ, Hamilton BE. Mean Age of Mother, 1970–2000. National Vital Statistics Reports. 2002 Dec 11;51(1).
Female First reproduction (sex selective)		10015.5	Homo sapiens	2	Female	Mathews TJ, Hamilton BE. Mean Age of Mother, 1970–2000. National Vital Statistics Reports. 2002 Dec 11;51(1).
Female First reproduction (sex selective)		10161.5	Homo sapiens	2	Female	Mathews TJ, Hamilton BE. Mean Age of Mother, 1970–2000. National Vital Statistics Reports. 2002 Dec 11;51(1).
Female First reproduction (sex selective)		9906	Homo sapiens	2	Female	Mathews TJ, Hamilton BE. Mean Age of Mother, 1970–2000. National Vital Statistics Reports. 2002 Dec 11;51(1).
Female First reproduction (sex selective)		9139.5	Homo sapiens	2	Female	Mathews TJ, Hamilton BE. Mean Age of Mother, 1970–2000. National Vital Statistics Reports. 2002 Dec 11;51(1).
Female First reproduction (sex selective)		8701.5	Homo sapiens	2	Female	Mathews TJ, Hamilton BE. Mean Age of Mother, 1970–2000. National Vital Statistics Reports. 2002 Dec 11;51(1).
Female First reproduction (sex selective)		9285.5	Homo sapiens	2	Female	Mathews TJ, Hamilton BE. Mean Age of Mother, 1970–2000. National Vital Statistics Reports. 2002 Dec 11;51(1).
Female First reproduction (sex selective)		8920.5	Homo sapiens	2	Female	Mathews TJ, Hamilton BE. Mean Age of Mother, 1970–2000. National Vital Statistics Reports. 2002 Dec 11;51(1).
Female First reproduction (sex selective)		9869.5	Homo sapiens	2	Female	Mathews TJ, Hamilton BE. Mean Age of Mother, 1970–2000. National Vital Statistics Reports. 2002 Dec 11;51(1).
Female First reproduction (sex selective)		8738	Homo sapiens	2	Female	Mathews TJ, Hamilton BE. Mean Age of Mother, 1970–2000. National Vital Statistics Reports. 2002 Dec 11;51(1).
Female First reproduction (sex selective)		10344	Homo sapiens	2	Female	Mathews TJ, Hamilton BE. Mean Age of Mother, 1970–2000. National Vital Statistics Reports. 2002 Dec 11;51(1).
Female First reproduction (sex selective)		10453.5	Homo sapiens	2	Female	Mathews TJ, Hamilton BE. Mean Age of Mother, 1970–2000. National Vital Statistics Reports. 2002 Dec 11;51(1).
Female First reproduction (sex selective)		10271	Homo sapiens	2	Female	Mathews TJ, Hamilton BE. Mean Age of Mother, 1970–2000. National Vital Statistics Reports. 2002 Dec 11;51(1).
Female First reproduction (sex selective)		10490	Homo sapiens	2	Female	Mathews TJ, Hamilton BE. Mean Age of Mother, 1970–2000. National Vital Statistics Reports. 2002 Dec 11;51(1).
Female First reproduction (sex selective)		10709	Homo sapiens	2	Female	Mathews TJ, Hamilton BE. Mean Age of Mother, 1970–2000. National Vital Statistics Reports. 2002 Dec 11;51(1).
Female First reproduction (sex selective)		10745.5	Homo sapiens	2	Female	Mathews TJ, Hamilton BE. Mean Age of Mother, 1970–2000. National Vital Statistics Reports. 2002 Dec 11;51(1).
Female Sexual maturity is reached (sex selective)		5150.1	Homo sapiens	2	Female	Charvet, C. J., Ofori, K., Falcone, C., & Rigby Dames, B. A. (2023). Transcription, structure, and organoids translate time across the lifespan of humans and great apes. PNAS Nexus, 2(8), pgad230. https://doi.org/10.1093/pnasnexus/pgad230; Supplementary tables
Female Reproduction (Peak) (sex selective)		10300.2	Homo sapiens	2	Female	https://unstats.un.org/unsd/demographic-social/products/dyb/dyb_2019/
Female Reproduction (Peak) (sex selective)		11128.8	Homo sapiens	2	Female	Hunter-gatherersThompson, M. E., Jones, J. H., Pusey, A. E., Brewer-Marsden, S., Goodall, J., Marsden, D., ... & Wrangham, R. W. (2007). Aging and fertility patterns in wild chimpanzees provide insights into the evolution of menopause. Current Biology, 17(24), 2150-2156.
Female Reproductive cessation (sex selective)		13775	Homo sapiens	2	Female	Chusyd DE, Ackermans NL, Austad SN, Hof PR, Mielke MM, Sherwood CC, Allison DB. Aging: What We Can Learn From Elephants. Front Aging. 2021 Aug 26;2:726714. doi: 10.3389/fragi.2021.
Female Reproductive cessation (sex selective)		14322.5	Homo sapiens	2	Female	Cohen AA.Female post-reproductive lifespan: a general mammalian trait. Biological Reviews. 2004 Nov;79(4):733-50.
Female Sexual maturity is reached (sex selective)		5496.8	Homo sapiens	2	Female	Adadevoh, S., Agble, T., Hobbs, C., & Elkins, T. (1989). Menarcheal age in Ghanaian school girls. International Journal of Gynecology & Obstetrics, 30(1), 63–68. https*//doi.org/10.1016/0020-7292(89)90217-8
Female Sexual maturity is reached (sex selective)		4927.4	Homo sapiens	2	Female	Ajong, A. B., Tankala, N. N., Yakum, M. N., Azenoi, I. S., & Kenfack, B. (2020). Knowledge of peri-menarcheal changes and a comparative analysis of the age at menarche among young adolescent school girls in urban and rural Cameroon. BMC Public Health, 20(1). https*//doi.org/10.1186/s12889-020-09787-y
Female Sexual maturity is reached (sex selective)		4799.65	Homo sapiens	2	Female	Al-Awadhi, N., Al-Kandari, N., Al-Hasan, T., Almurjan, D., Ali, S., & Al-Taiar, A. (2013). Age at menarche and its relationship to body mass index among adolescent girls in Kuwait. BMC public health, 13, 29. https*//doi.org/10.1186/1471-2458-13-29
Female Sexual maturity is reached (sex selective)		4912.8	Homo sapiens	2	Female	Al-Sahab, B., Ardern, C. I., Hamadeh, M. J., & Tamim, H. (2010). Age at menarche in Canada* results from the National Longitudinal Survey of Children & Youth. BMC Public Health, 10(1). https*//doi.org/10.1186/1471-2458-10-736
Female Sexual maturity is reached (sex selective)	Captive	5015	Homo sapiens	2	Female	https://genomics.senescence.info/species/dataset.zip; AnAge Build 15; de Magalhaes, J. P., Abidi, Z., Dos Santos, G. A., Avelar, R. A., Barardo, D., Chatsirisupachai, K., Clark, P., De-Souza, E. A., Johnson, E. J., Lopes, I., Novoa, G., Senez, L., Talay, A., Thornton, D., & To, P. K. P. (2024). Human Ageing Genomic Resources: updates on key databases in ageing research. Nucleic Acids Res, 52(D1),…
Female Sexual maturity is reached (sex selective)		5033.25	Homo sapiens	2	Female	Babay, Z. A., Addar, M. H., Shahid, K., & Meriki, N. (2004). Age at menarche and the reproductive performance of Saudi women. Annals of Saudi Medicine, 24(5), 354–356. https*//doi.org/10.5144/0256-4947.2004.354
Female Sexual maturity is reached (sex selective)		5051.5	Homo sapiens	2	Female	Bratke, H., Bruserud, I. S., Brannsether, B., Aßmus, J., Bjerknes, R., Roelants, M., & Júlíusson, P. B. (2017). Timing of menarche in Norwegian girls* associations with body mass index, waist circumference and skinfold thickness. BMC Pediatrics, 17(1). https*//doi.org/10.1186/s12887-017-0893-x
Female Sexual maturity is reached (sex selective)		4806.95	Homo sapiens	2	Female	Chumlea, W. C., Schubert, C. M., Roche, A. F., Kulin, H. E., Lee, P. A., Himes, J. H., & Sun, S. S. (2003). Age at Menarche and Racial Comparisons in US Girls. PEDIATRICS, 111(1), 110–113. https*//doi.org/10.1542/peds.111.1.110
Female Sexual maturity is reached (sex selective)		5230.35	Homo sapiens	2	Female	Dambhare, D. G., Wagh, S. V., & Dudhe, J. Y. (2012). Age at menarche and menstrual cycle pattern among school adolescent girls in Central India. Global journal of health science, 4(1), 105–111. https*//doi.org/10.5539/gjhs.v4n1p105
Female Sexual maturity is reached (sex selective)		5088	Homo sapiens	2	Female	Donovan, & Telfar-Barnard. (2019). Age of first menstruation in New Zealand * findings from first ever national-level data and implications for age-appropriate education and support. The New Zealand Medical Journal, 132(1500), 100–102. https*//www.nzma.org.nz/journal-articles/age-of-first-menstruation-in-new-zealand-findings-from-first-ever-national-level-data-and-implications-for-age-appropriate…
Female Sexual maturity is reached (sex selective)		5343.5	Homo sapiens	2	Female	Garenne, M. (2020). Age at menarche in Nigerian demographic surveys. Journal of Biosocial Science, 1–13. https*//doi.org/10.1017/s0021932020000504. Average age used was from the year 2000.
Female Sexual maturity is reached (sex selective)		5307	Homo sapiens	2	Female	Garenne, M. (2020). Age at menarche in Nigerian demographic surveys. Journal of Biosocial Science, 1–13. https*//doi.org/10.1017/s0021932020000504. Average age used was from the year 2000.
Female Sexual maturity is reached (sex selective)		4810.6	Homo sapiens	2	Female	Ghaly, Hussein, Abdelghaffar, Anwar, & Seirvogel. (2008). Optimal age of sexual maturation in Egyptian children. Eastern Mediterranean Health Journal, 14(6), 1391–1399. http*//www.emro.who.int/emhj-volume-14-2008/volume-14-issue-6/17.html
Female Sexual maturity is reached (sex selective)		5927.5	Homo sapiens	2	Female	Hochberg, Z., Gawlik, A., & Walker, R. S. (2011). Evolutionary fitness as a function of pubertal age in 22 subsistence-based traditional societies. International Journal of Pediatric Endocrinology, 2011(1). https*//doi.org/10.1186/1687-9856-2011-2
Female Sexual maturity is reached (sex selective)		5077.05	Homo sapiens	2	Female	Hur, J., Schulze, K. J., Thorne-Lyman, A. L., Wu, L. S., Shaikh, S., Ali, H., Labrique, A. B., & West, K. P., Jr (2021). Characterization of pubertal development of girls in rural Bangladesh. PloS one, 16(4), e0247762. https*//doi.org/10.1371/journal.pone.0247762
Female Sexual maturity is reached (sex selective)		4887.25	Homo sapiens	2	Female	Kashani, H. H., Kavosh, M. S., Keshteli, A. H., Montazer, M., Rostampour, N., Kelishadi, R., Shariatnejad, K., Memar-Ardestani, P., Hosseini, S. M., Abdeyazdan, Z., & Hashemipour, M. (2009). Age of puberty in a representative sample of Iranian girls. World Journal of Pediatrics, 5(2), 132–135. https*//doi.org/10.1007/s12519-009-0026-1
Female Sexual maturity is reached (sex selective)		4978.5	Homo sapiens	2	Female	Kramer, K. L. (2008). Early sexual maturity among Pumé foragers of Venezuela* Fitness implications of teen motherhood. American Journal of Physical Anthropology, 136(3), 338–350. https*//doi.org/10.1002/ajpa.20817
Female Sexual maturity is reached (sex selective)		4832.5	Homo sapiens	2	Female	Lalys, L., & Pineau, J. C. (2014). Age at menarche in a group of French schoolgirls. Pediatrics International, 56(4), 601–604. https*//doi.org/10.1111/ped.12296
Female Sexual maturity is reached (sex selective)		4905.5	Homo sapiens	2	Female	Lee, M. H., Kim, S. H., Oh, M., Lee, K. W., & Park, M. J. (2016). Age at menarche in Korean adolescents* trends and influencing factors. Reproductive Health, 13(1). https*//doi.org/10.1186/s12978-016-0240-y
Female Sexual maturity is reached (sex selective)		4796	Homo sapiens	2	Female	Martínez, J., Araújo, C., Horta, B. L., & Gigante, D. P. (2010). Growth patterns in early childhood and the onset of menarche before age twelve. Revista de Saúde Pública, 44(2), 249–260. https*//doi.org/10.1590/s0034-89102010000200004
Female Sexual maturity is reached (sex selective)		4431	Homo sapiens	2	Female	Marván, M. L., Catillo-López, R. L., Alcalá-Herrera, V., & Callejo, D. D. (2016). The Decreasing Age at Menarche in Mexico. Journal of Pediatric and Adolescent Gynecology, 29(5), 454–457. https*//doi.org/10.1016/j.jpag.2016.02.006
Female Sexual maturity is reached (sex selective)		5219.4	Homo sapiens	2	Female	Meng, X., Li, S., Duan, W., Sun, Y., & Jia, C. (2017). Secular Trend of Age at Menarche in Chinese Adolescents Born From 1973 to 2004. Pediatrics, 140(2), e20170085. https*//doi.org/10.1542/peds.2017-0085
Female Sexual maturity is reached (sex selective)		4905.5	Homo sapiens	2	Female	Morris, D. H., Jones, M. E., Schoemaker, M. J., Ashworth, A., & Swerdlow, A. J. (2010). Determinants of age at menarche in the UK* analyses from the Breakthrough Generations Study. British Journal of Cancer, 103(11), 1760–1764. https*//doi.org/10.1038/sj.bjc.6605978
Female Sexual maturity is reached (sex selective)		5015	Homo sapiens	2	Female	https://figshare.com/articles/dataset/Full_Archive/3563457?backTo=/collections/An_amniote_life-history_database_to_perform_comparative_analyses_with_birds_mammals_and_reptiles/3308127; Myhrvold, N. P., Baldridge, E., Chan, B., Sivam, D., Freeman, D. L., & Ernest, S. M. (2015). An amniote life‐history database to perform comparative analyses with birds, mammals, and reptiles: Ecological Archives E…
Female Sexual maturity is reached (sex selective)		4931.05	Homo sapiens	2	Female	Oblacińska, A., Jodkowska, M., Tabak, I., Mikiel-Kostyra, K., & Palczewska, I. (2010). Rozwój fizyczny i dojrzewanie polskich 13-latków w pierwszej dekadzie XXI wieku. Stan obecny oraz trend sekularny wzrastania i dojrzewania w ostatnim trzydziestoleciu [Physical development and puberty of Polish 13 year old adolescents in the first decade of 21st century. Current status and secular trend of grow…
Female Sexual maturity is reached (sex selective)		4956.6	Homo sapiens	2	Female	Orden, A. B., Vericat, A., & Apezteguía, M. C. (2011). Age at menarche in urban Argentinian girls* association with biological and socioeconomic factors. Anthropologischer Anzeiger, 68(3), 309–322. https*//doi.org/10.1127/0003-5548/2011/0109
Female Sexual maturity is reached (sex selective)		4755.85	Homo sapiens	2	Female	Papadimitriou, A., Fytanidis, G., Douros, K., Bakoula, C., Nicolaidou, P., & Fretzayas, A. (2008). Age at menarche in contemporary Greek girls* evidence for levelling-off of the secular trend. Acta Paediatrica, 97(6), 812–815. https*//doi.org/10.1111/j.1651-2227.2008.00806.x
Female Sexual maturity is reached (sex selective)		5453	Homo sapiens	2	Female	Pillai V. K. (1995). Age at menarche among adolescentFemales in Zambia* implication for family formation. International journal of sociology of the family, 25(2), 33–38.
Female Sexual maturity is reached (sex selective)		4759.5	Homo sapiens	2	Female	Piya-Anant, M., Suvanichchati, S., Bharscharirl, M., Jirochkul, V., & Worapitaksanond, S. (1997). Sexual maturation in Thai girls. Journal of the Medical Association of Thailand = Chotmaihet thangphaet, 80(9), 557–564.
Female Sexual maturity is reached (sex selective)		4923.75	Homo sapiens	2	Female	Pop, R. M., Tenenboum, A., & Pop, M. (2021). Secular Trends in Height, Body Mass and Mean Menarche Age in Romanian Children and Adolescents, 1936–2016. International Journal of Environmental Research and Public Health, 18(2), 490. https*//doi.org/10.3390/ijerph18020490
Female Sexual maturity is reached (sex selective)		4796	Homo sapiens	2	Female	Rigon, F., Bianchin, L., Bernasconi, S., Bona, G., Bozzola, M., Buzi, F., Cicognani, A., de Sanctis, C., de Sanctis, V., Radetti, G., Tatò, L., Tonini, G., & Perissinotto, E. (2010). Update on Age at Menarche in Italy* Toward the Leveling Off of the Secular Trend. Journal of Adolescent Health, 46(3), 238–244. https*//doi.org/10.1016/j.jadohealth.2009.07.009
Female Sexual maturity is reached (sex selective)		5380	Homo sapiens	2	Female	Rozzi, F. V., Koudou, Y., Froment, A., Le Bouc, Y., & Botton, J. (2015). Growth pattern from birth to adulthood in African pygmies of known age. Nature communications, 6, 7672. https*//doi.org/10.1038/ncomms8672
Female Sexual maturity is reached (sex selective)		5562.5	Homo sapiens	2	Female	Rozzi, F. V., Koudou, Y., Froment, A., Le Bouc, Y., & Botton, J. (2015). Growth pattern from birth to adulthood in African pygmies of known age. Nature communications, 6, 7672. https*//doi.org/10.1038/ncomms8672
Female Sexual maturity is reached (sex selective)		5307	Homo sapiens	2	Female	Rozzi, F. V., Koudou, Y., Froment, A., Le Bouc, Y., & Botton, J. (2015). Growth pattern from birth to adulthood in African pygmies of known age. Nature communications, 6, 7672. https*//doi.org/10.1038/ncomms8672
Female Sexual maturity is reached (sex selective)		4832.5	Homo sapiens	2	Female	Sinai, T., Bromberg, M., Axelrod, R., Shimony, T., Stark, A. H., & Keinan-Boker, L. (2020). Menarche at an Earlier Age* Results from Two National Surveys of Israeli Youth, 2003 and 2016. Journal of pediatric and adolescent gynecology, 33(5), 459–465. https*//doi.org/10.1016/j.jpag.2020.04.005
Female Sexual maturity is reached (sex selective)		5015	Homo sapiens	2	Female	Thomas, F., Renaud, F., Benefice, E., Meeus, T. D., & Guegan, J. F. (2001). International Variability of Ages at Menarche and Menopause* Patterns and Main Determinants. Human Biology, 73(2), 271–290. https*//doi.org/10.1353/hub.2001.0029
Female Sexual maturity is reached (sex selective)		5489.5	Homo sapiens	2	Female	Thomas, F., Renaud, F., Benefice, E., Meeus, T. D., & Guegan, J. F. (2001). International Variability of Ages at Menarche and Menopause* Patterns and Main Determinants. Human Biology, 73(2), 271–290. https*//doi.org/10.1353/hub.2001.0029
Female Sexual maturity is reached (sex selective)		5117.2	Homo sapiens	2	Female	Vicdan, K., Kükner, S., Dabakolu, T., Ergin, T., Keleş, G., & Gokmen, O. (1996). Demographic and epidemiologic features ofFemale adolescents in Turkey. Journal of Adolescent Health, 18(1), 54–58.
Female Sexual maturity is reached (sex selective)		5380	Homo sapiens	2	Female	Walker, R., Gurven, M., Hill, K., Migliano, A., Chagnon, N., de Souza, R., Djurovic, G., Hames, R., Hurtado, A. M., Kaplan, H., Kramer, K., Oliver, W. J., Valeggia, C., & Yamauchi, T. (2006). Growth rates and life histories in twenty-two small-scale societies. American Journal of Human Biology, 18(3), 295–311. https*//doi.org/10.1002/ajhb.20510
Female Sexual maturity is reached (sex selective)		5599	Homo sapiens	2	Female	Walker, R., Gurven, M., Hill, K., Migliano, A., Chagnon, N., de Souza, R., Djurovic, G., Hames, R., Hurtado, A. M., Kaplan, H., Kramer, K., Oliver, W. J., Valeggia, C., & Yamauchi, T. (2006). Growth rates and life histories in twenty-two small-scale societies. American Journal of Human Biology, 18(3), 295–311. https*//doi.org/10.1002/ajhb.20510
Female Sexual maturity is reached (sex selective)		5307	Homo sapiens	2	Female	Walker, R., Gurven, M., Hill, K., Migliano, A., Chagnon, N., de Souza, R., Djurovic, G., Hames, R., Hurtado, A. M., Kaplan, H., Kramer, K., Oliver, W. J., Valeggia, C., & Yamauchi, T. (2006). Growth rates and life histories in twenty-two small-scale societies. American Journal of Human Biology, 18(3), 295–311. https*//doi.org/10.1002/ajhb.20510
Female Sexual maturity is reached (sex selective)		4869	Homo sapiens	2	Female	Walker, R., Gurven, M., Hill, K., Migliano, A., Chagnon, N., de Souza, R., Djurovic, G., Hames, R., Hurtado, A. M., Kaplan, H., Kramer, K., Oliver, W. J., Valeggia, C., & Yamauchi, T. (2006). Growth rates and life histories in twenty-two small-scale societies. American Journal of Human Biology, 18(3), 295–311. https*//doi.org/10.1002/ajhb.20510
Female Sexual maturity is reached (sex selective)		4942	Homo sapiens	2	Female	Walker, R., Gurven, M., Hill, K., Migliano, A., Chagnon, N., de Souza, R., Djurovic, G., Hames, R., Hurtado, A. M., Kaplan, H., Kramer, K., Oliver, W. J., Valeggia, C., & Yamauchi, T. (2006). Growth rates and life histories in twenty-two small-scale societies. American Journal of Human Biology, 18(3), 295–311. https*//doi.org/10.1002/ajhb.20510
Female Sexual maturity is reached (sex selective)		4978.5	Homo sapiens	2	Female	Walker, R., Gurven, M., Hill, K., Migliano, A., Chagnon, N., de Souza, R., Djurovic, G., Hames, R., Hurtado, A. M., Kaplan, H., Kramer, K., Oliver, W. J., Valeggia, C., & Yamauchi, T. (2006). Growth rates and life histories in twenty-two small-scale societies. American Journal of Human Biology, 18(3), 295–311. https*//doi.org/10.1002/ajhb.20510
Female Sexual maturity is reached (sex selective)		5343.5	Homo sapiens	2	Female	Walker, R., Gurven, M., Hill, K., Migliano, A., Chagnon, N., de Souza, R., Djurovic, G., Hames, R., Hurtado, A. M., Kaplan, H., Kramer, K., Oliver, W. J., Valeggia, C., & Yamauchi, T. (2006). Growth rates and life histories in twenty-two small-scale societies. American Journal of Human Biology, 18(3), 295–311. https*//doi.org/10.1002/ajhb.20510
Female Sexual maturity is reached (sex selective)		6110	Homo sapiens	2	Female	Walker, R., Gurven, M., Hill, K., Migliano, A., Chagnon, N., de Souza, R., Djurovic, G., Hames, R., Hurtado, A. M., Kaplan, H., Kramer, K., Oliver, W. J., Valeggia, C., & Yamauchi, T. (2006). Growth rates and life histories in twenty-two small-scale societies. American Journal of Human Biology, 18(3), 295–311. https*//doi.org/10.1002/ajhb.20512
Female Sexual maturity is reached (sex selective)		6329	Homo sapiens	2	Female	Walker, R., Gurven, M., Hill, K., Migliano, A., Chagnon, N., de Souza, R., Djurovic, G., Hames, R., Hurtado, A. M., Kaplan, H., Kramer, K., Oliver, W. J., Valeggia, C., & Yamauchi, T. (2006). Growth rates and life histories in twenty-two small-scale societies. American Journal of Human Biology, 18(3), 295–311. https*//doi.org/10.1002/ajhb.20512
Female Sexual maturity is reached (sex selective)		6292.5	Homo sapiens	2	Female	Walker, R., Gurven, M., Hill, K., Migliano, A., Chagnon, N., de Souza, R., Djurovic, G., Hames, R., Hurtado, A. M., Kaplan, H., Kramer, K., Oliver, W. J., Valeggia, C., & Yamauchi, T. (2006). Growth rates and life histories in twenty-two small-scale societies. American Journal of Human Biology, 18(3), 295–311. https*//doi.org/10.1002/ajhb.20512
MALE body growth rate (peak) (sex specific)		5234.9	Homo sapiens	2	Male	Walker, R., Hill, K., Burger, O., & Hurtado, A. M. (2006). Life in the slow lane revisited: Ontogenetic separation between chimpanzees and humans. American Journal of Physical Anthropology: The Official Publication of the American Association of Physical Anthropologists, 129(4), 577-583.
Male Body weight reaches 100% of stable value (sex selective)		7493.4	Homo sapiens	2	Male	https://www.cdc.gov/nchs/data/ad/ad347.pdf
Male Body weight reaches 50% of stable value (sex selective)		3869.1	Homo sapiens	2	Male	https://www.cdc.gov/nchs/data/ad/ad347.pdf
Male Body weight reaches 60% of stable value (sex selective)		4593.9	Homo sapiens	2	Male	https://www.cdc.gov/nchs/data/ad/ad347.pdf
Male Body weight reaches 70% of stable value (sex selective)		5318.8	Homo sapiens	2	Male	https://www.cdc.gov/nchs/data/ad/ad347.pdf
Male Body weight reaches 80% of stable value (sex selective)		6043.6	Homo sapiens	2	Male	https://www.cdc.gov/nchs/data/ad/ad347.pdf
Male Body weight reaches 90% of stable value (sex selective)		6768.5	Homo sapiens	2	Male	https://www.cdc.gov/nchs/data/ad/ad347.pdf
Male Sexual maturity is reached (sex selective)		5380	Homo sapiens	2	Male	https://genomics.senescence.info/species/dataset.zip; AnAge Build 15; de Magalhaes, J. P., Abidi, Z., Dos Santos, G. A., Avelar, R. A., Barardo, D., Chatsirisupachai, K., Clark, P., De-Souza, E. A., Johnson, E. J., Lopes, I., Novoa, G., Senez, L., Talay, A., Thornton, D., & To, P. K. P. (2024). Human Ageing Genomic Resources: updates on key databases in ageing research. Nucleic Acids Res, 52(D1),…
6-10 somite pairs		25	Homo sapiens	2	Male+Female	DeSesso JM. Comparative gestational milestones in vertebrate development. InDevelopmental and Reproductive Toxicology 2016 Apr 19 (pp. 107-152). CRC Press.
6-10 somite pairs		22	Homo sapiens	2	Male+Female	Noden DM, Lahunta AD. The embryology of domestic animals. Developmental mechanisms and malformations. Williams & Wilkins; 1985.
16-20 somite pairs		24	Homo sapiens	2	Male+Female	O'Rahilly R, Gardner E. The timing and sequence of events in the development of the limbs in the human embryo. Anatomy and embryology. 1975 Jan;148(1):1-23.
1st metacarpal to ossify: ossification (Onset)		70	Homo sapiens	2	Male+Female	Prochel J, Vogel P, Sánchez-Villagra MR. Hand development and sequence of ossification in the forelimb of the European shrew Crocidura russula (Soricidae) and comparisons across therian mammals. J Anat. 2004 Aug;205(2):99-111. doi: 10.1111/j.0021-8782.2004.00321.x. PMID: 15291793; PMCID: PMC1571333.
1st phalange to ossify: ossification (Onset)		70	Homo sapiens	2	Male+Female	Prochel J, Vogel P, Sánchez-Villagra MR. Hand development and sequence of ossification in the forelimb of the European shrew Crocidura russula (Soricidae) and comparisons across therian mammals. J Anat. 2004 Aug;205(2):99-111. doi: 10.1111/j.0021-8782.2004.00321.x. PMID: 15291793; PMCID: PMC1571333.
1st pharangeal slit emerges		26	Homo sapiens	2	Male+Female	Cordero GA, Sánchez-Villagra MR, Werneburg I. An irregular hourglass pattern describes the tempo of phenotypic development in placental mammal evolution. Biology letters. 2020 May 27;16(5):20200087.
2 cell stage		1.5	Homo sapiens	2	Male+Female	Noden DM, Lahunta AD. The embryology of domestic animals. Developmental mechanisms and malformations. Williams & Wilkins; 1985.
2nd pharangeal slit emerges		26	Homo sapiens	2	Male+Female	Cordero GA, Sánchez-Villagra MR, Werneburg I. An irregular hourglass pattern describes the tempo of phenotypic development in placental mammal evolution. Biology letters. 2020 May 27;16(5):20200087.
3rd arch		26	Homo sapiens	2	Male+Female	Cordero GA, Sánchez-Villagra MR, Werneburg I. An irregular hourglass pattern describes the tempo of phenotypic development in placental mammal evolution. Biology letters. 2020 May 27;16(5):20200087.
3rd metacarpal ossification (Onset)		70	Homo sapiens	2	Male+Female	Prochel J, Vogel P, Sánchez-Villagra MR. Hand development and sequence of ossification in the forelimb of the European shrew Crocidura russula (Soricidae) and comparisons across therian mammals. J Anat. 2004 Aug;205(2):99-111. doi: 10.1111/j.0021-8782.2004.00321.x. PMID: 15291793; PMCID: PMC1571333.
6-10 somite pairs		22	Homo sapiens	2	Male+Female	Cordero GA, Sánchez-Villagra MR, Werneburg I. An irregular hourglass pattern describes the tempo of phenotypic development in placental mammal evolution. Biology letters. 2020 May 27;16(5):20200087.
8 cell stage		2.5	Homo sapiens	2	Male+Female	Noden DM, Lahunta AD. The embryology of domestic animals. Developmental mechanisms and malformations. Williams & Wilkins; 1985.
90th percentile of fertility cessation		15965	Homo sapiens	2	Male+Female	Fragaszy DM. Early behavioral development in capuchins (Cebus). Folia primatologica. 1990 Feb 14;54(3-4):119-28.
Adult brain volume reaches 100% of stable value		1481	Homo sapiens	2	Male+Female	Creel, J. (2012). Ontogenetic changes in orangutan brain evolution: Is it heterochrony? (Doctoral dissertation).
Adult brain volume reaches 55% of stable value		462	Homo sapiens	2	Male+Female	Creel, J. (2012). Ontogenetic changes in orangutan brain evolution: Is it heterochrony? (Doctoral dissertation).
Adult brain volume reaches 65% of stable value		582	Homo sapiens	2	Male+Female	Creel, J. (2012). Ontogenetic changes in orangutan brain evolution: Is it heterochrony? (Doctoral dissertation).
Adult brain volume reaches 75% of stable value		721	Homo sapiens	2	Male+Female	Creel, J. (2012). Ontogenetic changes in orangutan brain evolution: Is it heterochrony? (Doctoral dissertation).
Adult brain volume reaches 85% of stable value		893	Homo sapiens	2	Male+Female	Creel, J. (2012). Ontogenetic changes in orangutan brain evolution: Is it heterochrony? (Doctoral dissertation).
Adult brain volume reaches 90% of stable value		1001	Homo sapiens	2	Male+Female	Creel, J. (2012). Ontogenetic changes in orangutan brain evolution: Is it heterochrony? (Doctoral dissertation).
Adult brain volume reaches 95% of stable value		1141	Homo sapiens	2	Male+Female	Creel, J. (2012). Ontogenetic changes in orangutan brain evolution: Is it heterochrony? (Doctoral dissertation).
Adult carpal numbers are reached		4285	Homo sapiens	2	Male+Female	Charvet CJ, Ofori K, Falcone C, Rigby Dames BA. Transcription, structure, and organoids translate time across the lifespan of humans and great apes. PNAS nexus. 2023 Aug;2(8):pgad230.
Alisphenoids ossification (Onset)		58	Homo sapiens	2	Male+Female	Mall FP. On ossification centers in human embryos less than one hundred days old. American Journal of Anatomy. 1906 Sep 1;5(4):433-58.
Alisphenoids ossification (Onset)		83	Homo sapiens	2	Male+Female	Strong RM. The order, time, and rate of ossification of the albino rat (Mus norvegicus albinus) skeleton. American Journal of Anatomy. 1925 Nov;36(2):313-55
Alkaline phosphatase (Rapid Decline initiates)		5015	Homo sapiens	2	Male	Adeli K, Higgins V, Nieuwesteeg M, Raizman JE, Chen Y, Wong SL, Blais D. Biochemical marker reference values across pediatric, adult, and geriatric ages: establishment of robust pediatric and adult reference intervals on the basis of the Canadian Health Measures Survey. Clin Chem. 2015 Aug;61(8):1049-62. doi: 10.1373/clinchem.2015.240515. Epub 2015 Jun 4. PMID: 26044506.
Alkaline phosphatase declines to 100% of its adult value		6948.12	Homo sapiens	2	Male	Adeli K, Higgins V, Nieuwesteeg M, Raizman JE, Chen Y, Wong SL, Blais D. Biochemical marker reference values across pediatric, adult, and geriatric ages: establishment of robust pediatric and adult reference intervals on the basis of the Canadian Health Measures Survey. Clin Chem. 2015 Aug;61(8):1049-62. doi: 10.1373/clinchem.2015.240515. Epub 2015 Jun 4. PMID: 26044506.
Alkaline phosphatase declines to 150% of its adult value		6539.69	Homo sapiens	2	Male	Adeli K, Higgins V, Nieuwesteeg M, Raizman JE, Chen Y, Wong SL, Blais D. Biochemical marker reference values across pediatric, adult, and geriatric ages: establishment of robust pediatric and adult reference intervals on the basis of the Canadian Health Measures Survey. Clin Chem. 2015 Aug;61(8):1049-62. doi: 10.1373/clinchem.2015.240515. Epub 2015 Jun 4. PMID: 26044506.
Alkaline phosphatase declines to 200% of its adult value		6131.25	Homo sapiens	2	Male	Adeli K, Higgins V, Nieuwesteeg M, Raizman JE, Chen Y, Wong SL, Blais D. Biochemical marker reference values across pediatric, adult, and geriatric ages: establishment of robust pediatric and adult reference intervals on the basis of the Canadian Health Measures Survey. Clin Chem. 2015 Aug;61(8):1049-62. doi: 10.1373/clinchem.2015.240515. Epub 2015 Jun 4. PMID: 26044506.
Alkaline phosphatase declines to 250% of its adult value		5722.81	Homo sapiens	2	Male	Adeli K, Higgins V, Nieuwesteeg M, Raizman JE, Chen Y, Wong SL, Blais D. Biochemical marker reference values across pediatric, adult, and geriatric ages: establishment of robust pediatric and adult reference intervals on the basis of the Canadian Health Measures Survey. Clin Chem. 2015 Aug;61(8):1049-62. doi: 10.1373/clinchem.2015.240515. Epub 2015 Jun 4. PMID: 26044506.
Alkaline phosphatase declines to 300% of its adult value		5314.38	Homo sapiens	2	Male	Adeli K, Higgins V, Nieuwesteeg M, Raizman JE, Chen Y, Wong SL, Blais D. Biochemical marker reference values across pediatric, adult, and geriatric ages: establishment of robust pediatric and adult reference intervals on the basis of the Canadian Health Measures Survey. Clin Chem. 2015 Aug;61(8):1049-62. doi: 10.1373/clinchem.2015.240515. Epub 2015 Jun 4. PMID: 26044506.
Alkaline phosphatase declines to 350% of its adult value		4905.94	Homo sapiens	2	Male	Adeli K, Higgins V, Nieuwesteeg M, Raizman JE, Chen Y, Wong SL, Blais D. Biochemical marker reference values across pediatric, adult, and geriatric ages: establishment of robust pediatric and adult reference intervals on the basis of the Canadian Health Measures Survey. Clin Chem. 2015 Aug;61(8):1049-62. doi: 10.1373/clinchem.2015.240515. Epub 2015 Jun 4. PMID: 26044506.
All definitive major cardiac structures identifiable		64	Homo sapiens	2	Male+Female	Krishnan A, Samtani R, Dhanantwari P, Lee E, Yamada S, Shiota K, Donofrio MT, Leatherbury L, Lo CW. A detailed comparison of mouse and human cardiac development. Pediatric research. 2014 Dec;76(6):500-7.
Anterior Commissure myelination (Onset)		266	Homo sapiens	2	Male+Female	Translating time resource (see Clancy et all., 2001; Worman et al., 2013; Charvet et al,, 2019 datasets)
Anterior commisure appearance		70	Homo sapiens	2	Male+Female	Translating time resource (see Clancy et all., 2001; Worman et al., 2013; Charvet et al,, 2019 datasets)
Anterior neuropore closure		33	Homo sapiens	2	Male+Female	Cordero GA, Sánchez-Villagra MR, Werneburg I. An irregular hourglass pattern describes the tempo of phenotypic development in placental mammal evolution. Biology letters. 2020 May 27;16(5):20200087.
Anterior neuropore closure		24	Homo sapiens	2	Male+Female	O'Rahilly R, Gardner E. The timing and sequence of events in the development of the human nervous system during the embryonic period proper. Zeitschrift f¸r Anatomie und Entwicklungsgeschichte.
Atrial septation, muscular interventricular septum formation, early outflow septation		51	Homo sapiens	2	Male+Female	Krishnan A, Samtani R, Dhanantwari P, Lee E, Yamada S, Shiota K, Donofrio MT, Leatherbury L, Lo CW. A detailed comparison of mouse and human cardiac development. Pediatric research. 2014 Dec;76(6):500-7.
Atrial septation, outlet ventricular septum formation, beginning of semilunar valve formation		55	Homo sapiens	2	Male+Female	Krishnan A, Samtani R, Dhanantwari P, Lee E, Yamada S, Shiota K, Donofrio MT, Leatherbury L, Lo CW. A detailed comparison of mouse and human cardiac development. Pediatric research. 2014 Dec;76(6):500-7.
Auditory startle reaction		300	Homo sapiens	2	Male+Female	Ausderau KK, Dammann C, McManus K, Schneider M, Emborg ME, Schultz‐Darken, N. 2017. Cross‐species comparison of behavioral neurodevelopmental milestones in the common marmoset monkey and human child. Developmental psychobiology, 59(7), 807-821.
Axons in optic stalk		51	Homo sapiens	2	Male+Female	Translating time resource (see Clancy et all., 2001; Worman et al., 2013; Charvet et al,, 2019 datasets)
Basioccipital ossification (Onset)		65	Homo sapiens	2	Male+Female	Strong RM. The order, time, and rate of ossification of the albino rat (Mus norvegicus albinus) skeleton. American Journal of Anatomy. 1925 Nov;36(2):313-55
Basion-Prosthion reaches 70% of stable value		1015.7	Homo sapiens	2	Male+Female	Williams, Frank L'Engle. Heterochronic perturbations in the craniofacial evolution of Homo (Neandertals and modern humans) and Pan (P. troglodytes and P. paniscus). University of Massachusetts Amherst, 2001.
Basion-Prosthion reaches 80% of stable value		2138.1	Homo sapiens	2	Male+Female	Williams, Frank L'Engle. Heterochronic perturbations in the craniofacial evolution of Homo (Neandertals and modern humans) and Pan (P. troglodytes and P. paniscus). University of Massachusetts Amherst, 2001.
Basion-Prosthion reaches 90% of stable value		3600.6	Homo sapiens	2	Male+Female	Williams, Frank L'Engle. Heterochronic perturbations in the craniofacial evolution of Homo (Neandertals and modern humans) and Pan (P. troglodytes and P. paniscus). University of Massachusetts Amherst, 2001.
Basisphenoid ossification (Onset)		83	Homo sapiens	2	Male+Female	Strong RM. The order, time, and rate of ossification of the albino rat (Mus norvegicus albinus) skeleton. American Journal of Anatomy. 1925 Nov;36(2):313-55
Bicondylar Breadth reaches 70% of stable value		1480.7	Homo sapiens	2	Male+Female	Williams, Frank L'Engle. Heterochronic perturbations in the craniofacial evolution of Homo (Neandertals and modern humans) and Pan (P. troglodytes and P. paniscus). University of Massachusetts Amherst, 2001.
Bicondylar Breadth reaches 80% of stable value		2802.7	Homo sapiens	2	Male+Female	Williams, Frank L'Engle. Heterochronic perturbations in the craniofacial evolution of Homo (Neandertals and modern humans) and Pan (P. troglodytes and P. paniscus). University of Massachusetts Amherst, 2001.
Bicondylar Breadth reaches 90% of stable value		4523.7	Homo sapiens	2	Male+Female	Williams, Frank L'Engle. Heterochronic perturbations in the craniofacial evolution of Homo (Neandertals and modern humans) and Pan (P. troglodytes and P. paniscus). University of Massachusetts Amherst, 2001.
Biectomolare Breadth reaches 70% of stable value		871.9	Homo sapiens	2	Male+Female	Williams, Frank L'Engle. Heterochronic perturbations in the craniofacial evolution of Homo (Neandertals and modern humans) and Pan (P. troglodytes and P. paniscus). University of Massachusetts Amherst, 2001.
Biectomolare Breadth reaches 80% of stable value		1779.3	Homo sapiens	2	Male+Female	Williams, Frank L'Engle. Heterochronic perturbations in the craniofacial evolution of Homo (Neandertals and modern humans) and Pan (P. troglodytes and P. paniscus). University of Massachusetts Amherst, 2001.
Biectomolare Breadth reaches 90% of stable value		2962.2	Homo sapiens	2	Male+Female	Williams, Frank L'Engle. Heterochronic perturbations in the craniofacial evolution of Homo (Neandertals and modern humans) and Pan (P. troglodytes and P. paniscus). University of Massachusetts Amherst, 2001.
Bigonial Breadth reaches 70% of stable value		1872	Homo sapiens	2	Male+Female	Williams, Frank L'Engle. Heterochronic perturbations in the craniofacial evolution of Homo (Neandertals and modern humans) and Pan (P. troglodytes and P. paniscus). University of Massachusetts Amherst, 2001.
Bigonial Breadth reaches 80% of stable value		3350.2	Homo sapiens	2	Male+Female	Williams, Frank L'Engle. Heterochronic perturbations in the craniofacial evolution of Homo (Neandertals and modern humans) and Pan (P. troglodytes and P. paniscus). University of Massachusetts Amherst, 2001.
Bigonial Breadth reaches 90% of stable value		5184.4	Homo sapiens	2	Male+Female	Williams, Frank L'Engle. Heterochronic perturbations in the craniofacial evolution of Homo (Neandertals and modern humans) and Pan (P. troglodytes and P. paniscus). University of Massachusetts Amherst, 2001.
Biorbital Breadth reaches 70% of stable value		430.2	Homo sapiens	2	Male+Female	Williams, Frank L'Engle. Heterochronic perturbations in the craniofacial evolution of Homo (Neandertals and modern humans) and Pan (P. troglodytes and P. paniscus). University of Massachusetts Amherst, 2001.
Biorbital Breadth reaches 80% of stable value		1599.7	Homo sapiens	2	Male+Female	Williams, Frank L'Engle. Heterochronic perturbations in the craniofacial evolution of Homo (Neandertals and modern humans) and Pan (P. troglodytes and P. paniscus). University of Massachusetts Amherst, 2001.
Biorbital Breadth reaches 90% of stable value		3123.9	Homo sapiens	2	Male+Female	Williams, Frank L'Engle. Heterochronic perturbations in the craniofacial evolution of Homo (Neandertals and modern humans) and Pan (P. troglodytes and P. paniscus). University of Massachusetts Amherst, 2001.
Bizygomatic Breadth reaches 70% of stable value		1343.8	Homo sapiens	2	Male+Female	Williams, Frank L'Engle. Heterochronic perturbations in the craniofacial evolution of Homo (Neandertals and modern humans) and Pan (P. troglodytes and P. paniscus). University of Massachusetts Amherst, 2001.
Bizygomatic Breadth reaches 80% of stable value		2646.9	Homo sapiens	2	Male+Female	Williams, Frank L'Engle. Heterochronic perturbations in the craniofacial evolution of Homo (Neandertals and modern humans) and Pan (P. troglodytes and P. paniscus). University of Massachusetts Amherst, 2001.
Bizygomatic Breadth reaches 90% of stable value		4344.9	Homo sapiens	2	Male+Female	Williams, Frank L'Engle. Heterochronic perturbations in the craniofacial evolution of Homo (Neandertals and modern humans) and Pan (P. troglodytes and P. paniscus). University of Massachusetts Amherst, 2001.
Blastocyst stage		4	Homo sapiens	2	Male+Female	Noden DM, Lahunta AD. The embryology of domestic animals. Developmental mechanisms and malformations. Williams & Wilkins; 1985.
Body erect for 1+ minute		508	Homo sapiens	2	Male+Female	Brakke KE, Savage-Rumbaugh ES. Early postural behavior in Pan: Influences on development. Infant Behavior and Development. 1991 Jul 1;14(3):265-88.
Brachium Inferior Colliculus myelination (Onset)		266	Homo sapiens	2	Male+Female	Workman AD, Charvet CJ, Clancy B, Darlington RB, Finlay BL. Modeling transformations of neurodevelopmental sequences across mammalian species. Journal of Neuroscience. 2013 Apr 24;33(17):7368-83.
Brain choroid plexus emerges		24.5	Homo sapiens	2	Male+Female	de Almeida da Anunciacao AR, Favaron PO, de Morais‐Pinto L, de Carvalho CM, dos Santos Martins D, Conei D, Del Sol M, Vásquez B, Miglino MA. Central nervous system development in rabbits (Oryctolagus cuniculus L. 1758). The Anatomical Record. 2021 Jun;304(6):1313-28.
Breathing (Onset)		70	Homo sapiens	2	Male+Female	Kurjak A, Pooh RK, Merce LT, Carrera JM, Salihagic-Kadic A, Andonotopo W. Structural and functional early human development assessed by three-dimensional and four-dimensional sonography. Fertil Steril. 2005 Nov;84(5):1285-99. doi: 10.1016/j.fertnstert.2005.03.084. PMID: 16275217.
Breathing (Onset)		56.63	Homo sapiens	2	Male+Female	Lüchinger, A., Hadders-Algra, M., van Kan, C. et al. Fetal Onset of General Movements. Pediatr Res 63, 191–195 (2008). https://doi.org/10.1203/PDR.0b013e31815ed03e
Breathing (Onset)		72.1	Homo sapiens	2	Male+Female	Lüchinger, A., Hadders-Algra, M., van Kan, C. et al. Fetal Onset of General Movements. Pediatr Res 63, 191–195 (2008). https://doi.org/10.1203/PDR.0b013e31815ed03e
Calcaneal epiphysis ossification (Onset)	Captive	2247.1	Homo sapiens	2	Female	Blomquist, G. E. (2009). Brief communication: Methods of sequence heterochrony for describing modular developmental changes in human evolution. Am J Phys Anthropol, 138(2), 231-238.
Calcaneal epiphysis ossification (Onset)	Captive	3007.5	Homo sapiens	2	Male	Blomquist, G. E. (2009). Brief communication: Methods of sequence heterochrony for describing modular developmental changes in human evolution. Am J Phys Anthropol, 138(2), 231-238.
Canine crown calcification (Onset)		443	Homo sapiens	2	Male+Female	Anemone RL, Mooney MP, Siegel MI. Longitudinal study of dental development in chimpanzees of known chronological age: implications for understanding the age at death of Plio-Pleistocene hominids. Am J Phys Anthropol. 1996 Jan;99(1):119-33. doi: 10.1002/(SICI)1096-8644(199601)99:1<119::AID-AJPA7>3.0.CO;2-W. PMID: 8928715.
Canine mandible crown formation		1865.1	Homo sapiens	2	Male+Female	Macho GA, Wood BA. 1995. The role of time and timing in hominid dental evolution. Evolutionary Anthropology: Issues, News, and Reviews 4(1): 17-31.
Canine mandible eruption		4208.35	Homo sapiens	2	Female	Del Cojo MB, López NG, Martínez MM, García MN, Nova D. Time and sequence of eruption of permanent teeth in Spanish children. Eur J Paediatr Dent. 2013 Feb;14(2):101-3.
Canine mandible eruption		4306.9	Homo sapiens	2	Male	Del Cojo MB, López NG, Martínez MM, García MN, Nova D. Time and sequence of eruption of permanent teeth in Spanish children. Eur J Paediatr Dent. 2013 Feb;14(2):101-3.
Canine mandible eruption	NA	4149.95	Homo sapiens	2	Male	Hernández M, Espasa E, Boj J. Eruption chronology of the permanent dentition in Spanish children. Journal of Clinical Pediatric Dentistry. 2008 Jul 1;32(4):347-50.
Canine mandible eruption	NA	3836.05	Homo sapiens	2	Female	Hernández M, Espasa E, Boj J. Eruption chronology of the permanent dentition in Spanish children. Journal of Clinical Pediatric Dentistry. 2008 Jul 1;32(4):347-50.
Canine mandible eruption		3839.7	Homo sapiens	2	Female	Holly Smith, B., Crummett, T.L. and Brandt, K.L., 1994. Ages of eruption of primate teeth: a compendium for aging individuals and comparing life histories. American journal of physical anthropology, 37(S19), pp.177-231.
Canine mandible eruption		4109.8	Homo sapiens	2	Male	Holly Smith, B., Crummett, T.L. and Brandt, K.L., 1994. Ages of eruption of primate teeth: a compendium for aging individuals and comparing life histories. American journal of physical anthropology, 37(S19), pp.177-231.
Canine mandible eruption		3974.75	Homo sapiens	2	Male+Female	Holly Smith, B., Crummett, T.L. and Brandt, K.L., 1994. Ages of eruption of primate teeth: a compendium for aging individuals and comparing life histories. American journal of physical anthropology, 37(S19), pp.177-231.
Canine mandible eruption		4149.95	Homo sapiens	2	Male	Kochhar R, Richardson A. The chronology and sequence of eruption of human permanent teeth in Northern Ireland. International Journal of Paediatric Dentistry. 1998 Dec;8(4):243-52.
Canine mandible eruption		3879.85	Homo sapiens	2	Female	Kochhar R, Richardson A. The chronology and sequence of eruption of human permanent teeth in Northern Ireland. International Journal of Paediatric Dentistry. 1998 Dec;8(4):243-52.
Canine mandible eruption		3993	Homo sapiens	2	Male	Nizam A, Naing L, Mokhtar N. Age and sequence of eruption of permanent teeth in Kelantan, north-eastern Malaysia. Clinical Oral Investigations. 2003 Dec;7(4):222-5.
Canine mandible eruption		3737.5	Homo sapiens	2	Female	Nizam A, Naing L, Mokhtar N. Age and sequence of eruption of permanent teeth in Kelantan, north-eastern Malaysia. Clinical Oral Investigations. 2003 Dec;7(4):222-5.
Canine mandible eruption	NA	3978.4	Homo sapiens	2	Female	Ramirez Rozzi F. Diversity in tooth eruption and life history in humans: illustration from a Pygmy population. Scientific Reports. 2016 Jun 16;6(1):27405.
Canine mandible eruption	NA	3788.6	Homo sapiens	2	Female	Ramirez Rozzi F. Diversity in tooth eruption and life history in humans: illustration from a Pygmy population. Scientific Reports. 2016 Jun 16;6(1):27405.
Canine mandible eruption	NA	3701	Homo sapiens	2	Female	Ramirez Rozzi F. Diversity in tooth eruption and life history in humans: illustration from a Pygmy population. Scientific Reports. 2016 Jun 16;6(1):27405.
Canine mandible eruption	NA	3905.4	Homo sapiens	2	Female	Ramirez Rozzi F. Diversity in tooth eruption and life history in humans: illustration from a Pygmy population. Scientific Reports. 2016 Jun 16;6(1):27405.
Canine mandible eruption	NA	3372.5	Homo sapiens	2	Female	Ramirez Rozzi F. Diversity in tooth eruption and life history in humans: illustration from a Pygmy population. Scientific Reports. 2016 Jun 16;6(1):27405.
Canine mandible eruption	NA	3920	Homo sapiens	2	Male+Female	Ramirez Rozzi F. Diversity in tooth eruption and life history in humans: illustration from a Pygmy population. Scientific Reports. 2016 Jun 16;6(1):27405.
Canine mandible eruption	NA	3357.9	Homo sapiens	2	Female	Ramirez Rozzi F. Diversity in tooth eruption and life history in humans: illustration from a Pygmy population. Scientific Reports. 2016 Jun 16;6(1):27405.
Canine mandible eruption	NA	4033.15	Homo sapiens	2	Male	Ramirez Rozzi F. Diversity in tooth eruption and life history in humans: illustration from a Pygmy population. Scientific Reports. 2016 Jun 16;6(1):27405.
Canine mandible eruption	NA	4120.75	Homo sapiens	2	Male	Ramirez Rozzi F. Diversity in tooth eruption and life history in humans: illustration from a Pygmy population. Scientific Reports. 2016 Jun 16;6(1):27405.
Canine mandible eruption	NA	4102.5	Homo sapiens	2	Male	Ramirez Rozzi F. Diversity in tooth eruption and life history in humans: illustration from a Pygmy population. Scientific Reports. 2016 Jun 16;6(1):27405.
Canine mandible eruption	NA	3905.4	Homo sapiens	2	Male	Ramirez Rozzi F. Diversity in tooth eruption and life history in humans: illustration from a Pygmy population. Scientific Reports. 2016 Jun 16;6(1):27405.
Canine mandible eruption	NA	3956.5	Homo sapiens	2	Male	Ramirez Rozzi F. Diversity in tooth eruption and life history in humans: illustration from a Pygmy population. Scientific Reports. 2016 Jun 16;6(1):27405.
Canine mandible eruption	NA	3701	Homo sapiens	2	Male	Ramirez Rozzi F. Diversity in tooth eruption and life history in humans: illustration from a Pygmy population. Scientific Reports. 2016 Jun 16;6(1):27405.
Canine maxilla eruption		4589.78	Homo sapiens	2	Female	Del Cojo MB, López NG, Martínez MM, García MN, Nova D. Time and sequence of eruption of permanent teeth in Spanish children. Eur J Paediatr Dent. 2013 Feb;14(2):101-3.
Canine maxilla eruption		4622.63	Homo sapiens	2	Male	Del Cojo MB, López NG, Martínez MM, García MN, Nova D. Time and sequence of eruption of permanent teeth in Spanish children. Eur J Paediatr Dent. 2013 Feb;14(2):101-3.
Canine maxilla eruption	NA	4507.65	Homo sapiens	2	Male	Hernández M, Espasa E, Boj J. Eruption chronology of the permanent dentition in Spanish children. Journal of Clinical Pediatric Dentistry. 2008 Jul 1;32(4):347-50.
Canine maxilla eruption	NA	4261.27	Homo sapiens	2	Female	Hernández M, Espasa E, Boj J. Eruption chronology of the permanent dentition in Spanish children. Journal of Clinical Pediatric Dentistry. 2008 Jul 1;32(4):347-50.
Canine maxilla eruption		4146.3	Homo sapiens	2	Female	Holly Smith, B., Crummett, T.L. and Brandt, K.L., 1994. Ages of eruption of primate teeth: a compendium for aging individuals and comparing life histories. American journal of physical anthropology, 37(S19), pp.177-231.
Canine maxilla eruption		4390.9	Homo sapiens	2	Male	Holly Smith, B., Crummett, T.L. and Brandt, K.L., 1994. Ages of eruption of primate teeth: a compendium for aging individuals and comparing life histories. American journal of physical anthropology, 37(S19), pp.177-231.
Canine maxilla eruption		4268.6	Homo sapiens	2	Male+Female	Holly Smith, B., Crummett, T.L. and Brandt, K.L., 1994. Ages of eruption of primate teeth: a compendium for aging individuals and comparing life histories. American journal of physical anthropology, 37(S19), pp.177-231.
Canine maxilla eruption		4405.45	Homo sapiens	2	Male	Kochhar R, Richardson A. The chronology and sequence of eruption of human permanent teeth in Northern Ireland. International Journal of Paediatric Dentistry. 1998 Dec;8(4):243-52.
Canine maxilla eruption		4285	Homo sapiens	2	Female	Kochhar R, Richardson A. The chronology and sequence of eruption of human permanent teeth in Northern Ireland. International Journal of Paediatric Dentistry. 1998 Dec;8(4):243-52.
Canine maxilla eruption		4285	Homo sapiens	2	Male	Nizam A, Naing L, Mokhtar N. Age and sequence of eruption of permanent teeth in Kelantan, north-eastern Malaysia. Clinical Oral Investigations. 2003 Dec;7(4):222-5.
Canine maxilla eruption		4102.5	Homo sapiens	2	Female	Nizam A, Naing L, Mokhtar N. Age and sequence of eruption of permanent teeth in Kelantan, north-eastern Malaysia. Clinical Oral Investigations. 2003 Dec;7(4):222-5.
Canine maxilla eruption	NA	4018.55	Homo sapiens	2	Female	Ramirez Rozzi F. Diversity in tooth eruption and life history in humans: illustration from a Pygmy population. Scientific Reports. 2016 Jun 16;6(1):27405.
Canine maxilla eruption	NA	4124.4	Homo sapiens	2	Female	Ramirez Rozzi F. Diversity in tooth eruption and life history in humans: illustration from a Pygmy population. Scientific Reports. 2016 Jun 16;6(1):27405.
Canine maxilla eruption	NA	3920	Homo sapiens	2	Female	Ramirez Rozzi F. Diversity in tooth eruption and life history in humans: illustration from a Pygmy population. Scientific Reports. 2016 Jun 16;6(1):27405.
Canine maxilla eruption	NA	4014.9	Homo sapiens	2	Female	Ramirez Rozzi F. Diversity in tooth eruption and life history in humans: illustration from a Pygmy population. Scientific Reports. 2016 Jun 16;6(1):27405.
Canine maxilla eruption	NA	3810.5	Homo sapiens	2	Female	Ramirez Rozzi F. Diversity in tooth eruption and life history in humans: illustration from a Pygmy population. Scientific Reports. 2016 Jun 16;6(1):27405.
Canine maxilla eruption	NA	4285	Homo sapiens	2	Male+Female	Ramirez Rozzi F. Diversity in tooth eruption and life history in humans: illustration from a Pygmy population. Scientific Reports. 2016 Jun 16;6(1):27405.
Canine maxilla eruption	NA	3529.45	Homo sapiens	2	Female	Ramirez Rozzi F. Diversity in tooth eruption and life history in humans: illustration from a Pygmy population. Scientific Reports. 2016 Jun 16;6(1):27405.
Canine maxilla eruption	NA	4219.3	Homo sapiens	2	Male	Ramirez Rozzi F. Diversity in tooth eruption and life history in humans: illustration from a Pygmy population. Scientific Reports. 2016 Jun 16;6(1):27405.
Canine maxilla eruption	NA	4390.85	Homo sapiens	2	Male	Ramirez Rozzi F. Diversity in tooth eruption and life history in humans: illustration from a Pygmy population. Scientific Reports. 2016 Jun 16;6(1):27405.
Canine maxilla eruption	NA	4248.5	Homo sapiens	2	Male	Ramirez Rozzi F. Diversity in tooth eruption and life history in humans: illustration from a Pygmy population. Scientific Reports. 2016 Jun 16;6(1):27405.
Canine maxilla eruption	NA	4259.45	Homo sapiens	2	Male	Ramirez Rozzi F. Diversity in tooth eruption and life history in humans: illustration from a Pygmy population. Scientific Reports. 2016 Jun 16;6(1):27405.
Canine maxilla eruption	NA	4102.5	Homo sapiens	2	Male	Ramirez Rozzi F. Diversity in tooth eruption and life history in humans: illustration from a Pygmy population. Scientific Reports. 2016 Jun 16;6(1):27405.
Canine maxilla eruption	NA	3755.75	Homo sapiens	2	Male	Ramirez Rozzi F. Diversity in tooth eruption and life history in humans: illustration from a Pygmy population. Scientific Reports. 2016 Jun 16;6(1):27405.
Canines eruption		4464.76	Homo sapiens	2	Male	Del Cojo MB, López NG, Martínez MM, García MN, Nova D. Time and sequence of eruption of permanent teeth in Spanish children. Eur J Paediatr Dent. 2013 Feb;14(2):101-3.
Canines eruption		4399.07	Homo sapiens	2	Female	Del Cojo MB, López NG, Martínez MM, García MN, Nova D. Time and sequence of eruption of permanent teeth in Spanish children. Eur J Paediatr Dent. 2013 Feb;14(2):101-3.
Canines eruption		4328.8	Homo sapiens	2	Male	Hernández M, Espasa E, Boj J. Eruption chronology of the permanent dentition in Spanish children. Journal of Clinical Pediatric Dentistry. 2008 Jul 1;32(4):347-50.
Canines eruption		4048.66	Homo sapiens	2	Female	Hernández M, Espasa E, Boj J. Eruption chronology of the permanent dentition in Spanish children. Journal of Clinical Pediatric Dentistry. 2008 Jul 1;32(4):347-50.
Canines eruption		4277.7	Homo sapiens	2	Male	Kochhar R, Richardson A. The chronology and sequence of eruption of human permanent teeth in Northern Ireland. International Journal of Paediatric Dentistry. 1998 Dec;8(4):243-52.
Canines eruption		4082.43	Homo sapiens	2	Female	Kochhar R, Richardson A. The chronology and sequence of eruption of human permanent teeth in Northern Ireland. International Journal of Paediatric Dentistry. 1998 Dec;8(4):243-52.
Canines eruption		4139	Homo sapiens	2	Male	Nizam A, Naing L, Mokhtar N. Age and sequence of eruption of permanent teeth in Kelantan, north-eastern Malaysia. Clinical Oral Investigations. 2003 Dec;7(4):222-5.
Canines eruption		3920	Homo sapiens	2	Female	Nizam A, Naing L, Mokhtar N. Age and sequence of eruption of permanent teeth in Kelantan, north-eastern Malaysia. Clinical Oral Investigations. 2003 Dec;7(4):222-5.
Canines eruption		3998.47	Homo sapiens	2	Female	Ramirez Rozzi F. Diversity in tooth eruption and life history in humans: illustration from a Pygmy population. Scientific Reports. 2016 Jun 16;6(1):27405.
Canines eruption		3956.5	Homo sapiens	2	Female	Ramirez Rozzi F. Diversity in tooth eruption and life history in humans: illustration from a Pygmy population. Scientific Reports. 2016 Jun 16;6(1):27405.
Canines eruption		3810.5	Homo sapiens	2	Female	Ramirez Rozzi F. Diversity in tooth eruption and life history in humans: illustration from a Pygmy population. Scientific Reports. 2016 Jun 16;6(1):27405.
Canines eruption		3960.15	Homo sapiens	2	Female	Ramirez Rozzi F. Diversity in tooth eruption and life history in humans: illustration from a Pygmy population. Scientific Reports. 2016 Jun 16;6(1):27405.
Canines eruption		3591.5	Homo sapiens	2	Female	Ramirez Rozzi F. Diversity in tooth eruption and life history in humans: illustration from a Pygmy population. Scientific Reports. 2016 Jun 16;6(1):27405.
Canines eruption		4102.5	Homo sapiens	2	Male+Female	Ramirez Rozzi F. Diversity in tooth eruption and life history in humans: illustration from a Pygmy population. Scientific Reports. 2016 Jun 16;6(1):27405.
Canines eruption		3443.68	Homo sapiens	2	Female	Ramirez Rozzi F. Diversity in tooth eruption and life history in humans: illustration from a Pygmy population. Scientific Reports. 2016 Jun 16;6(1):27405.
Canines eruption		4126.23	Homo sapiens	2	Male	Ramirez Rozzi F. Diversity in tooth eruption and life history in humans: illustration from a Pygmy population. Scientific Reports. 2016 Jun 16;6(1):27405.
Canines eruption		4255.8	Homo sapiens	2	Male	Ramirez Rozzi F. Diversity in tooth eruption and life history in humans: illustration from a Pygmy population. Scientific Reports. 2016 Jun 16;6(1):27405.
Canines eruption		4175.5	Homo sapiens	2	Male	Ramirez Rozzi F. Diversity in tooth eruption and life history in humans: illustration from a Pygmy population. Scientific Reports. 2016 Jun 16;6(1):27405.
Canines eruption		4082.43	Homo sapiens	2	Male	Ramirez Rozzi F. Diversity in tooth eruption and life history in humans: illustration from a Pygmy population. Scientific Reports. 2016 Jun 16;6(1):27405.
Canines eruption		4029.5	Homo sapiens	2	Male	Ramirez Rozzi F. Diversity in tooth eruption and life history in humans: illustration from a Pygmy population. Scientific Reports. 2016 Jun 16;6(1):27405.
Canines eruption		3728.38	Homo sapiens	2	Male	Ramirez Rozzi F. Diversity in tooth eruption and life history in humans: illustration from a Pygmy population. Scientific Reports. 2016 Jun 16;6(1):27405.
Canine root calcification (Offset)		4859	Homo sapiens	2	Male+Female	Anemone RL, Mooney MP, Siegel MI. Longitudinal study of dental development in chimpanzees of known chronological age: implications for understanding the age at death of Plio-Pleistocene hominids. Am J Phys Anthropol. 1996 Jan;99(1):119-33. doi: 10.1002/(SICI)1096-8644(199601)99:1<119::AID-AJPA7>3.0.CO;2-W. PMID: 8928715.
Canine root calcification (Onset)		1873	Homo sapiens	2	Male+Female	Anemone RL, Mooney MP, Siegel MI. Longitudinal study of dental development in chimpanzees of known chronological age: implications for understanding the age at death of Plio-Pleistocene hominids. Am J Phys Anthropol. 1996 Jan;99(1):119-33. doi: 10.1002/(SICI)1096-8644(199601)99:1<119::AID-AJPA7>3.0.CO;2-W. PMID: 8928715.
Capitate ossification (Onset)	Captive	330.83	Homo sapiens	2	Female	Blomquist, G. E. (2009). Brief communication: Methods of sequence heterochrony for describing modular developmental changes in human evolution. Am J Phys Anthropol, 138(2), 231-238.
Capitate ossification (Onset)	Captive	361.25	Homo sapiens	2	Male	Blomquist, G. E. (2009). Brief communication: Methods of sequence heterochrony for describing modular developmental changes in human evolution. Am J Phys Anthropol, 138(2), 231-238.
Capitate ossification (Onset)		570	Homo sapiens	2	Male+Female	Prochel J, Vogel P, Sánchez-Villagra MR. Hand development and sequence of ossification in the forelimb of the European shrew Crocidura russula (Soricidae) and comparisons across therian mammals. J Anat. 2004 Aug;205(2):99-111. doi: 10.1111/j.0021-8782.2004.00321.x. PMID: 15291793; PMCID: PMC1571333.
Capitulum ossification (Onset)	Captive	391.67	Homo sapiens	2	Female	Blomquist, G. E. (2009). Brief communication: Methods of sequence heterochrony for describing modular developmental changes in human evolution. Am J Phys Anthropol, 138(2), 231-238.
Capitulum ossification (Onset)	Captive	452.5	Homo sapiens	2	Male	Blomquist, G. E. (2009). Brief communication: Methods of sequence heterochrony for describing modular developmental changes in human evolution. Am J Phys Anthropol, 138(2), 231-238.
Cardiac crescent emerges		20	Homo sapiens	2	Male+Female	Marcela SG, Cristina RM, Angel PG, Manuel AM, Sofía DC, Patricia DL, Bladimir RR, Concepción SG. Chronological and morphological study of heart development in the rat. The Anatomical Record: Advances in Integrative Anatomy and Evolutionary Biology. 2012 Aug;295(8):1267-90.
Cataract prevalence reaches 10%		21494.8	Homo sapiens	2	Female	Waudby, C. J., Berg, R. L., Linneman, J. G., Rasmussen, L. V., Peissig, P. L., Chen, L., & McCarty, C. A. (2011). Cataract research using electronic health records. BMC ophthalmology, 11, 1-15.
Cataract prevalence reaches 10%		21644.4	Homo sapiens	2	Male	Waudby, C. J., Berg, R. L., Linneman, J. G., Rasmussen, L. V., Peissig, P. L., Chen, L., & McCarty, C. A. (2011). Cataract research using electronic health records. BMC ophthalmology, 11, 1-15.
Cataract prevalence reaches 20%		23739.5	Homo sapiens	2	Female	Waudby, C. J., Berg, R. L., Linneman, J. G., Rasmussen, L. V., Peissig, P. L., Chen, L., & McCarty, C. A. (2011). Cataract research using electronic health records. BMC ophthalmology, 11, 1-15.
Cataract prevalence reaches 20%		24389.2	Homo sapiens	2	Male	Waudby, C. J., Berg, R. L., Linneman, J. G., Rasmussen, L. V., Peissig, P. L., Chen, L., & McCarty, C. A. (2011). Cataract research using electronic health records. BMC ophthalmology, 11, 1-15.
Cataract prevalence reaches 30%		25356.5	Homo sapiens	2	Female	Waudby, C. J., Berg, R. L., Linneman, J. G., Rasmussen, L. V., Peissig, P. L., Chen, L., & McCarty, C. A. (2011). Cataract research using electronic health records. BMC ophthalmology, 11, 1-15.
Cataract prevalence reaches 30%		26196	Homo sapiens	2	Male	Waudby, C. J., Berg, R. L., Linneman, J. G., Rasmussen, L. V., Peissig, P. L., Chen, L., & McCarty, C. A. (2011). Cataract research using electronic health records. BMC ophthalmology, 11, 1-15.
Cataract prevalence reaches 40%		26608.4	Homo sapiens	2	Female	Waudby, C. J., Berg, R. L., Linneman, J. G., Rasmussen, L. V., Peissig, P. L., Chen, L., & McCarty, C. A. (2011). Cataract research using electronic health records. BMC ophthalmology, 11, 1-15.
Cataract prevalence reaches 40%		27692.5	Homo sapiens	2	Male	Waudby, C. J., Berg, R. L., Linneman, J. G., Rasmussen, L. V., Peissig, P. L., Chen, L., & McCarty, C. A. (2011). Cataract research using electronic health records. BMC ophthalmology, 11, 1-15.
Cataract prevalence reaches 50%		27780	Homo sapiens	2	Female	Waudby, C. J., Berg, R. L., Linneman, J. G., Rasmussen, L. V., Peissig, P. L., Chen, L., & McCarty, C. A. (2011). Cataract research using electronic health records. BMC ophthalmology, 11, 1-15.
Cataract prevalence reaches 50%		29116	Homo sapiens	2	Male	Waudby, C. J., Berg, R. L., Linneman, J. G., Rasmussen, L. V., Peissig, P. L., Chen, L., & McCarty, C. A. (2011). Cataract research using electronic health records. BMC ophthalmology, 11, 1-15.
Cataract prevalence reaches 60%		28973.6	Homo sapiens	2	Female	Waudby, C. J., Berg, R. L., Linneman, J. G., Rasmussen, L. V., Peissig, P. L., Chen, L., & McCarty, C. A. (2011). Cataract research using electronic health records. BMC ophthalmology, 11, 1-15.
Cataract prevalence reaches 60%		30404.4	Homo sapiens	2	Male	Waudby, C. J., Berg, R. L., Linneman, J. G., Rasmussen, L. V., Peissig, P. L., Chen, L., & McCarty, C. A. (2011). Cataract research using electronic health records. BMC ophthalmology, 11, 1-15.
Cataract prevalence reaches 70%		30240.2	Homo sapiens	2	Female	Waudby, C. J., Berg, R. L., Linneman, J. G., Rasmussen, L. V., Peissig, P. L., Chen, L., & McCarty, C. A. (2011). Cataract research using electronic health records. BMC ophthalmology, 11, 1-15.
Cataract with diabetes prevalence reaches 50%		26367.5	Homo sapiens	2	Female	Waudby, C. J., Berg, R. L., Linneman, J. G., Rasmussen, L. V., Peissig, P. L., Chen, L., & McCarty, C. A. (2011). Cataract research using electronic health records. BMC ophthalmology, 11, 1-15.
Cataract with diabetes prevalence reaches 50%		23009.5	Homo sapiens	2	Male	Waudby, C. J., Berg, R. L., Linneman, J. G., Rasmussen, L. V., Peissig, P. L., Chen, L., & McCarty, C. A. (2011). Cataract research using electronic health records. BMC ophthalmology, 11, 1-15.
Cerebellar primordium emerges		32	Homo sapiens	2	Male+Female	de Almeida da Anunciacao AR, Favaron PO, de Morais‐Pinto L, de Carvalho CM, dos Santos Martins D, Conei D, Del Sol M, Vásquez B, Miglino MA. Central nervous system development in rabbits (Oryctolagus cuniculus L. 1758). The Anatomical Record. 2021 Jun;304(6):1313-28.
Cerebral cortex gyrification: Major Sulci Appearance		210	Homo sapiens	2	Male+Female	Khan S, Vasung L, Marami B, Rollins CK, Afacan O, Ortinau CM, Yang E, Warfield SK, Gholipour A. Fetal brain growth portrayed by a spatiotemporal diffusion tensor MRI atlas computed from in utero images. Neuroimage. 2019 Jan 15;185:593-608. doi: 10.1016/j.neuroimage.2018.08.030. Epub 2018 Aug 30. PMID: 30172006; PMCID: PMC6289660.
Ciliary ganglion present		37	Homo sapiens	2	Male+Female	Van Cruchten, S., Vrolyk, V., Perron Lepage, M. F., Baudon, M., Voute, H., Schoofs, S., Haruna, J., Benoit-Biancamano, M. O., Ruot, B., & Allegaert, K. (2017). Pre- and Postnatal Development of the Eye: A Common_name Comparison. Birth defects research, 109(19), 1540–1567. https://doi.org/10.1002/bdr2.1100
Cingulum myelination (Onset)		329	Homo sapiens	2	Male+Female	Workman AD, Charvet CJ, Clancy B, Darlington RB, Finlay BL. Modeling transformations of neurodevelopmental sequences across mammalian species. Journal of Neuroscience. 2013 Apr 24;33(17):7368-83.
Climb		903	Homo sapiens	2	Male+Female	Bründl AC, Tkaczynski PJ, Nohon Kohou G, Boesch C, Wittig RM, Crockford C. Systematic mapping of developmental milestones in wild chimpanzees Dev Sci. In Press. 2020;e12988. doi:10.1111/desc.12988
Completion of membranous/inlet ventricular septum formation		60	Homo sapiens	2	Male+Female	Krishnan A, Samtani R, Dhanantwari P, Lee E, Yamada S, Shiota K, Donofrio MT, Leatherbury L, Lo CW. A detailed comparison of mouse and human cardiac development. Pediatric research. 2014 Dec;76(6):500-7.
Contour lens/iris		33	Homo sapiens	2	Male+Female	Cordero GA, Sánchez-Villagra MR, Werneburg I. An irregular hourglass pattern describes the tempo of phenotypic development in placental mammal evolution. Biology letters. 2020 May 27;16(5):20200087.
Corpus callosum appearance		81	Homo sapiens	2	Male+Female	Workman AD, Charvet CJ, Clancy B, Darlington RB, Finlay BL. Modeling transformations of neurodevelopmental sequences across mammalian species. Journal of Neuroscience. 2013 Apr 24;33(17):7368-83.
Corpus callosum area reaches adult volume		908.75	Homo sapiens	2	Male+Female	Charvet CJ, Das A, Song JW, Tindal-Burgess DJ, Kabaria P, Dai G, Kane T, Takahashi E. High Angular Resolution Diffusion MRI Reveals Conserved and Deviant Programs in the Paths that Guide Human Cortical Circuitry. Cereb Cortex. 2020 Mar 14;30(3):1447-1464. doi: 10.1093/cercor/bhz178. PMID: 31667494; PMCID: PMC7132938.
Corpus Callosum Body myelination (Offset)		735	Homo sapiens	2	Male+Female	Workman AD, Charvet CJ, Clancy B, Darlington RB, Finlay BL. Modeling transformations of neurodevelopmental sequences across mammalian species. Journal of Neuroscience. 2013 Apr 24;33(17):7368-83.
Corpus Callosum Body myelination (Onset)		350	Homo sapiens	2	Male+Female	Workman AD, Charvet CJ, Clancy B, Darlington RB, Finlay BL. Modeling transformations of neurodevelopmental sequences across mammalian species. Journal of Neuroscience. 2013 Apr 24;33(17):7368-83.
Corpus Height reaches 70% of stable value		2480.4	Homo sapiens	2	Male+Female	Williams, Frank L'Engle. Heterochronic perturbations in the craniofacial evolution of Homo (Neandertals and modern humans) and Pan (P. troglodytes and P. paniscus). University of Massachusetts Amherst, 2001.
Corpus Height reaches 80% of stable value		3610.8	Homo sapiens	2	Male+Female	Williams, Frank L'Engle. Heterochronic perturbations in the craniofacial evolution of Homo (Neandertals and modern humans) and Pan (P. troglodytes and P. paniscus). University of Massachusetts Amherst, 2001.
Corpus Height reaches 90% of stable value		5081.8	Homo sapiens	2	Male+Female	Williams, Frank L'Engle. Heterochronic perturbations in the craniofacial evolution of Homo (Neandertals and modern humans) and Pan (P. troglodytes and P. paniscus). University of Massachusetts Amherst, 2001.
Corresponding RNA sequencing bpio timepoint 32		515.473	Homo sapiens	2	Male+Female	Liu X, Han D, Somel M, Jiang X, Hu H, Guijarro P, Zhang N, Mitchell A, Halene T, Ely JJ, Sherwood CC. Disruption of an evolutionarily novel synaptic expression pattern in autism. PLoS biology. 2016 Sep;14(9).
Corresponding RNA sequencing bpio timepoint 33		332.07	Homo sapiens	2	Male+Female	Liu X, Han D, Somel M, Jiang X, Hu H, Guijarro P, Zhang N, Mitchell A, Halene T, Ely JJ, Sherwood CC. Disruption of an evolutionarily novel synaptic expression pattern in autism. PLoS biology. 2016 Sep;14(9).
Corresponding RNA sequencing bpio timepoint 34		205.738	Homo sapiens	2	Male+Female	Liu X, Han D, Somel M, Jiang X, Hu H, Guijarro P, Zhang N, Mitchell A, Halene T, Ely JJ, Sherwood CC. Disruption of an evolutionarily novel synaptic expression pattern in autism. PLoS biology. 2016 Sep;14(9).
Corresponding RNA sequencing bpio timepoint 35		481.891	Homo sapiens	2	Male+Female	Liu X, Han D, Somel M, Jiang X, Hu H, Guijarro P, Zhang N, Mitchell A, Halene T, Ely JJ, Sherwood CC. Disruption of an evolutionarily novel synaptic expression pattern in autism. PLoS biology. 2016 Sep;14(9).
Corresponding RNA sequencing bpio timepoint 36		591.002	Homo sapiens	2	Male+Female	Liu X, Han D, Somel M, Jiang X, Hu H, Guijarro P, Zhang N, Mitchell A, Halene T, Ely JJ, Sherwood CC. Disruption of an evolutionarily novel synaptic expression pattern in autism. PLoS biology. 2016 Sep;14(9).
Corresponding RNA sequencing bpio timepoint 37		488.08	Homo sapiens	2	Male+Female	Liu X, Han D, Somel M, Jiang X, Hu H, Guijarro P, Zhang N, Mitchell A, Halene T, Ely JJ, Sherwood CC. Disruption of an evolutionarily novel synaptic expression pattern in autism. PLoS biology. 2016 Sep;14(9).
Corresponding RNA sequencing bpio timepoint 38		396.425	Homo sapiens	2	Male+Female	Liu X, Han D, Somel M, Jiang X, Hu H, Guijarro P, Zhang N, Mitchell A, Halene T, Ely JJ, Sherwood CC. Disruption of an evolutionarily novel synaptic expression pattern in autism. PLoS biology. 2016 Sep;14(9).
Corresponding RNA sequencing bpio timepoint 39		1929.29	Homo sapiens	2	Male+Female	Liu X, Han D, Somel M, Jiang X, Hu H, Guijarro P, Zhang N, Mitchell A, Halene T, Ely JJ, Sherwood CC. Disruption of an evolutionarily novel synaptic expression pattern in autism. PLoS biology. 2016 Sep;14(9).
Corresponding RNA sequencing bpio timepoint 40		7134.62	Homo sapiens	2	Male+Female	Liu X, Han D, Somel M, Jiang X, Hu H, Guijarro P, Zhang N, Mitchell A, Halene T, Ely JJ, Sherwood CC. Disruption of an evolutionarily novel synaptic expression pattern in autism. PLoS biology. 2016 Sep;14(9).
Corresponding RNA sequencing bpio timepoint 41		11512.8	Homo sapiens	2	Male+Female	Liu X, Han D, Somel M, Jiang X, Hu H, Guijarro P, Zhang N, Mitchell A, Halene T, Ely JJ, Sherwood CC. Disruption of an evolutionarily novel synaptic expression pattern in autism. PLoS biology. 2016 Sep;14(9).
Corresponding RNA sequencing bpio timepoint 42		8652.76	Homo sapiens	2	Male+Female	Liu X, Han D, Somel M, Jiang X, Hu H, Guijarro P, Zhang N, Mitchell A, Halene T, Ely JJ, Sherwood CC. Disruption of an evolutionarily novel synaptic expression pattern in autism. PLoS biology. 2016 Sep;14(9).
Corresponding RNA sequencing bpio timepoint 43		8124.96	Homo sapiens	2	Male+Female	Liu X, Han D, Somel M, Jiang X, Hu H, Guijarro P, Zhang N, Mitchell A, Halene T, Ely JJ, Sherwood CC. Disruption of an evolutionarily novel synaptic expression pattern in autism. PLoS biology. 2016 Sep;14(9).
Corresponding RNA sequencing bpio timepoint 44		10515	Homo sapiens	2	Male+Female	Liu X, Han D, Somel M, Jiang X, Hu H, Guijarro P, Zhang N, Mitchell A, Halene T, Ely JJ, Sherwood CC. Disruption of an evolutionarily novel synaptic expression pattern in autism. PLoS biology. 2016 Sep;14(9).
Corresponding RNA sequencing bpio timepoint 45		8310.44	Homo sapiens	2	Male+Female	Liu X, Han D, Somel M, Jiang X, Hu H, Guijarro P, Zhang N, Mitchell A, Halene T, Ely JJ, Sherwood CC. Disruption of an evolutionarily novel synaptic expression pattern in autism. PLoS biology. 2016 Sep;14(9).
Corresponding RNA sequencing bpio timepoint 46		7725.15	Homo sapiens	2	Male+Female	Liu X, Han D, Somel M, Jiang X, Hu H, Guijarro P, Zhang N, Mitchell A, Halene T, Ely JJ, Sherwood CC. Disruption of an evolutionarily novel synaptic expression pattern in autism. PLoS biology. 2016 Sep;14(9).
Corresponding RNA sequencing bpio timepoint 47		10359.7	Homo sapiens	2	Male+Female	Liu X, Han D, Somel M, Jiang X, Hu H, Guijarro P, Zhang N, Mitchell A, Halene T, Ely JJ, Sherwood CC. Disruption of an evolutionarily novel synaptic expression pattern in autism. PLoS biology. 2016 Sep;14(9).
Corresponding RNA sequencing bpio timepoint 48		10178.1	Homo sapiens	2	Male+Female	Liu X, Han D, Somel M, Jiang X, Hu H, Guijarro P, Zhang N, Mitchell A, Halene T, Ely JJ, Sherwood CC. Disruption of an evolutionarily novel synaptic expression pattern in autism. PLoS biology. 2016 Sep;14(9).
Corresponding RNA sequencing bpio timepoint 49		8159.66	Homo sapiens	2	Male+Female	Liu X, Han D, Somel M, Jiang X, Hu H, Guijarro P, Zhang N, Mitchell A, Halene T, Ely JJ, Sherwood CC. Disruption of an evolutionarily novel synaptic expression pattern in autism. PLoS biology. 2016 Sep;14(9).
Corresponding RNA sequencing bpio timepoint 50		8560.58	Homo sapiens	2	Male+Female	Liu X, Han D, Somel M, Jiang X, Hu H, Guijarro P, Zhang N, Mitchell A, Halene T, Ely JJ, Sherwood CC. Disruption of an evolutionarily novel synaptic expression pattern in autism. PLoS biology. 2016 Sep;14(9).
Corresponding RNA sequencing bpio timepoint 51		10865.6	Homo sapiens	2	Male+Female	Liu X, Han D, Somel M, Jiang X, Hu H, Guijarro P, Zhang N, Mitchell A, Halene T, Ely JJ, Sherwood CC. Disruption of an evolutionarily novel synaptic expression pattern in autism. PLoS biology. 2016 Sep;14(9).
Corresponding RNA sequencing bpio timepoint 52		12672.2	Homo sapiens	2	Male+Female	Liu X, Han D, Somel M, Jiang X, Hu H, Guijarro P, Zhang N, Mitchell A, Halene T, Ely JJ, Sherwood CC. Disruption of an evolutionarily novel synaptic expression pattern in autism. PLoS biology. 2016 Sep;14(9).
Corresponding RNA sequencing bpio timepoint 53		6610.08	Homo sapiens	2	Male+Female	Liu X, Han D, Somel M, Jiang X, Hu H, Guijarro P, Zhang N, Mitchell A, Halene T, Ely JJ, Sherwood CC. Disruption of an evolutionarily novel synaptic expression pattern in autism. PLoS biology. 2016 Sep;14(9).
Corresponding RNA sequencing bpio timepoint 54		6873.64	Homo sapiens	2	Male+Female	Liu X, Han D, Somel M, Jiang X, Hu H, Guijarro P, Zhang N, Mitchell A, Halene T, Ely JJ, Sherwood CC. Disruption of an evolutionarily novel synaptic expression pattern in autism. PLoS biology. 2016 Sep;14(9).
Corresponding RNA sequencing bpio timepoint 55		8351.05	Homo sapiens	2	Male+Female	Liu X, Han D, Somel M, Jiang X, Hu H, Guijarro P, Zhang N, Mitchell A, Halene T, Ely JJ, Sherwood CC. Disruption of an evolutionarily novel synaptic expression pattern in autism. PLoS biology. 2016 Sep;14(9).
Corresponding RNA sequencing bpio timepoint 56		9803.49	Homo sapiens	2	Male+Female	Liu X, Han D, Somel M, Jiang X, Hu H, Guijarro P, Zhang N, Mitchell A, Halene T, Ely JJ, Sherwood CC. Disruption of an evolutionarily novel synaptic expression pattern in autism. PLoS biology. 2016 Sep;14(9).
Corresponding RNA sequencing bpio timepoint 57		10288.2	Homo sapiens	2	Male+Female	Liu X, Han D, Somel M, Jiang X, Hu H, Guijarro P, Zhang N, Mitchell A, Halene T, Ely JJ, Sherwood CC. Disruption of an evolutionarily novel synaptic expression pattern in autism. PLoS biology. 2016 Sep;14(9).
Corresponding RNA sequencing bpio timepoint 58		10608.8	Homo sapiens	2	Male+Female	Liu X, Han D, Somel M, Jiang X, Hu H, Guijarro P, Zhang N, Mitchell A, Halene T, Ely JJ, Sherwood CC. Disruption of an evolutionarily novel synaptic expression pattern in autism. PLoS biology. 2016 Sep;14(9).
Corresponding RNA sequencing bpio timepoint 59		12040.3	Homo sapiens	2	Male+Female	Liu X, Han D, Somel M, Jiang X, Hu H, Guijarro P, Zhang N, Mitchell A, Halene T, Ely JJ, Sherwood CC. Disruption of an evolutionarily novel synaptic expression pattern in autism. PLoS biology. 2016 Sep;14(9).
Corresponding RNA sequencing bpio timepoint 60		9057.66	Homo sapiens	2	Male+Female	Liu X, Han D, Somel M, Jiang X, Hu H, Guijarro P, Zhang N, Mitchell A, Halene T, Ely JJ, Sherwood CC. Disruption of an evolutionarily novel synaptic expression pattern in autism. PLoS biology. 2016 Sep;14(9).
Corresponding RNA sequencing bpio timepoint 61		8513.7	Homo sapiens	2	Male+Female	Liu X, Han D, Somel M, Jiang X, Hu H, Guijarro P, Zhang N, Mitchell A, Halene T, Ely JJ, Sherwood CC. Disruption of an evolutionarily novel synaptic expression pattern in autism. PLoS biology. 2016 Sep;14(9).
Corresponding RNA sequencing bpio timepoint 62		10101.2	Homo sapiens	2	Male+Female	Liu X, Han D, Somel M, Jiang X, Hu H, Guijarro P, Zhang N, Mitchell A, Halene T, Ely JJ, Sherwood CC. Disruption of an evolutionarily novel synaptic expression pattern in autism. PLoS biology. 2016 Sep;14(9).
Cortical plate first observed/visible, first cortical plate neurons born		50	Homo sapiens	2	Male+Female	Workman AD, Charvet CJ, Clancy B, Darlington RB, Finlay BL. Modeling transformations of neurodevelopmental sequences across mammalian species. Journal of Neuroscience. 2013 Apr 24;33(17):7368-83.
Cortical proliferative zone Volume- (Peak)		182	Homo sapiens	2	Male+Female	Charvet CJ, Šimić G, Kostović I, Knezović V, Vukšić M, Babić Leko M, Takahashi E, Sherwood CC, Wolfe MD, Finlay BL. Coevolution in the timing of GABAergic and pyramidal neuron maturation in primates. Proc Biol Sci. 2017 Aug 30;284(1861):20171169. doi: 10.1098/rspb.2017.1169.
Cortical subventricular zone (abventricular cells) (Onset)		54.25	Homo sapiens	2	Male+Female	Workman AD, Charvet CJ, Clancy B, Darlington RB, Finlay BL. Modeling transformations of neurodevelopmental sequences across mammalian species. Journal of Neuroscience. 2013 Apr 24;33(17):7368-83.
Corticospinal projections reach lumbar levels		203	Homo sapiens	2	Male+Female	Workman AD, Charvet CJ, Clancy B, Darlington RB, Finlay BL. Modeling transformations of neurodevelopmental sequences across mammalian species. Journal of Neuroscience. 2013 Apr 24;33(17):7368-83.
Cranial Base Height reaches 70% of stable value		1366.5	Homo sapiens	2	Male+Female	Williams, Frank L'Engle. Heterochronic perturbations in the craniofacial evolution of Homo (Neandertals and modern humans) and Pan (P. troglodytes and P. paniscus). University of Massachusetts Amherst, 2001.
Cranial Base Height reaches 80% of stable value		2270.2	Homo sapiens	2	Male+Female	Williams, Frank L'Engle. Heterochronic perturbations in the craniofacial evolution of Homo (Neandertals and modern humans) and Pan (P. troglodytes and P. paniscus). University of Massachusetts Amherst, 2001.
Cranial Base Height reaches 90% of stable value		3448.4	Homo sapiens	2	Male+Female	Williams, Frank L'Engle. Heterochronic perturbations in the craniofacial evolution of Homo (Neandertals and modern humans) and Pan (P. troglodytes and P. paniscus). University of Massachusetts Amherst, 2001.
Crawl (Onset)		510	Homo sapiens	2	Male+Female	Carruth, B. R., & Skinner, J. D. (2002). Feeding behaviors and other motor development in healthy children (2Ð24 months). Journal of the American College of Nutrition, 21(2), 88-96.
Creep (quadrupedally)		585	Homo sapiens	2	Male+Female	Brakke KE, Savage-Rumbaugh ES. Early postural behavior in Pan: Influences on development. Infant Behavior and Development. 1991 Jul 1;14(3):265-88.
Deciduous canine mandible eruption		931.05	Homo sapiens	2	Male	GunaShekhar M, Tenny J. Longitudinal study of age and order of eruption of primary teeth in Indian children. J Clin Exp Dent. 2010;2(3):e113-6.
Deciduous canine mandible eruption		935.1	Homo sapiens	2	Female	GunaShekhar M, Tenny J. Longitudinal study of age and order of eruption of primary teeth in Indian children. J Clin Exp Dent. 2010;2(3):e113-6.
Deciduous canine mandible eruption		933.075	Homo sapiens	2	Male+Female	GunaShekhar M, Tenny J. Longitudinal study of age and order of eruption of primary teeth in Indian children. J Clin Exp Dent. 2010;2(3):e113-6.
Deciduous canine mandible eruption		870.8	Homo sapiens	2	Male+Female	Holly Smith, B., Crummett, T.L. and Brandt, K.L., 1994. Ages of eruption of primate teeth: a compendium for aging individuals and comparing life histories. American journal of physical anthropology, 37(S19), pp.177-231.
Deciduous canine mandible eruption		871.2	Homo sapiens	2	Female	Ramirez O, Planells P, Barberia E. Age and order of eruption of primary teeth in Spanish children. Community dentistry and oral epidemiology. 1994 Feb;22(1):56-9.
Deciduous canine mandible eruption		821.4	Homo sapiens	2	Male	Ramirez O, Planells P, Barberia E. Age and order of eruption of primary teeth in Spanish children. Community dentistry and oral epidemiology. 1994 Feb;22(1):56-9.
Deciduous canine mandible eruption		846.3	Homo sapiens	2	Male+Female	Ramirez O, Planells P, Barberia E. Age and order of eruption of primary teeth in Spanish children. Community dentistry and oral epidemiology. 1994 Feb;22(1):56-9.
Deciduous canine mandible exfoliation		4102.5	Homo sapiens	2	Male	Halikis SE. 1961. The variability of eruption of permanent teeth and loss of deciduous teeth in Western Australian children: II. Times of loss of the deciduous teeth. Austrlian Dental Journal. pp141-143.
Deciduous canine mandible exfoliation		3737.5	Homo sapiens	2	Female	Halikis SE. 1961. The variability of eruption of permanent teeth and loss of deciduous teeth in Western Australian children: II. Times of loss of the deciduous teeth. Austrlian Dental Journal. pp141-143.
Deciduous canine maxilla eruption		617.85	Homo sapiens	2	Male	GunaShekhar M, Tenny J. Longitudinal study of age and order of eruption of primary teeth in Indian children. J Clin Exp Dent. 2010;2(3):e113-6.
Deciduous canine maxilla eruption		907.35	Homo sapiens	2	Female	GunaShekhar M, Tenny J. Longitudinal study of age and order of eruption of primary teeth in Indian children. J Clin Exp Dent. 2010;2(3):e113-6.
Deciduous canine maxilla eruption		863.1	Homo sapiens	2	Male+Female	Holly Smith, B., Crummett, T.L. and Brandt, K.L., 1994. Ages of eruption of primate teeth: a compendium for aging individuals and comparing life histories. American journal of physical anthropology, 37(S19), pp.177-231.
Deciduous canine maxilla eruption		820.5	Homo sapiens	2	Male	Ramirez O, Planells P, Barberia E. Age and order of eruption of primary teeth in Spanish children. Community dentistry and oral epidemiology. 1994 Feb;22(1):56-9.
Deciduous canine maxilla eruption		844.5	Homo sapiens	2	Female	Ramirez O, Planells P, Barberia E. Age and order of eruption of primary teeth in Spanish children. Community dentistry and oral epidemiology. 1994 Feb;22(1):56-9.
Deciduous canine maxilla eruption		832.25	Homo sapiens	2	Male+Female	Ramirez O, Planells P, Barberia E. Age and order of eruption of primary teeth in Spanish children. Community dentistry and oral epidemiology. 1994 Feb;22(1):56-9.
Deciduous canine maxilla exfoliation		4394.5	Homo sapiens	2	Male	Halikis SE. 1961. The variability of eruption of permanent teeth and loss of deciduous teeth in Western Australian children: II. Times of loss of the deciduous teeth. Austrlian Dental Journal. pp141-143.
Deciduous canine maxilla exfoliation		4066	Homo sapiens	2	Female	Halikis SE. 1961. The variability of eruption of permanent teeth and loss of deciduous teeth in Western Australian children: II. Times of loss of the deciduous teeth. Austrlian Dental Journal. pp141-143.
Deciduous canines eruption		916.95	Homo sapiens	2	Male	GunaShekhar M, Tenny J. Longitudinal study of age and order of eruption of primary teeth in Indian children. J Clin Exp Dent. 2010;2(3):e113-6.
Deciduous canines eruption		921.225	Homo sapiens	2	Female	GunaShekhar M, Tenny J. Longitudinal study of age and order of eruption of primary teeth in Indian children. J Clin Exp Dent. 2010;2(3):e113-6.
Deciduous canines eruption		866.95	Homo sapiens	2	Male+Female	Holly Smith, B., Crummett, T.L. and Brandt, K.L., 1994. Ages of eruption of primate teeth: a compendium for aging individuals and comparing life histories. American journal of physical anthropology, 37(S19), pp.177-231.
Deciduous canines eruption		839.4	Homo sapiens	2	Male+Female	Ramirez O, Planells P, Barberia E. Age and order of eruption of primary teeth in Spanish children. Community dentistry and oral epidemiology. 1994 Feb;22(1):56-9.
Deciduous incisors eruption		634.538	Homo sapiens	2	Male	GunaShekhar M, Tenny J. Longitudinal study of age and order of eruption of primary teeth in Indian children. J Clin Exp Dent. 2010;2(3):e113-6.
Deciduous incisors maxilla eruption		649.8	Homo sapiens	2	Male	GunaShekhar M, Tenny J. Longitudinal study of age and order of eruption of primary teeth in Indian children. J Clin Exp Dent. 2010;2(3):e113-6.
Deciduous incisors mandible eruption		619.275	Homo sapiens	2	Male	GunaShekhar M, Tenny J. Longitudinal study of age and order of eruption of primary teeth in Indian children. J Clin Exp Dent. 2010;2(3):e113-6.
Deciduous incisors eruption		637.725	Homo sapiens	2	Female	GunaShekhar M, Tenny J. Longitudinal study of age and order of eruption of primary teeth in Indian children. J Clin Exp Dent. 2010;2(3):e113-6.
Deciduous incisors maxilla eruption		654.675	Homo sapiens	2	Female	GunaShekhar M, Tenny J. Longitudinal study of age and order of eruption of primary teeth in Indian children. J Clin Exp Dent. 2010;2(3):e113-6.
Deciduous incisors mandible eruption		620.775	Homo sapiens	2	Female	GunaShekhar M, Tenny J. Longitudinal study of age and order of eruption of primary teeth in Indian children. J Clin Exp Dent. 2010;2(3):e113-6.
Deciduous incisors maxilla eruption		581.71	Homo sapiens	2	Male+Female	Holly Smith, B., Crummett, T.L. and Brandt, K.L., 1994. Ages of eruption of primate teeth: a compendium for aging individuals and comparing life histories. American journal of physical anthropology, 37(S19), pp.177-231.
Deciduous incisors mandible eruption		588.645	Homo sapiens	2	Male+Female	Holly Smith, B., Crummett, T.L. and Brandt, K.L., 1994. Ages of eruption of primate teeth: a compendium for aging individuals and comparing life histories. American journal of physical anthropology, 37(S19), pp.177-231.
Deciduous incisors eruption		585.178	Homo sapiens	2	Male+Female	Holly Smith, B., Crummett, T.L. and Brandt, K.L., 1994. Ages of eruption of primate teeth: a compendium for aging individuals and comparing life histories. American journal of physical anthropology, 37(S19), pp.177-231.
Deciduous teeth eruption (Offset)		1121.5	Homo sapiens	2	Male+Female	Holly Smith, B., Crummett, T.L. and Brandt, K.L., 1994. Ages of eruption of primate teeth: a compendium for aging individuals and comparing life histories. American journal of physical anthropology, 37(S19), pp.177-231.
Deciduous teeth eruption (Offset)		1063.8	Homo sapiens	2	Male	Ramirez O, Planells P, Barberia E. Age and order of eruption of primary teeth in Spanish children. Community dentistry and oral epidemiology. 1994 Feb;22(1):56-9.
Deciduous teeth eruption (Offset)		1098.6	Homo sapiens	2	Female	Ramirez O, Planells P, Barberia E. Age and order of eruption of primary teeth in Spanish children. Community dentistry and oral epidemiology. 1994 Feb;22(1):56-9.
Deciduous teeth eruption (Offset)		1081.2	Homo sapiens	2	Male+Female	Ramirez O, Planells P, Barberia E. Age and order of eruption of primary teeth in Spanish children. Community dentistry and oral epidemiology. 1994 Feb;22(1):56-9.
Deciduous teeth eruption (Onset)		585.9	Homo sapiens	2	Male+Female	GunaShekhar M, Tenny J. Longitudinal study of age and order of eruption of primary teeth in Indian children. J Clin Exp Dent. 2010;2(3):e113-6.
Deciduous teeth eruption (Onset)		585	Homo sapiens	2	Male	GunaShekhar M, Tenny J. Longitudinal study of age and order of eruption of primary teeth in Indian children. J Clin Exp Dent. 2010;2(3):e113-6.
Deciduous teeth eruption (Onset)		586.8	Homo sapiens	2	Female	GunaShekhar M, Tenny J. Longitudinal study of age and order of eruption of primary teeth in Indian children. J Clin Exp Dent. 2010;2(3):e113-6.
Deciduous teeth eruption (Onset)		499.585	Homo sapiens	2	Male+Female	Holly Smith, B., Crummett, T.L. and Brandt, K.L., 1994. Ages of eruption of primate teeth: a compendium for aging individuals and comparing life histories. American journal of physical anthropology, 37(S19), pp.177-231.
Deciduous teeth eruption (Onset)		474.6	Homo sapiens	2	Male	Ramirez O, Planells P, Barberia E. Age and order of eruption of primary teeth in Spanish children. Community dentistry and oral epidemiology. 1994 Feb;22(1):56-9.
Deciduous teeth eruption (Onset)		498	Homo sapiens	2	Female	Ramirez O, Planells P, Barberia E. Age and order of eruption of primary teeth in Spanish children. Community dentistry and oral epidemiology. 1994 Feb;22(1):56-9.
Deciduous teeth eruption (Onset)		486.3	Homo sapiens	2	Male+Female	Ramirez O, Planells P, Barberia E. Age and order of eruption of primary teeth in Spanish children. Community dentistry and oral epidemiology. 1994 Feb;22(1):56-9.
Decrease in fractional ansitropy (Onset)		173	Homo sapiens	2	Male+Female	Workman AD, Charvet CJ, Clancy B, Darlington RB, Finlay BL. Modeling transformations of neurodevelopmental sequences across mammalian species. Journal of Neuroscience. 2013 Apr 24;33(17):7368-83.
Diffusion tensor images (DTI) scalars: Fractional Anisotropy (FA) Radial Diffusivity (RD) Mean Diffusivity (MD) 1		9688.86	Homo sapiens	2	Male+Female	Chen X, Errangi B, Li L, Glasser MF, Westlye LT, Fjell AM, Walhovd KB, Hu X, Herndon JG, Preuss TM, Rilling JK. Brain aging in humans, chimpanzees (Pan troglodytes), and rhesus macaques (Macaca mulatta): magnetic resonance imaging studies of macro- and microstructural changes. Neurobiol Aging. 2013 Oct;34(10):2248-60. doi: 10.1016/j.neurobiolaging.2013.03.028. Epub 2013 Apr 24. PMID: 23623601; PM…
Diffusion tensor images (DTI) scalars: Fractional Anisotropy (FA) Radial Diffusivity (RD) Mean Diffusivity (MD) 10		12529.6	Homo sapiens	2	Male+Female	Chen X, Errangi B, Li L, Glasser MF, Westlye LT, Fjell AM, Walhovd KB, Hu X, Herndon JG, Preuss TM, Rilling JK. Brain aging in humans, chimpanzees (Pan troglodytes), and rhesus macaques (Macaca mulatta): magnetic resonance imaging studies of macro- and microstructural changes. Neurobiol Aging. 2013 Oct;34(10):2248-60. doi: 10.1016/j.neurobiolaging.2013.03.028. Epub 2013 Apr 24. PMID: 23623601; PM…
Diffusion tensor images (DTI) scalars: Fractional Anisotropy (FA) Radial Diffusivity (RD) Mean Diffusivity (MD) 11		12821.3	Homo sapiens	2	Male+Female	Chen X, Errangi B, Li L, Glasser MF, Westlye LT, Fjell AM, Walhovd KB, Hu X, Herndon JG, Preuss TM, Rilling JK. Brain aging in humans, chimpanzees (Pan troglodytes), and rhesus macaques (Macaca mulatta): magnetic resonance imaging studies of macro- and microstructural changes. Neurobiol Aging. 2013 Oct;34(10):2248-60. doi: 10.1016/j.neurobiolaging.2013.03.028. Epub 2013 Apr 24. PMID: 23623601; PM…
Diffusion tensor images (DTI) scalars: Fractional Anisotropy (FA) Radial Diffusivity (RD) Mean Diffusivity (MD) 12		13112.9	Homo sapiens	2	Male+Female	Chen X, Errangi B, Li L, Glasser MF, Westlye LT, Fjell AM, Walhovd KB, Hu X, Herndon JG, Preuss TM, Rilling JK. Brain aging in humans, chimpanzees (Pan troglodytes), and rhesus macaques (Macaca mulatta): magnetic resonance imaging studies of macro- and microstructural changes. Neurobiol Aging. 2013 Oct;34(10):2248-60. doi: 10.1016/j.neurobiolaging.2013.03.028. Epub 2013 Apr 24. PMID: 23623601; PM…
Diffusion tensor images (DTI) scalars: Fractional Anisotropy (FA) Radial Diffusivity (RD) Mean Diffusivity (MD) 13		13408.9	Homo sapiens	2	Male+Female	Chen X, Errangi B, Li L, Glasser MF, Westlye LT, Fjell AM, Walhovd KB, Hu X, Herndon JG, Preuss TM, Rilling JK. Brain aging in humans, chimpanzees (Pan troglodytes), and rhesus macaques (Macaca mulatta): magnetic resonance imaging studies of macro- and microstructural changes. Neurobiol Aging. 2013 Oct;34(10):2248-60. doi: 10.1016/j.neurobiolaging.2013.03.028. Epub 2013 Apr 24. PMID: 23623601; PM…
Diffusion tensor images (DTI) scalars: Fractional Anisotropy (FA) Radial Diffusivity (RD) Mean Diffusivity (MD) 14		13714.1	Homo sapiens	2	Male+Female	Chen X, Errangi B, Li L, Glasser MF, Westlye LT, Fjell AM, Walhovd KB, Hu X, Herndon JG, Preuss TM, Rilling JK. Brain aging in humans, chimpanzees (Pan troglodytes), and rhesus macaques (Macaca mulatta): magnetic resonance imaging studies of macro- and microstructural changes. Neurobiol Aging. 2013 Oct;34(10):2248-60. doi: 10.1016/j.neurobiolaging.2013.03.028. Epub 2013 Apr 24. PMID: 23623601; PM…
Diffusion tensor images (DTI) scalars: Fractional Anisotropy (FA) Radial Diffusivity (RD) Mean Diffusivity (MD) 15		14034.2	Homo sapiens	2	Male+Female	Chen X, Errangi B, Li L, Glasser MF, Westlye LT, Fjell AM, Walhovd KB, Hu X, Herndon JG, Preuss TM, Rilling JK. Brain aging in humans, chimpanzees (Pan troglodytes), and rhesus macaques (Macaca mulatta): magnetic resonance imaging studies of macro- and microstructural changes. Neurobiol Aging. 2013 Oct;34(10):2248-60. doi: 10.1016/j.neurobiolaging.2013.03.028. Epub 2013 Apr 24. PMID: 23623601; PM…
Diffusion tensor images (DTI) scalars: Fractional Anisotropy (FA) Radial Diffusivity (RD) Mean Diffusivity (MD) 16		14374.9	Homo sapiens	2	Male+Female	Chen X, Errangi B, Li L, Glasser MF, Westlye LT, Fjell AM, Walhovd KB, Hu X, Herndon JG, Preuss TM, Rilling JK. Brain aging in humans, chimpanzees (Pan troglodytes), and rhesus macaques (Macaca mulatta): magnetic resonance imaging studies of macro- and microstructural changes. Neurobiol Aging. 2013 Oct;34(10):2248-60. doi: 10.1016/j.neurobiolaging.2013.03.028. Epub 2013 Apr 24. PMID: 23623601; PM…
Diffusion tensor images (DTI) scalars: Fractional Anisotropy (FA) Radial Diffusivity (RD) Mean Diffusivity (MD) 17		14737.1	Homo sapiens	2	Male+Female	Chen X, Errangi B, Li L, Glasser MF, Westlye LT, Fjell AM, Walhovd KB, Hu X, Herndon JG, Preuss TM, Rilling JK. Brain aging in humans, chimpanzees (Pan troglodytes), and rhesus macaques (Macaca mulatta): magnetic resonance imaging studies of macro- and microstructural changes. Neurobiol Aging. 2013 Oct;34(10):2248-60. doi: 10.1016/j.neurobiolaging.2013.03.028. Epub 2013 Apr 24. PMID: 23623601; PM…
Diffusion tensor images (DTI) scalars: Fractional Anisotropy (FA) Radial Diffusivity (RD) Mean Diffusivity (MD) 18		15118	Homo sapiens	2	Male+Female	Chen X, Errangi B, Li L, Glasser MF, Westlye LT, Fjell AM, Walhovd KB, Hu X, Herndon JG, Preuss TM, Rilling JK. Brain aging in humans, chimpanzees (Pan troglodytes), and rhesus macaques (Macaca mulatta): magnetic resonance imaging studies of macro- and microstructural changes. Neurobiol Aging. 2013 Oct;34(10):2248-60. doi: 10.1016/j.neurobiolaging.2013.03.028. Epub 2013 Apr 24. PMID: 23623601; PM…
Diffusion tensor images (DTI) scalars: Fractional Anisotropy (FA) Radial Diffusivity (RD) Mean Diffusivity (MD) 19		15514.3	Homo sapiens	2	Male+Female	Chen X, Errangi B, Li L, Glasser MF, Westlye LT, Fjell AM, Walhovd KB, Hu X, Herndon JG, Preuss TM, Rilling JK. Brain aging in humans, chimpanzees (Pan troglodytes), and rhesus macaques (Macaca mulatta): magnetic resonance imaging studies of macro- and microstructural changes. Neurobiol Aging. 2013 Oct;34(10):2248-60. doi: 10.1016/j.neurobiolaging.2013.03.028. Epub 2013 Apr 24. PMID: 23623601; PM…
Diffusion tensor images (DTI) scalars: Fractional Anisotropy (FA) Radial Diffusivity (RD) Mean Diffusivity (MD) 2		10022.6	Homo sapiens	2	Male+Female	Chen X, Errangi B, Li L, Glasser MF, Westlye LT, Fjell AM, Walhovd KB, Hu X, Herndon JG, Preuss TM, Rilling JK. Brain aging in humans, chimpanzees (Pan troglodytes), and rhesus macaques (Macaca mulatta): magnetic resonance imaging studies of macro- and microstructural changes. Neurobiol Aging. 2013 Oct;34(10):2248-60. doi: 10.1016/j.neurobiolaging.2013.03.028. Epub 2013 Apr 24. PMID: 23623601; PM…
Diffusion tensor images (DTI) scalars: Fractional Anisotropy (FA) Radial Diffusivity (RD) Mean Diffusivity (MD) 20		15922.2	Homo sapiens	2	Male+Female	Chen X, Errangi B, Li L, Glasser MF, Westlye LT, Fjell AM, Walhovd KB, Hu X, Herndon JG, Preuss TM, Rilling JK. Brain aging in humans, chimpanzees (Pan troglodytes), and rhesus macaques (Macaca mulatta): magnetic resonance imaging studies of macro- and microstructural changes. Neurobiol Aging. 2013 Oct;34(10):2248-60. doi: 10.1016/j.neurobiolaging.2013.03.028. Epub 2013 Apr 24. PMID: 23623601; PM…
Diffusion tensor images (DTI) scalars: Fractional Anisotropy (FA) Radial Diffusivity (RD) Mean Diffusivity (MD) 21		16338.2	Homo sapiens	2	Male+Female	Chen X, Errangi B, Li L, Glasser MF, Westlye LT, Fjell AM, Walhovd KB, Hu X, Herndon JG, Preuss TM, Rilling JK. Brain aging in humans, chimpanzees (Pan troglodytes), and rhesus macaques (Macaca mulatta): magnetic resonance imaging studies of macro- and microstructural changes. Neurobiol Aging. 2013 Oct;34(10):2248-60. doi: 10.1016/j.neurobiolaging.2013.03.028. Epub 2013 Apr 24. PMID: 23623601; PM…
Diffusion tensor images (DTI) scalars: Fractional Anisotropy (FA) Radial Diffusivity (RD) Mean Diffusivity (MD) 22		16758.3	Homo sapiens	2	Male+Female	Chen X, Errangi B, Li L, Glasser MF, Westlye LT, Fjell AM, Walhovd KB, Hu X, Herndon JG, Preuss TM, Rilling JK. Brain aging in humans, chimpanzees (Pan troglodytes), and rhesus macaques (Macaca mulatta): magnetic resonance imaging studies of macro- and microstructural changes. Neurobiol Aging. 2013 Oct;34(10):2248-60. doi: 10.1016/j.neurobiolaging.2013.03.028. Epub 2013 Apr 24. PMID: 23623601; PM…
Diffusion tensor images (DTI) scalars: Fractional Anisotropy (FA) Radial Diffusivity (RD) Mean Diffusivity (MD) 23		17178.5	Homo sapiens	2	Male+Female	Chen X, Errangi B, Li L, Glasser MF, Westlye LT, Fjell AM, Walhovd KB, Hu X, Herndon JG, Preuss TM, Rilling JK. Brain aging in humans, chimpanzees (Pan troglodytes), and rhesus macaques (Macaca mulatta): magnetic resonance imaging studies of macro- and microstructural changes. Neurobiol Aging. 2013 Oct;34(10):2248-60. doi: 10.1016/j.neurobiolaging.2013.03.028. Epub 2013 Apr 24. PMID: 23623601; PM…
Diffusion tensor images (DTI) scalars: Fractional Anisotropy (FA) Radial Diffusivity (RD) Mean Diffusivity (MD) 24		17595.9	Homo sapiens	2	Male+Female	Chen X, Errangi B, Li L, Glasser MF, Westlye LT, Fjell AM, Walhovd KB, Hu X, Herndon JG, Preuss TM, Rilling JK. Brain aging in humans, chimpanzees (Pan troglodytes), and rhesus macaques (Macaca mulatta): magnetic resonance imaging studies of macro- and microstructural changes. Neurobiol Aging. 2013 Oct;34(10):2248-60. doi: 10.1016/j.neurobiolaging.2013.03.028. Epub 2013 Apr 24. PMID: 23623601; PM…
Diffusion tensor images (DTI) scalars: Fractional Anisotropy (FA) Radial Diffusivity (RD) Mean Diffusivity (MD) 25		18012.2	Homo sapiens	2	Male+Female	Chen X, Errangi B, Li L, Glasser MF, Westlye LT, Fjell AM, Walhovd KB, Hu X, Herndon JG, Preuss TM, Rilling JK. Brain aging in humans, chimpanzees (Pan troglodytes), and rhesus macaques (Macaca mulatta): magnetic resonance imaging studies of macro- and microstructural changes. Neurobiol Aging. 2013 Oct;34(10):2248-60. doi: 10.1016/j.neurobiolaging.2013.03.028. Epub 2013 Apr 24. PMID: 23623601; PM…
Diffusion tensor images (DTI) scalars: Fractional Anisotropy (FA) Radial Diffusivity (RD) Mean Diffusivity (MD) 26		18431.2	Homo sapiens	2	Male+Female	Chen X, Errangi B, Li L, Glasser MF, Westlye LT, Fjell AM, Walhovd KB, Hu X, Herndon JG, Preuss TM, Rilling JK. Brain aging in humans, chimpanzees (Pan troglodytes), and rhesus macaques (Macaca mulatta): magnetic resonance imaging studies of macro- and microstructural changes. Neurobiol Aging. 2013 Oct;34(10):2248-60. doi: 10.1016/j.neurobiolaging.2013.03.028. Epub 2013 Apr 24. PMID: 23623601; PM…
Diffusion tensor images (DTI) scalars: Fractional Anisotropy (FA) Radial Diffusivity (RD) Mean Diffusivity (MD) 27		18855.7	Homo sapiens	2	Male+Female	Chen X, Errangi B, Li L, Glasser MF, Westlye LT, Fjell AM, Walhovd KB, Hu X, Herndon JG, Preuss TM, Rilling JK. Brain aging in humans, chimpanzees (Pan troglodytes), and rhesus macaques (Macaca mulatta): magnetic resonance imaging studies of macro- and microstructural changes. Neurobiol Aging. 2013 Oct;34(10):2248-60. doi: 10.1016/j.neurobiolaging.2013.03.028. Epub 2013 Apr 24. PMID: 23623601; PM…
Diffusion tensor images (DTI) scalars: Fractional Anisotropy (FA) Radial Diffusivity (RD) Mean Diffusivity (MD) 28		19287.7	Homo sapiens	2	Male+Female	Chen X, Errangi B, Li L, Glasser MF, Westlye LT, Fjell AM, Walhovd KB, Hu X, Herndon JG, Preuss TM, Rilling JK. Brain aging in humans, chimpanzees (Pan troglodytes), and rhesus macaques (Macaca mulatta): magnetic resonance imaging studies of macro- and microstructural changes. Neurobiol Aging. 2013 Oct;34(10):2248-60. doi: 10.1016/j.neurobiolaging.2013.03.028. Epub 2013 Apr 24. PMID: 23623601; PM…
Diffusion tensor images (DTI) scalars: Fractional Anisotropy (FA) Radial Diffusivity (RD) Mean Diffusivity (MD) 29		19728.3	Homo sapiens	2	Male+Female	Chen X, Errangi B, Li L, Glasser MF, Westlye LT, Fjell AM, Walhovd KB, Hu X, Herndon JG, Preuss TM, Rilling JK. Brain aging in humans, chimpanzees (Pan troglodytes), and rhesus macaques (Macaca mulatta): magnetic resonance imaging studies of macro- and microstructural changes. Neurobiol Aging. 2013 Oct;34(10):2248-60. doi: 10.1016/j.neurobiolaging.2013.03.028. Epub 2013 Apr 24. PMID: 23623601; PM…
Diffusion tensor images (DTI) scalars: Fractional Anisotropy (FA) Radial Diffusivity (RD) Mean Diffusivity (MD) 3		10353.8	Homo sapiens	2	Male+Female	Chen X, Errangi B, Li L, Glasser MF, Westlye LT, Fjell AM, Walhovd KB, Hu X, Herndon JG, Preuss TM, Rilling JK. Brain aging in humans, chimpanzees (Pan troglodytes), and rhesus macaques (Macaca mulatta): magnetic resonance imaging studies of macro- and microstructural changes. Neurobiol Aging. 2013 Oct;34(10):2248-60. doi: 10.1016/j.neurobiolaging.2013.03.028. Epub 2013 Apr 24. PMID: 23623601; PM…
Diffusion tensor images (DTI) scalars: Fractional Anisotropy (FA) Radial Diffusivity (RD) Mean Diffusivity (MD) 30		20177.7	Homo sapiens	2	Male+Female	Chen X, Errangi B, Li L, Glasser MF, Westlye LT, Fjell AM, Walhovd KB, Hu X, Herndon JG, Preuss TM, Rilling JK. Brain aging in humans, chimpanzees (Pan troglodytes), and rhesus macaques (Macaca mulatta): magnetic resonance imaging studies of macro- and microstructural changes. Neurobiol Aging. 2013 Oct;34(10):2248-60. doi: 10.1016/j.neurobiolaging.2013.03.028. Epub 2013 Apr 24. PMID: 23623601; PM…
Diffusion tensor images (DTI) scalars: Fractional Anisotropy (FA) Radial Diffusivity (RD) Mean Diffusivity (MD) 31		20635	Homo sapiens	2	Male+Female	Chen X, Errangi B, Li L, Glasser MF, Westlye LT, Fjell AM, Walhovd KB, Hu X, Herndon JG, Preuss TM, Rilling JK. Brain aging in humans, chimpanzees (Pan troglodytes), and rhesus macaques (Macaca mulatta): magnetic resonance imaging studies of macro- and microstructural changes. Neurobiol Aging. 2013 Oct;34(10):2248-60. doi: 10.1016/j.neurobiolaging.2013.03.028. Epub 2013 Apr 24. PMID: 23623601; PM…
Diffusion tensor images (DTI) scalars: Fractional Anisotropy (FA) Radial Diffusivity (RD) Mean Diffusivity (MD) 32		21096.4	Homo sapiens	2	Male+Female	Chen X, Errangi B, Li L, Glasser MF, Westlye LT, Fjell AM, Walhovd KB, Hu X, Herndon JG, Preuss TM, Rilling JK. Brain aging in humans, chimpanzees (Pan troglodytes), and rhesus macaques (Macaca mulatta): magnetic resonance imaging studies of macro- and microstructural changes. Neurobiol Aging. 2013 Oct;34(10):2248-60. doi: 10.1016/j.neurobiolaging.2013.03.028. Epub 2013 Apr 24. PMID: 23623601; PM…
Diffusion tensor images (DTI) scalars: Fractional Anisotropy (FA) Radial Diffusivity (RD) Mean Diffusivity (MD) 33		21557.3	Homo sapiens	2	Male+Female	Chen X, Errangi B, Li L, Glasser MF, Westlye LT, Fjell AM, Walhovd KB, Hu X, Herndon JG, Preuss TM, Rilling JK. Brain aging in humans, chimpanzees (Pan troglodytes), and rhesus macaques (Macaca mulatta): magnetic resonance imaging studies of macro- and microstructural changes. Neurobiol Aging. 2013 Oct;34(10):2248-60. doi: 10.1016/j.neurobiolaging.2013.03.028. Epub 2013 Apr 24. PMID: 23623601; PM…
Diffusion tensor images (DTI) scalars: Fractional Anisotropy (FA) Radial Diffusivity (RD) Mean Diffusivity (MD) 34		22011.9	Homo sapiens	2	Male+Female	Chen X, Errangi B, Li L, Glasser MF, Westlye LT, Fjell AM, Walhovd KB, Hu X, Herndon JG, Preuss TM, Rilling JK. Brain aging in humans, chimpanzees (Pan troglodytes), and rhesus macaques (Macaca mulatta): magnetic resonance imaging studies of macro- and microstructural changes. Neurobiol Aging. 2013 Oct;34(10):2248-60. doi: 10.1016/j.neurobiolaging.2013.03.028. Epub 2013 Apr 24. PMID: 23623601; PM…
Diffusion tensor images (DTI) scalars: Fractional Anisotropy (FA) Radial Diffusivity (RD) Mean Diffusivity (MD) 35		22451	Homo sapiens	2	Male+Female	Chen X, Errangi B, Li L, Glasser MF, Westlye LT, Fjell AM, Walhovd KB, Hu X, Herndon JG, Preuss TM, Rilling JK. Brain aging in humans, chimpanzees (Pan troglodytes), and rhesus macaques (Macaca mulatta): magnetic resonance imaging studies of macro- and microstructural changes. Neurobiol Aging. 2013 Oct;34(10):2248-60. doi: 10.1016/j.neurobiolaging.2013.03.028. Epub 2013 Apr 24. PMID: 23623601; PM…
Diffusion tensor images (DTI) scalars: Fractional Anisotropy (FA) Radial Diffusivity (RD) Mean Diffusivity (MD) 36		22862.8	Homo sapiens	2	Male+Female	Chen X, Errangi B, Li L, Glasser MF, Westlye LT, Fjell AM, Walhovd KB, Hu X, Herndon JG, Preuss TM, Rilling JK. Brain aging in humans, chimpanzees (Pan troglodytes), and rhesus macaques (Macaca mulatta): magnetic resonance imaging studies of macro- and microstructural changes. Neurobiol Aging. 2013 Oct;34(10):2248-60. doi: 10.1016/j.neurobiolaging.2013.03.028. Epub 2013 Apr 24. PMID: 23623601; PM…
Diffusion tensor images (DTI) scalars: Fractional Anisotropy (FA) Radial Diffusivity (RD) Mean Diffusivity (MD) 37		23236.1	Homo sapiens	2	Male+Female	Chen X, Errangi B, Li L, Glasser MF, Westlye LT, Fjell AM, Walhovd KB, Hu X, Herndon JG, Preuss TM, Rilling JK. Brain aging in humans, chimpanzees (Pan troglodytes), and rhesus macaques (Macaca mulatta): magnetic resonance imaging studies of macro- and microstructural changes. Neurobiol Aging. 2013 Oct;34(10):2248-60. doi: 10.1016/j.neurobiolaging.2013.03.028. Epub 2013 Apr 24. PMID: 23623601; PM…
Diffusion tensor images (DTI) scalars: Fractional Anisotropy (FA) Radial Diffusivity (RD) Mean Diffusivity (MD) 38		23564	Homo sapiens	2	Male+Female	Chen X, Errangi B, Li L, Glasser MF, Westlye LT, Fjell AM, Walhovd KB, Hu X, Herndon JG, Preuss TM, Rilling JK. Brain aging in humans, chimpanzees (Pan troglodytes), and rhesus macaques (Macaca mulatta): magnetic resonance imaging studies of macro- and microstructural changes. Neurobiol Aging. 2013 Oct;34(10):2248-60. doi: 10.1016/j.neurobiolaging.2013.03.028. Epub 2013 Apr 24. PMID: 23623601; PM…
Diffusion tensor images (DTI) scalars: Fractional Anisotropy (FA) Radial Diffusivity (RD) Mean Diffusivity (MD) 39		23845.2	Homo sapiens	2	Male+Female	Chen X, Errangi B, Li L, Glasser MF, Westlye LT, Fjell AM, Walhovd KB, Hu X, Herndon JG, Preuss TM, Rilling JK. Brain aging in humans, chimpanzees (Pan troglodytes), and rhesus macaques (Macaca mulatta): magnetic resonance imaging studies of macro- and microstructural changes. Neurobiol Aging. 2013 Oct;34(10):2248-60. doi: 10.1016/j.neurobiolaging.2013.03.028. Epub 2013 Apr 24. PMID: 23623601; PM…
Diffusion tensor images (DTI) scalars: Fractional Anisotropy (FA) Radial Diffusivity (RD) Mean Diffusivity (MD) 4		10679.1	Homo sapiens	2	Male+Female	Chen X, Errangi B, Li L, Glasser MF, Westlye LT, Fjell AM, Walhovd KB, Hu X, Herndon JG, Preuss TM, Rilling JK. Brain aging in humans, chimpanzees (Pan troglodytes), and rhesus macaques (Macaca mulatta): magnetic resonance imaging studies of macro- and microstructural changes. Neurobiol Aging. 2013 Oct;34(10):2248-60. doi: 10.1016/j.neurobiolaging.2013.03.028. Epub 2013 Apr 24. PMID: 23623601; PM…
Diffusion tensor images (DTI) scalars: Fractional Anisotropy (FA) Radial Diffusivity (RD) Mean Diffusivity (MD) 40		24078.4	Homo sapiens	2	Male+Female	Chen X, Errangi B, Li L, Glasser MF, Westlye LT, Fjell AM, Walhovd KB, Hu X, Herndon JG, Preuss TM, Rilling JK. Brain aging in humans, chimpanzees (Pan troglodytes), and rhesus macaques (Macaca mulatta): magnetic resonance imaging studies of macro- and microstructural changes. Neurobiol Aging. 2013 Oct;34(10):2248-60. doi: 10.1016/j.neurobiolaging.2013.03.028. Epub 2013 Apr 24. PMID: 23623601; PM…
Diffusion tensor images (DTI) scalars: Fractional Anisotropy (FA) Radial Diffusivity (RD) Mean Diffusivity (MD) 41		24260	Homo sapiens	2	Male+Female	Chen X, Errangi B, Li L, Glasser MF, Westlye LT, Fjell AM, Walhovd KB, Hu X, Herndon JG, Preuss TM, Rilling JK. Brain aging in humans, chimpanzees (Pan troglodytes), and rhesus macaques (Macaca mulatta): magnetic resonance imaging studies of macro- and microstructural changes. Neurobiol Aging. 2013 Oct;34(10):2248-60. doi: 10.1016/j.neurobiolaging.2013.03.028. Epub 2013 Apr 24. PMID: 23623601; PM…
Diffusion tensor images (DTI) scalars: Fractional Anisotropy (FA) Radial Diffusivity (RD) Mean Diffusivity (MD) 42		24386.6	Homo sapiens	2	Male+Female	Chen X, Errangi B, Li L, Glasser MF, Westlye LT, Fjell AM, Walhovd KB, Hu X, Herndon JG, Preuss TM, Rilling JK. Brain aging in humans, chimpanzees (Pan troglodytes), and rhesus macaques (Macaca mulatta): magnetic resonance imaging studies of macro- and microstructural changes. Neurobiol Aging. 2013 Oct;34(10):2248-60. doi: 10.1016/j.neurobiolaging.2013.03.028. Epub 2013 Apr 24. PMID: 23623601; PM…
Diffusion tensor images (DTI) scalars: Fractional Anisotropy (FA) Radial Diffusivity (RD) Mean Diffusivity (MD) 43		24454.9	Homo sapiens	2	Male+Female	Chen X, Errangi B, Li L, Glasser MF, Westlye LT, Fjell AM, Walhovd KB, Hu X, Herndon JG, Preuss TM, Rilling JK. Brain aging in humans, chimpanzees (Pan troglodytes), and rhesus macaques (Macaca mulatta): magnetic resonance imaging studies of macro- and microstructural changes. Neurobiol Aging. 2013 Oct;34(10):2248-60. doi: 10.1016/j.neurobiolaging.2013.03.028. Epub 2013 Apr 24. PMID: 23623601; PM…
Diffusion tensor images (DTI) scalars: Fractional Anisotropy (FA) Radial Diffusivity (RD) Mean Diffusivity (MD) 44		24462.3	Homo sapiens	2	Male+Female	Chen X, Errangi B, Li L, Glasser MF, Westlye LT, Fjell AM, Walhovd KB, Hu X, Herndon JG, Preuss TM, Rilling JK. Brain aging in humans, chimpanzees (Pan troglodytes), and rhesus macaques (Macaca mulatta): magnetic resonance imaging studies of macro- and microstructural changes. Neurobiol Aging. 2013 Oct;34(10):2248-60. doi: 10.1016/j.neurobiolaging.2013.03.028. Epub 2013 Apr 24. PMID: 23623601; PM…
Diffusion tensor images (DTI) scalars: Fractional Anisotropy (FA) Radial Diffusivity (RD) Mean Diffusivity (MD) 45		24407.4	Homo sapiens	2	Male+Female	Chen X, Errangi B, Li L, Glasser MF, Westlye LT, Fjell AM, Walhovd KB, Hu X, Herndon JG, Preuss TM, Rilling JK. Brain aging in humans, chimpanzees (Pan troglodytes), and rhesus macaques (Macaca mulatta): magnetic resonance imaging studies of macro- and microstructural changes. Neurobiol Aging. 2013 Oct;34(10):2248-60. doi: 10.1016/j.neurobiolaging.2013.03.028. Epub 2013 Apr 24. PMID: 23623601; PM…
Diffusion tensor images (DTI) scalars: Fractional Anisotropy (FA) Radial Diffusivity (RD) Mean Diffusivity (MD) 46		24290.3	Homo sapiens	2	Male+Female	Chen X, Errangi B, Li L, Glasser MF, Westlye LT, Fjell AM, Walhovd KB, Hu X, Herndon JG, Preuss TM, Rilling JK. Brain aging in humans, chimpanzees (Pan troglodytes), and rhesus macaques (Macaca mulatta): magnetic resonance imaging studies of macro- and microstructural changes. Neurobiol Aging. 2013 Oct;34(10):2248-60. doi: 10.1016/j.neurobiolaging.2013.03.028. Epub 2013 Apr 24. PMID: 23623601; PM…
Diffusion tensor images (DTI) scalars: Fractional Anisotropy (FA) Radial Diffusivity (RD) Mean Diffusivity (MD) 5		10998.8	Homo sapiens	2	Male+Female	Chen X, Errangi B, Li L, Glasser MF, Westlye LT, Fjell AM, Walhovd KB, Hu X, Herndon JG, Preuss TM, Rilling JK. Brain aging in humans, chimpanzees (Pan troglodytes), and rhesus macaques (Macaca mulatta): magnetic resonance imaging studies of macro- and microstructural changes. Neurobiol Aging. 2013 Oct;34(10):2248-60. doi: 10.1016/j.neurobiolaging.2013.03.028. Epub 2013 Apr 24. PMID: 23623601; PM…
[truncated: 2,054 more rows]
