# Supplementary material for: Cat brains age like humans: translating time shows pet cats live to be natural models for human aging
Source: Biol Open. 2026 Jun 22;15(6):bio062604. doi: 10.1242/bio.062604 (PMC13382973; doi:10.1242/bio.062604)
Supplement: Table S2. Timepoints for cats, humans, mice and chimpanzees. [file biolopen-15-062604-TableS2.xlsx]

## Sheet: Sheet1
Timepoint	Statistics	Sex	Cat	Homo	Mouse	Chimp	Blood work	MRI_this_study	Bone_ossification	Tooth_eruption/maturation	Disease	Behavioral milestones	Transcription	Abrupt anatomical changes (not ossification)	Neurogenesis
16-20 somite pairs	2	Male+Female	1.20412	1.38021	0.957248	NA	0	0	0	0	0	0	0	1	0
1st centrale to ossify: ossification (Onset)	2	Male+Female	1.89763	NA	1.35218	NA	0	0	1	0	0	0	0	0	0
1st metacarpal to ossify: ossification (Onset)	2	Male+Female	1.49136	1.8451	1.23045	2.10037	0	0	1	0	0	0	0	0	0
1st phalange to ossify: ossification (Onset)	2	Male+Female	1.57978	1.8451	1.23045	2.10037	0	0	1	0	0	0	0	0	0
1st pharangeal slit emerges	2	Male+Female	1.20412	1.41497	0.960233	NA	0	0	0	0	0	0	0	0	0
2 cell stage	2	Male+Female	0.477121	0.176091	0.131672	NA	0	0	0	0	0	0	0	1	0
26-30 somite pairs	2	Male+Female	1.23045	NA	0.983401	NA	0	0	0	0	0	0	0	1	0
2nd pharangeal slit emerges	2	Male+Female	1.23045	1.41497	1.03643	NA	0	0	0	0	0	0	0	1	0
36-40 somite pairs	2	Male+Female	1.24304	NA	1.02633	NA	0	0	0	0	0	0	0	1	0
3rd arch	2	Male+Female	1.23045	1.41497	0.960233	NA	0	0	0	0	0	0	0	1	0
3rd metacarpal ossification (Onset)	2	Male+Female	1.49136	1.8451	NA	NA	0	0	0	0	0	0	0	1	0
4 cell stage	2	Male+Female	0.425969	0.243038	0.348143	NA	0	0	0	0	0	0	0	1	0
6-10 somite pairs	2	Male+Female	1.15635	1.36173	0.919732	NA	0	0	0	0	0	0	0	1	0
8 cell stage	2	Male+Female	0.500602	0.39794	0.371837	NA	0	0	0	0	0	0	0	1	0
90th percentile of fertility cessation	2	Male+Female	NA	4.20317	NA	4.14962	0	0	0	0	0	0	0	0	0
AD neuropathology onset	2	Male+Female	3.54357	4.18492	NA	4.14283	0	0	0	0	1	0	0	0	0
Adult brain volume reaches 100% of stable value	2	Male+Female	NA	3.17056	NA	2.93752	0	0	0	0	0	0	0	0	0
Adult brain volume reaches 55% of stable value	2	Male+Female	NA	2.66464	NA	2.51851	0	0	0	0	0	0	0	0	0
Adult brain volume reaches 65% of stable value	2	Male+Female	NA	2.76492	NA	2.59439	0	0	0	0	0	0	0	0	0
Adult brain volume reaches 75% of stable value	2	Male+Female	NA	2.85794	NA	2.66839	0	0	0	0	0	0	0	0	0
Adult brain volume reaches 85% of stable value	2	Male+Female	NA	2.95085	NA	2.74507	0	0	0	0	0	0	0	0	0
Adult brain volume reaches 90% of stable value	2	Male+Female	NA	3.00043	NA	2.78746	0	0	0	0	0	0	0	0	0
Adult brain volume reaches 95% of stable value	2	Male+Female	NA	3.05729	NA	2.83696	0	0	0	0	0	0	0	0	0
Adult carpal numbers are reached	2	Male+Female	NA	3.63195	NA	3.28937	0	0	1	0	0	0	0	0	0
Air righting reflex	2	Male+Female	1.95904	NA	1.49136	NA	0	0	0	0	0	1	0	0	0
Alisphenoids ossification (Onset)	2	Male+Female	NA	1.84819	1.15927	NA	0	0	1	0	0	0	0	0	0
Alkaline phosphatase (Rapid Decline initiates)	2	Female	2.33244	NA	NA	3.59028	1	0	0	0	0	0	0	0	0
Alkaline phosphatase (Rapid Decline initiates)	2	Male	2.33244	3.70027	1.80949	3.59028	1	0	0	0	0	0	0	0	0
Alkaline phosphatase (Rapid Decline initiates)	2	Male+Female	2.33244	NA	NA	3.59028	1	0	0	0	0	0	0	0	0
Alkaline phosphatase declines to 100% of its adult value	2	Female	2.87577	NA	NA	3.71431	1	0	0	0	0	0	0	0	0
Alkaline phosphatase declines to 100% of its adult value	2	Male	2.86383	3.84187	NA	NA	1	0	0	0	0	0	0	0	0
Alkaline phosphatase declines to 100% of its adult value	2	Male+Female	2.80556	NA	2.15957	3.73184	1	0	0	0	0	0	0	0	0
Alkaline phosphatase declines to 150% of its adult value	2	Female	2.81001	NA	NA	3.68273	1	0	0	0	0	0	0	0	0
Alkaline phosphatase declines to 150% of its adult value	2	Male	2.81156	3.81556	NA	NA	1	0	0	0	0	0	0	0	0
Alkaline phosphatase declines to 150% of its adult value	2	Male+Female	2.75321	NA	2.13956	3.69856	1	0	0	0	0	0	0	0	0
Alkaline phosphatase declines to 200% of its adult value	2	Female	2.73249	NA	NA	3.64867	1	0	0	0	0	0	0	0	0
Alkaline phosphatase declines to 200% of its adult value	2	Male	2.75214	3.78755	NA	NA	1	0	0	0	0	0	0	0	0
Alkaline phosphatase declines to 200% of its adult value	2	Male+Female	2.69367	NA	2.1186	3.66252	1	0	0	0	0	0	0	0	0
Alkaline phosphatase declines to 250% of its adult value	2	Female	2.63805	NA	NA	3.61171	1	0	0	0	0	0	0	0	0
Alkaline phosphatase declines to 250% of its adult value	2	Male	2.68328	3.75761	NA	NA	1	0	0	0	0	0	0	0	0
Alkaline phosphatase declines to 250% of its adult value	2	Male+Female	2.62466	NA	2.09656	3.62321	1	0	0	0	0	0	0	0	0
Alkaline phosphatase declines to 300% of its adult value	2	Female	2.51721	NA	NA	3.5713	1	0	0	0	0	0	0	0	0
Alkaline phosphatase declines to 300% of its adult value	2	Male	2.6014	3.72545	NA	NA	1	0	0	0	0	0	0	0	0
Alkaline phosphatase declines to 300% of its adult value	2	Male+Female	2.54256	NA	2.07335	3.57998	1	0	0	0	0	0	0	0	0
Alkaline phosphatase declines to 350% of its adult value	2	Female	2.44043	NA	NA	3.52675	1	0	0	0	0	0	0	0	0
Alkaline phosphatase declines to 350% of its adult value	2	Male	2.50041	3.69072	NA	NA	1	0	0	0	0	0	0	0	0
Alkaline phosphatase declines to 350% of its adult value	2	Male+Female	2.44125	NA	2.04883	3.53198	1	0	0	0	0	0	0	0	0
Alkaline phosphatase declines to 400% of its adult value	2	Female	2.30669	NA	NA	3.47711	1	0	0	0	0	0	0	0	0
Alkaline phosphatase declines to 400% of its adult value	2	Male+Female	2.30887	NA	2.02284	3.478	1	0	0	0	0	0	0	0	0
All definitive major cardiac structures identifiable	2	Male+Female	NA	1.80618	1.16137	NA	0	0	0	0	0	0	0	1	0
Allantois arises	2	Male+Female	NA	1.2492	0.875061	NA	0	0	0	0	0	0	0	1	0
Anal membrane perforates	2	Male+Female	NA	1.67669	1.14613	NA	0	0	0	0	0	0	0	1	0
Anterior Commissure myelination (Onset)	2	Male+Female	NA	2.42488	1.50515	NA	0	0	0	0	0	0	0	1	0
Anterior commisure appearance	2	Male+Female	NA	1.8451	1.16137	NA	0	0	0	0	0	0	0	1	0
Anterior neuropore closure	2	Male+Female	1.20412	1.45484	0.969066	NA	0	0	0	0	0	0	0	1	0
Atrial septation, muscular interventricular septum formation, early outflow septation	2	Male+Female	NA	1.70757	1.0607	NA	0	0	0	0	0	0	0	1	0
Atrial septation, outlet ventricular septum formation, beginning of semilunar valve formation	2	Male+Female	NA	1.74036	1.09691	NA	0	0	0	0	0	0	0	1	0
Auditory startle reaction	1	Male+Female	1.83251	NA	1.50853	NA	0	0	0	0	0	1	0	0	0
Auditory startle reaction	2	Male+Female	1.87718	2.47712	1.47712	NA	0	0	0	0	0	1	0	0	0
Auditory startle reaction	3	Male+Female	1.96379	NA	1.53983	NA	0	0	0	0	0	1	0	0	0
Axons in optic stalk	2	Male+Female	1.27875	1.70757	1.08991	NA	0	0	0	0	0	0	0	1	0
Back hairs	2	Male+Female	1.66276	NA	1.34242	NA	0	0	0	0	0	0	0	1	0
Basioccipital ossification (Onset)	2	Male+Female	1.53782	1.81291	1.15927	NA	0	0	1	0	0	0	0	0	0
Basion-Prosthion reaches 70% of stable value	2	Male+Female	NA	3.00677	NA	3.25775	0	0	0	0	0	0	0	0	0
Basion-Prosthion reaches 80% of stable value	2	Male+Female	NA	3.33003	NA	3.41293	0	0	0	0	0	0	0	0	0
Basion-Prosthion reaches 90% of stable value	2	Male+Female	NA	3.55637	NA	3.55386	0	0	0	0	0	0	0	0	0
Basisphenoid ossification (Onset)	2	Male+Female	1.60477	1.91908	1.15927	NA	0	0	1	0	0	0	0	0	0
Belly hairs	2	Male+Female	1.66276	NA	1.34242	NA	0	0	0	0	0	0	0	1	0
Bicondylar Breadth reaches 70% of stable value	2	Male+Female	NA	3.17047	NA	3.04614	0	0	0	0	0	0	0	0	0
Bicondylar Breadth reaches 80% of stable value	2	Male+Female	NA	3.44758	NA	3.30216	0	0	0	0	0	0	0	0	0
Bicondylar Breadth reaches 90% of stable value	2	Male+Female	NA	3.65549	NA	3.49934	0	0	0	0	0	0	0	0	0
Biectomolare Breadth reaches 70% of stable value	2	Male+Female	NA	2.94047	NA	3	0	0	0	0	0	0	0	0	0
Biectomolare Breadth reaches 80% of stable value	2	Male+Female	NA	3.25025	NA	3.2396	0	0	0	0	0	0	0	0	0
Biectomolare Breadth reaches 90% of stable value	2	Male+Female	NA	3.47161	NA	3.43069	0	0	0	0	0	0	0	0	0
Bigonial Breadth reaches 70% of stable value	2	Male+Female	NA	3.27231	NA	3.18124	0	0	0	0	0	0	0	0	0
Bigonial Breadth reaches 80% of stable value	2	Male+Female	NA	3.52507	NA	3.36668	0	0	0	0	0	0	0	0	0
Bigonial Breadth reaches 90% of stable value	2	Male+Female	NA	3.7147	NA	3.52758	0	0	0	0	0	0	0	0	0
Biorbital Breadth reaches 70% of stable value	2	Male+Female	NA	2.63367	NA	3.10992	0	0	0	0	0	0	0	0	0
Biorbital Breadth reaches 80% of stable value	2	Male+Female	NA	3.20404	NA	3.32578	0	0	0	0	0	0	0	0	0
Biorbital Breadth reaches 90% of stable value	2	Male+Female	NA	3.4947	NA	3.50409	0	0	0	0	0	0	0	0	0
Bizygomatic Breadth reaches 70% of stable value	2	Male+Female	NA	3.12833	NA	3.13919	0	0	0	0	0	0	0	0	0
Bizygomatic Breadth reaches 80% of stable value	2	Male+Female	NA	3.42274	NA	3.33883	0	0	0	0	0	0	0	0	0
Bizygomatic Breadth reaches 90% of stable value	2	Male+Female	NA	3.63798	NA	3.50849	0	0	0	0	0	0	0	0	0
Blastocyst stage	2	Male+Female	0.787106	0.60206	0.556805	NA	0	0	0	0	0	0	0	1	0
Body erect for 1+ minute	2	Male+Female	NA	2.70586	NA	2.62118	0	0	0	0	0	1	0	0	0
Body weight (Decline initiates)	2	Female	3.51305	4.38012	2.79903	4.12655	0	0	1	0	0	0	0	0	0
Body weight (Decline initiates)	2	Male	3.62027	4.38012	2.75671	NA	0	0	1	0	0	0	0	0	0
Body weight (Decline initiates)	2	Male+Female	NA	4.38012	2.80092	NA	0	0	1	0	0	0	0	0	0
Brachium Inferior Colliculus myelination (Onset)	2	Male+Female	NA	2.42488	1.49136	NA	0	0	0	0	0	0	0	1	0
Brain choroid plexus emerges	2	Male+Female	1.47712	1.38917	1.09691	NA	0	0	0	0	0	0	0	1	0
Brain growth reaches a plateau	2	Male+Female	NA	3.02414	1.58546	NA	0	0	0	0	0	0	0	0	0
Breathing (Onset)	2	Male+Female	1.6902	1.82114	1.20412	NA	0	0	0	0	0	1	0	0	0
Calcaneal epiphysis ossification (Onset)	2	Female	NA	3.35162	NA	3.06277	0	0	1	0	0	0	0	0	0
Calcaneal epiphysis ossification (Onset)	2	Male	NA	3.47821	NA	3.16426	0	0	1	0	0	0	0	0	0
Calcaneal epiphysis ossification (Onset)	2	Male+Female	NA	3.41951	NA	3.11647	0	0	1	0	0	0	0	0	0
Canicular lung stage offset	2	Male+Female	NA	2.29226	1.24055	NA	0	0	0	0	0	0	0	1	0
Canicular lung stage onset	2	Male+Female	NA	2.04922	1.21748	NA	0	0	0	0	0	0	0	1	0
Canine crown calcification (Onset)	2	Male+Female	NA	2.6464	NA	2.77232	0	0	0	1	0	0	0	0	0
Canine mandible crown formation	2	Male+Female	NA	3.2707	NA	3.38614	0	0	0	1	0	0	0	0	0
Canine mandible eruption	2	Female	2.26893	3.57776	NA	3.53058	0	0	0	1	0	0	0	0	0
Canine mandible eruption	2	Male	2.25603	3.60725	NA	3.55818	0	0	0	1	0	0	0	0	0
Canine mandible eruption	2	Male+Female	2.29584	3.59202	NA	3.57932	0	0	0	1	0	0	0	0	0
Canine maxilla eruption	2	Female	2.28362	3.60991	NA	3.58061	0	0	0	1	0	0	0	0	0
Canine maxilla eruption	2	Male	2.28103	3.63244	NA	3.54618	0	0	0	1	0	0	0	0	0
Canine maxilla eruption	2	Male+Female	2.31989	3.62038	NA	3.54753	0	0	0	1	0	0	0	0	0
Canine root calcification (Offset)	2	Male+Female	NA	3.68655	NA	3.66764	0	0	0	1	0	0	0	0	0
Canine root calcification (Onset)	2	Male+Female	NA	3.27254	NA	3.45225	0	0	0	1	0	0	0	0	0
Canines eruption	2	Female	2.26304	3.59341	NA	3.53983	0	0	0	1	0	0	0	0	0
Canines eruption	2	Male	NA	3.61918	NA	3.55222	0	0	0	1	0	0	0	0	0
Canines eruption	2	Male+Female	2.31806	3.61544	NA	3.57966	0	0	0	1	0	0	0	0	0
Capitate ossification (Onset)	2	Male+Female	1.92942	2.66088	1.35218	2.33244	0	0	1	0	0	0	0	0	0
Capitulum ossification (Onset)	2	Male	NA	2.65562	NA	2.43683	0	0	1	0	0	0	0	0	0
Cardiac crescent emerges	2	Male+Female	NA	1.30103	0.875061	NA	0	0	0	0	0	0	0	1	0
Cataract prevalence reaches 10%	2	Female	3.44755	4.33233	NA	NA	0	0	0	0	1	0	0	0	0
Cataract prevalence reaches 10%	2	Male	3.45205	4.33535	NA	NA	0	0	0	0	1	0	0	0	0
Cataract prevalence reaches 10%	2	Male+Female	3.4498	4.33384	NA	NA	0	0	0	0	1	0	0	0	0
Cataract prevalence reaches 20%	2	Female	3.57589	4.37547	NA	NA	0	0	0	0	1	0	0	0	0
Cataract prevalence reaches 20%	2	Male	3.41823	4.3872	NA	NA	0	0	0	0	1	0	0	0	0
Cataract prevalence reaches 20%	2	Male+Female	3.50418	4.38137	NA	NA	0	0	0	0	1	0	0	0	0
Cataract prevalence reaches 30%	2	Female	3.61105	4.40409	NA	NA	0	0	0	0	1	0	0	0	0
Cataract prevalence reaches 30%	2	Male	3.58174	4.41823	NA	NA	0	0	0	0	1	0	0	0	0
Cataract prevalence reaches 30%	2	Male+Female	3.59664	4.41122	NA	NA	0	0	0	0	1	0	0	0	0
Cataract prevalence reaches 40%	2	Female	3.67045	4.42502	NA	NA	0	0	0	0	1	0	0	0	0
Cataract prevalence reaches 40%	2	Male	3.59873	4.44236	NA	NA	0	0	0	0	1	0	0	0	0
Cataract prevalence reaches 40%	2	Male+Female	3.63607	4.43378	NA	NA	0	0	0	0	1	0	0	0	0
Cataract prevalence reaches 50%	2	Female	3.68477	4.44373	NA	NA	0	0	0	0	1	0	0	0	0
Cataract prevalence reaches 50%	2	Male	3.64032	4.46413	NA	NA	0	0	0	0	1	0	0	0	0
Cataract prevalence reaches 50%	2	Male+Female	3.70372	4.45405	NA	NA	0	0	0	0	1	0	0	0	0
Cataract prevalence reaches 60%	2	Female	3.71022	4.462	NA	NA	0	0	0	0	1	0	0	0	0
Cataract prevalence reaches 60%	2	Male	3.67214	4.48294	NA	NA	0	0	0	0	1	0	0	0	0
Cataract prevalence reaches 60%	2	Male+Female	3.6916	4.4726	NA	NA	0	0	0	0	1	0	0	0	0
Cataract prevalence reaches 70%	2	Female	3.73484	4.48058	NA	NA	0	0	0	0	1	0	0	0	0
Cataract with diabetes prevalence reaches 50%	2	Male+Female	3.32408	4.39249	NA	NA	0	0	0	0	1	0	0	0	0
Cerebellar folia emerge	2	Male+Female	1.49136	1.99123	1.26717	NA	0	0	0	0	0	0	0	1	0
Cerebellar granular layer emerges	2	Male+Female	NA	1.74819	1.09691	NA	0	0	0	0	0	0	0	1	0
Cerebellar primordium emerges	2	Male+Female	1.38021	1.50515	1.19033	NA	0	0	0	0	0	0	0	1	0
Cerebral cortex gyrification: Major Sulci Appearance	2	Male+Female	1.91645	2.32222	NA	NA	0	0	0	0	0	0	0	1	0
Cervic vertebrae ossification (Onset)	2	Male+Female	1.56229	NA	1.15927	NA	0	0	1	0	0	0	0	0	0
Ciliary ganglion present	2	Male+Female	NA	1.5682	1.07918	NA	0	0	0	0	0	0	0	1	0
Cingulum myelination (Onset)	2	Male+Female	NA	2.5172	1.47712	NA	0	0	0	0	0	0	0	1	0
Clavicle ossification (Onset)	2	Male+Female	1.46982	1.59106	1.1364	NA	0	0	1	0	0	0	0	0	0
Cliff aversion (Onset)	1	Male+Female	1.87506	NA	1.69897	NA	0	0	0	0	0	1	0	0	0
Cliff aversion (Onset)	2	Male+Female	1.8968	2.76492	1.66745	NA	0	0	0	0	0	1	0	0	0
Cliff aversion (Onset)	3	Male+Female	1.92428	NA	1.42095	NA	0	0	0	0	0	1	0	0	0
Climb	2	Male+Female	1.96848	2.95569	1.53782	2.59472	0	0	0	0	0	1	0	0	0
Cochlea appears	2	Male+Female	NA	1.64345	1.07918	NA	0	0	0	0	0	0	0	1	0
Completion of membranous/inlet ventricular septum formation	2	Male+Female	NA	1.77815	1.13033	NA	0	0	0	0	0	0	0	1	0
Cone neurogenesis (Offset)	2	Male+Female	1.6721	NA	1.20412	NA	0	0	0	0	0	0	0	0	0
Cones neurogenesis (Peak)	2	Male+Female	1.5563	NA	1.14613	NA	0	0	0	0	0	0	0	0	0
Contour lens/iris	2	Male+Female	1.26717	1.51851	1.0054	NA	0	0	0	0	0	0	0	1	0
Corpus callosum appearance	2	Male+Female	1.59106	1.90849	1.23045	NA	0	0	0	0	0	0	0	1	0
Corpus callosum area reaches adult volume	2	Male+Female	NA	2.95844	1.45484	NA	0	0	0	0	0	0	0	0	0
Corpus Callosum Body myelination (Offset)	2	Male+Female	2.19033	2.86629	1.79239	NA	0	0	0	0	0	0	0	1	0
Corpus Callosum Body myelination (Onset)	2	Male+Female	1.89763	2.54407	1.51851	NA	0	0	0	0	0	0	0	1	0
Corpus Height reaches 70% of stable value	2	Male+Female	NA	3.39452	NA	3.17621	0	0	0	0	0	0	0	0	0
Corpus Height reaches 80% of stable value	2	Male+Female	NA	3.5576	NA	3.32913	0	0	0	0	0	0	0	0	0
Corpus Height reaches 90% of stable value	2	Male+Female	NA	3.70602	NA	3.47114	0	0	0	0	0	0	0	0	0
Corresponding RNA sequencing bpio timepoint 32	2	Male+Female	NA	2.71221	NA	2.38561	0	0	0	0	0	0	1	0	0
Corresponding RNA sequencing bpio timepoint 33	2	Male+Female	NA	2.52123	NA	2.38739	0	0	0	0	0	0	1	0	0
Corresponding RNA sequencing bpio timepoint 34	2	Male+Female	NA	2.31331	NA	2.39794	0	0	0	0	0	0	1	0	0
Corresponding RNA sequencing bpio timepoint 35	2	Male+Female	NA	2.68295	NA	2.39967	0	0	0	0	0	0	1	0	0
Corresponding RNA sequencing bpio timepoint 36	2	Male+Female	NA	2.77159	NA	2.43933	0	0	0	0	0	0	1	0	0
Corresponding RNA sequencing bpio timepoint 37	2	Male+Female	NA	2.68849	NA	2.44248	0	0	0	0	0	0	1	0	0
Corresponding RNA sequencing bpio timepoint 38	2	Male+Female	NA	2.59816	NA	2.45939	0	0	0	0	0	0	1	0	0
Corresponding RNA sequencing bpio timepoint 39	2	Male+Female	NA	3.2854	NA	2.88536	0	0	0	0	0	0	1	0	0
Corresponding RNA sequencing bpio timepoint 40	2	Male+Female	NA	3.85337	NA	3.60627	0	0	0	0	0	0	1	0	0
Corresponding RNA sequencing bpio timepoint 41	2	Male+Female	NA	4.06118	NA	3.62542	0	0	0	0	0	0	1	0	0
Corresponding RNA sequencing bpio timepoint 42	2	Male+Female	NA	3.93715	NA	3.82866	0	0	0	0	0	0	1	0	0
Corresponding RNA sequencing bpio timepoint 43	2	Male+Female	NA	3.90982	NA	3.83334	0	0	0	0	0	0	1	0	0
Corresponding RNA sequencing bpio timepoint 44	2	Male+Female	NA	4.02181	NA	3.84479	0	0	0	0	0	0	1	0	0
Corresponding RNA sequencing bpio timepoint 45	2	Male+Female	NA	3.91962	NA	3.88173	0	0	0	0	0	0	1	0	0
Corresponding RNA sequencing bpio timepoint 46	2	Male+Female	NA	3.88791	NA	3.8879	0	0	0	0	0	0	1	0	0
Corresponding RNA sequencing bpio timepoint 47	2	Male+Female	NA	4.01535	NA	3.90401	0	0	0	0	0	0	1	0	0
Corresponding RNA sequencing bpio timepoint 48	2	Male+Female	NA	4.00767	NA	3.90601	0	0	0	0	0	0	1	0	0
Corresponding RNA sequencing bpio timepoint 49	2	Male+Female	NA	3.91167	NA	3.908	0	0	0	0	0	0	1	0	0
Corresponding RNA sequencing bpio timepoint 50	2	Male+Female	NA	3.9325	NA	3.9309	0	0	0	0	0	0	1	0	0
Corresponding RNA sequencing bpio timepoint 51	2	Male+Female	NA	4.03605	NA	3.95612	0	0	0	0	0	0	1	0	0
Corresponding RNA sequencing bpio timepoint 52	2	Male+Female	NA	4.10285	NA	3.99471	0	0	0	0	0	0	1	0	0
Corresponding RNA sequencing bpio timepoint 53	2	Male+Female	NA	3.82021	NA	4.00582	0	0	0	0	0	0	1	0	0
Corresponding RNA sequencing bpio timepoint 54	2	Male+Female	NA	3.83719	NA	4.03306	0	0	0	0	0	0	1	0	0
Corresponding RNA sequencing bpio timepoint 55	2	Male+Female	NA	3.92174	NA	4.03455	0	0	0	0	0	0	1	0	0
Corresponding RNA sequencing bpio timepoint 56	2	Male+Female	NA	3.99138	NA	4.06013	0	0	0	0	0	0	1	0	0
Corresponding RNA sequencing bpio timepoint 57	2	Male+Female	NA	4.01234	NA	4.06562	0	0	0	0	0	0	1	0	0
Corresponding RNA sequencing bpio timepoint 58	2	Male+Female	NA	4.02567	NA	4.08167	0	0	0	0	0	0	1	0	0
Corresponding RNA sequencing bpio timepoint 59	2	Male+Female	NA	4.08064	NA	4.1084	0	0	0	0	0	0	1	0	0
Corresponding RNA sequencing bpio timepoint 60	2	Male+Female	NA	3.95702	NA	4.11484	0	0	0	0	0	0	1	0	0
Corresponding RNA sequencing bpio timepoint 61	2	Male+Female	NA	3.93012	NA	4.17047	0	0	0	0	0	0	1	0	0
Corresponding RNA sequencing bpio timepoint 62	2	Male+Female	NA	4.00437	NA	4.19844	0	0	0	0	0	0	1	0	0
Cortical plate first observed/visible, first cortical plate neurons born	2	Male+Female	1.38021	1.69897	1.07918	NA	0	0	0	0	0	0	0	1	0
Cortical proliferative zone Volume- (Peak)	2	Male+Female	NA	2.26007	1.17609	NA	0	0	0	0	0	0	0	1	0
Cortical subventricular zone (abventricular cells) (Onset)	2	Male+Female	1.44326	1.7344	1.13033	NA	0	0	0	0	0	0	0	1	0
Corticospinal projections reach lumbar levels	2	Male+Female	NA	2.3075	1.43933	NA	0	0	0	0	0	0	0	1	0
Cranial Base Height reaches 70% of stable value	2	Male+Female	NA	3.13561	NA	2.92716	0	0	0	0	0	0	0	0	0
Cranial Base Height reaches 80% of stable value	2	Male+Female	NA	3.35606	NA	3.20393	0	0	0	0	0	0	0	0	0
Cranial Base Height reaches 90% of stable value	2	Male+Female	NA	3.53762	NA	3.41115	0	0	0	0	0	0	0	0	0
Crawl (Onset)	2	Male+Female	1.88034	2.69903	1.31175	NA	0	0	0	0	0	1	0	0	0
Creatinine % plateaus	2	Female	3.23993	NA	NA	3.63346	1	0	0	0	0	0	0	0	0
Creatinine % plateaus	2	Male	3.27037	NA	NA	3.67884	1	0	0	0	0	0	0	0	0
Creatinine % plateaus	2	Male+Female	3.17885	NA	NA	3.64874	1	0	0	0	0	0	0	0	0
Creatinine % reaches 60% of the plateau	2	Male	2.35513	NA	NA	3.25807	1	0	0	0	0	0	0	0	0
Creatinine % reaches 70% of the plateau	2	Male	2.75733	NA	NA	3.4069	1	0	0	0	0	0	0	0	0
Creatinine % reaches 80% of the plateau	2	Female	2.35741	NA	NA	3.3767	1	0	0	0	0	0	0	0	0
Creatinine % reaches 80% of the plateau	2	Male	2.95681	NA	NA	3.51754	1	0	0	0	0	0	0	0	0
Creatinine % reaches 80% of the plateau	2	Male+Female	2.69099	NA	NA	3.45292	1	0	0	0	0	0	0	0	0
Creatinine % reaches 90% of the plateau	2	Female	2.99238	NA	NA	3.52379	1	0	0	0	0	0	0	0	0
Creatinine % reaches 90% of the plateau	2	Male	3.14129	NA	NA	3.60563	1	0	0	0	0	0	0	0	0
Creatinine % reaches 90% of the plateau	2	Male+Female	3.00009	NA	NA	3.56178	1	0	0	0	0	0	0	0	0
Creep (quadrupedally)	2	Male+Female	NA	2.76716	NA	2.5832	0	0	0	0	0	1	0	0	0
CRX expression onset in the retina	2	Male+Female	NA	1.86629	1.02119	NA	0	0	0	0	0	0	1	0	0
Deciduous canine mandible eruption	2	Male+Female	1.9058	2.95222	NA	2.81411	0	0	0	1	0	0	0	0	0
Deciduous canine mandible exfoliation	2	Female	2.28892	3.57258	NA	NA	0	0	0	1	0	0	0	0	0
Deciduous canine mandible exfoliation	2	Male	2.26756	3.61305	NA	NA	0	0	0	1	0	0	0	0	0
Deciduous canine maxilla eruption	2	Female	2.31492	2.94247	NA	NA	0	0	0	1	0	0	0	0	0
Deciduous canine maxilla eruption	2	Male+Female	1.90037	2.92823	NA	2.78909	0	0	0	1	0	0	0	0	0
Deciduous canine maxilla exfoliation	2	Female	2.31649	3.60917	NA	NA	0	0	0	1	0	0	0	0	0
Deciduous canine maxilla exfoliation	2	Male	2.29958	3.64291	NA	NA	0	0	0	1	0	0	0	0	0
Deciduous canines eruption	2	Male+Female	1.92793	2.94208	NA	NA	0	0	0	1	0	0	0	0	0
Deciduous incisors eruption	2	Male+Female	1.9104	2.7858	NA	2.54716	0	0	0	1	0	0	0	0	0
Deciduous incisors mandible eruption	2	Male+Female	NA	2.78128	NA	2.55163	0	0	0	1	0	0	0	0	0
Deciduous incisors maxilla eruption	2	Male+Female	NA	2.79027	NA	2.54264	0	0	0	1	0	0	0	0	0
Deciduous teeth eruption (Offset)	2	Male+Female	2.04479	3.04193	NA	2.81411	0	0	0	1	0	0	0	0	0
Deciduous teeth eruption (Onset)	2	Male+Female	1.92398	2.7114	NA	2.52414	0	0	0	1	0	0	0	0	0
Decrease in fractional ansitropy (Onset)	2	Male+Female	NA	2.23805	1.30103	NA	0	0	0	0	0	0	0	0	0
Diffusion tensor images (DTI) scalars: Fractional Anisotropy (FA) Radial Diffusivity (RD) Mean Diffusivity (MD) 1	2	Male+Female	NA	3.98627	NA	3.69793	0	0	0	0	0	0	0	0	0
Diffusion tensor images (DTI) scalars: Fractional Anisotropy (FA) Radial Diffusivity (RD) Mean Diffusivity (MD) 10	2	Male+Female	NA	4.09794	NA	3.91766	0	0	0	0	0	0	0	0	0
Diffusion tensor images (DTI) scalars: Fractional Anisotropy (FA) Radial Diffusivity (RD) Mean Diffusivity (MD) 11	2	Male+Female	NA	4.10793	NA	3.93641	0	0	0	0	0	0	0	0	0
Diffusion tensor images (DTI) scalars: Fractional Anisotropy (FA) Radial Diffusivity (RD) Mean Diffusivity (MD) 12	2	Male+Female	NA	4.1177	NA	3.95439	0	0	0	0	0	0	0	0	0
Diffusion tensor images (DTI) scalars: Fractional Anisotropy (FA) Radial Diffusivity (RD) Mean Diffusivity (MD) 13	2	Male+Female	NA	4.12739	NA	3.97165	0	0	0	0	0	0	0	0	0
Diffusion tensor images (DTI) scalars: Fractional Anisotropy (FA) Radial Diffusivity (RD) Mean Diffusivity (MD) 14	2	Male+Female	NA	4.13717	NA	3.98825	0	0	0	0	0	0	0	0	0
Diffusion tensor images (DTI) scalars: Fractional Anisotropy (FA) Radial Diffusivity (RD) Mean Diffusivity (MD) 15	2	Male+Female	NA	4.14719	NA	4.00424	0	0	0	0	0	0	0	0	0
Diffusion tensor images (DTI) scalars: Fractional Anisotropy (FA) Radial Diffusivity (RD) Mean Diffusivity (MD) 16	2	Male+Female	NA	4.1576	NA	4.01966	0	0	0	0	0	0	0	0	0
Diffusion tensor images (DTI) scalars: Fractional Anisotropy (FA) Radial Diffusivity (RD) Mean Diffusivity (MD) 17	2	Male+Female	NA	4.16841	NA	4.03455	0	0	0	0	0	0	0	0	0
Diffusion tensor images (DTI) scalars: Fractional Anisotropy (FA) Radial Diffusivity (RD) Mean Diffusivity (MD) 18	2	Male+Female	NA	4.17949	NA	4.04895	0	0	0	0	0	0	0	0	0
Diffusion tensor images (DTI) scalars: Fractional Anisotropy (FA) Radial Diffusivity (RD) Mean Diffusivity (MD) 19	2	Male+Female	NA	4.19073	NA	4.06288	0	0	0	0	0	0	0	0	0
Diffusion tensor images (DTI) scalars: Fractional Anisotropy (FA) Radial Diffusivity (RD) Mean Diffusivity (MD) 2	2	Male+Female	NA	4.00098	NA	3.7286	0	0	0	0	0	0	0	0	0
Diffusion tensor images (DTI) scalars: Fractional Anisotropy (FA) Radial Diffusivity (RD) Mean Diffusivity (MD) 20	2	Male+Female	NA	4.202	NA	4.07639	0	0	0	0	0	0	0	0	0
Diffusion tensor images (DTI) scalars: Fractional Anisotropy (FA) Radial Diffusivity (RD) Mean Diffusivity (MD) 21	2	Male+Female	NA	4.2132	NA	4.08948	0	0	0	0	0	0	0	0	0
Diffusion tensor images (DTI) scalars: Fractional Anisotropy (FA) Radial Diffusivity (RD) Mean Diffusivity (MD) 22	2	Male+Female	NA	4.22423	NA	4.10219	0	0	0	0	0	0	0	0	0
Diffusion tensor images (DTI) scalars: Fractional Anisotropy (FA) Radial Diffusivity (RD) Mean Diffusivity (MD) 23	2	Male+Female	NA	4.23499	NA	4.11454	0	0	0	0	0	0	0	0	0
Diffusion tensor images (DTI) scalars: Fractional Anisotropy (FA) Radial Diffusivity (RD) Mean Diffusivity (MD) 24	2	Male+Female	NA	4.24541	NA	4.12655	0	0	0	0	0	0	0	0	0
Diffusion tensor images (DTI) scalars: Fractional Anisotropy (FA) Radial Diffusivity (RD) Mean Diffusivity (MD) 25	2	Male+Female	NA	4.25557	NA	4.13824	0	0	0	0	0	0	0	0	0
Diffusion tensor images (DTI) scalars: Fractional Anisotropy (FA) Radial Diffusivity (RD) Mean Diffusivity (MD) 26	2	Male+Female	NA	4.26555	NA	4.14962	0	0	0	0	0	0	0	0	0
Diffusion tensor images (DTI) scalars: Fractional Anisotropy (FA) Radial Diffusivity (RD) Mean Diffusivity (MD) 27	2	Male+Female	NA	4.27544	NA	4.16071	0	0	0	0	0	0	0	0	0
Diffusion tensor images (DTI) scalars: Fractional Anisotropy (FA) Radial Diffusivity (RD) Mean Diffusivity (MD) 28	2	Male+Female	NA	4.28528	NA	4.17152	0	0	0	0	0	0	0	0	0
Diffusion tensor images (DTI) scalars: Fractional Anisotropy (FA) Radial Diffusivity (RD) Mean Diffusivity (MD) 29	2	Male+Female	NA	4.29509	NA	4.18207	0	0	0	0	0	0	0	0	0
Diffusion tensor images (DTI) scalars: Fractional Anisotropy (FA) Radial Diffusivity (RD) Mean Diffusivity (MD) 3	2	Male+Female	NA	4.0151	NA	3.75724	0	0	0	0	0	0	0	0	0
Diffusion tensor images (DTI) scalars: Fractional Anisotropy (FA) Radial Diffusivity (RD) Mean Diffusivity (MD) 30	2	Male+Female	NA	4.30487	NA	4.19237	0	0	0	0	0	0	0	0	0
Diffusion tensor images (DTI) scalars: Fractional Anisotropy (FA) Radial Diffusivity (RD) Mean Diffusivity (MD) 31	2	Male+Female	NA	4.3146	NA	4.20243	0	0	0	0	0	0	0	0	0
Diffusion tensor images (DTI) scalars: Fractional Anisotropy (FA) Radial Diffusivity (RD) Mean Diffusivity (MD) 32	2	Male+Female	NA	4.32421	NA	4.21227	0	0	0	0	0	0	0	0	0
Diffusion tensor images (DTI) scalars: Fractional Anisotropy (FA) Radial Diffusivity (RD) Mean Diffusivity (MD) 33	2	Male+Female	NA	4.33359	NA	4.22188	0	0	0	0	0	0	0	0	0
Diffusion tensor images (DTI) scalars: Fractional Anisotropy (FA) Radial Diffusivity (RD) Mean Diffusivity (MD) 34	2	Male+Female	NA	4.34266	NA	4.23129	0	0	0	0	0	0	0	0	0
Diffusion tensor images (DTI) scalars: Fractional Anisotropy (FA) Radial Diffusivity (RD) Mean Diffusivity (MD) 35	2	Male+Female	NA	4.35124	NA	4.2405	0	0	0	0	0	0	0	0	0
Diffusion tensor images (DTI) scalars: Fractional Anisotropy (FA) Radial Diffusivity (RD) Mean Diffusivity (MD) 36	2	Male+Female	NA	4.35913	NA	4.24952	0	0	0	0	0	0	0	0	0
Diffusion tensor images (DTI) scalars: Fractional Anisotropy (FA) Radial Diffusivity (RD) Mean Diffusivity (MD) 37	2	Male+Female	NA	4.36616	NA	4.25835	0	0	0	0	0	0	0	0	0
Diffusion tensor images (DTI) scalars: Fractional Anisotropy (FA) Radial Diffusivity (RD) Mean Diffusivity (MD) 38	2	Male+Female	NA	4.37225	NA	4.26701	0	0	0	0	0	0	0	0	0
Diffusion tensor images (DTI) scalars: Fractional Anisotropy (FA) Radial Diffusivity (RD) Mean Diffusivity (MD) 39	2	Male+Female	NA	4.3774	NA	4.2755	0	0	0	0	0	0	0	0	0
Diffusion tensor images (DTI) scalars: Fractional Anisotropy (FA) Radial Diffusivity (RD) Mean Diffusivity (MD) 4	2	Male+Female	NA	4.02853	NA	3.78412	0	0	0	0	0	0	0	0	0
Diffusion tensor images (DTI) scalars: Fractional Anisotropy (FA) Radial Diffusivity (RD) Mean Diffusivity (MD) 40	2	Male+Female	NA	4.38163	NA	4.28382	0	0	0	0	0	0	0	0	0
Diffusion tensor images (DTI) scalars: Fractional Anisotropy (FA) Radial Diffusivity (RD) Mean Diffusivity (MD) 41	2	Male+Female	NA	4.38489	NA	4.29199	0	0	0	0	0	0	0	0	0
Diffusion tensor images (DTI) scalars: Fractional Anisotropy (FA) Radial Diffusivity (RD) Mean Diffusivity (MD) 42	2	Male+Female	NA	4.38715	NA	4.30001	0	0	0	0	0	0	0	0	0
Diffusion tensor images (DTI) scalars: Fractional Anisotropy (FA) Radial Diffusivity (RD) Mean Diffusivity (MD) 43	2	Male+Female	NA	4.38837	NA	4.30788	0	0	0	0	0	0	0	0	0
Diffusion tensor images (DTI) scalars: Fractional Anisotropy (FA) Radial Diffusivity (RD) Mean Diffusivity (MD) 44	2	Male+Female	NA	4.3885	NA	4.31561	0	0	0	0	0	0	0	0	0
Diffusion tensor images (DTI) scalars: Fractional Anisotropy (FA) Radial Diffusivity (RD) Mean Diffusivity (MD) 45	2	Male+Female	NA	4.38752	NA	4.32321	0	0	0	0	0	0	0	0	0
Diffusion tensor images (DTI) scalars: Fractional Anisotropy (FA) Radial Diffusivity (RD) Mean Diffusivity (MD) 46	2	Male+Female	NA	4.38543	NA	4.33068	0	0	0	0	0	0	0	0	0
Diffusion tensor images (DTI) scalars: Fractional Anisotropy (FA) Radial Diffusivity (RD) Mean Diffusivity (MD) 5	2	Male+Female	NA	4.04135	NA	3.80943	0	0	0	0	0	0	0	0	0
Diffusion tensor images (DTI) scalars: Fractional Anisotropy (FA) Radial Diffusivity (RD) Mean Diffusivity (MD) 6	2	Male+Female	NA	4.0536	NA	3.83334	0	0	0	0	0	0	0	0	0
Diffusion tensor images (DTI) scalars: Fractional Anisotropy (FA) Radial Diffusivity (RD) Mean Diffusivity (MD) 7	2	Male+Female	NA	4.06537	NA	3.856	0	0	0	0	0	0	0	0	0
Diffusion tensor images (DTI) scalars: Fractional Anisotropy (FA) Radial Diffusivity (RD) Mean Diffusivity (MD) 8	2	Male+Female	NA	4.07671	NA	3.87754	0	0	0	0	0	0	0	0	0
Diffusion tensor images (DTI) scalars: Fractional Anisotropy (FA) Radial Diffusivity (RD) Mean Diffusivity (MD) 9	2	Male+Female	NA	4.08757	NA	3.89807	0	0	0	0	0	0	0	0	0
Digital grooves (forelimb)	2	Male+Female	1.34242	1.61278	1.12222	NA	0	0	0	0	0	0	0	1	0
Digital grooves (hindlimb)	2	Male+Female	NA	1.64345	1.12222	NA	0	0	0	0	0	0	0	1	0
Digital serration (forelimb)	2	Male+Female	1.38021	1.64345	1.12222	NA	0	0	0	0	0	0	0	1	0
Digital serration (hindlimb)	2	Male+Female	NA	1.70329	1.12222	NA	0	0	0	0	0	0	0	1	0
Discrimination between direct and averted gaze (Onset)	2	Male+Female	NA	2.59106	NA	2.48144	0	0	0	0	0	1	0	0	0
Distal 1st finger ossification (Onset)	2	Female	NA	2.8231	NA	2.94535	0	0	1	0	0	0	0	0	0
Distal 1st finger ossification (Onset)	2	Male	NA	2.92835	NA	3.06277	0	0	1	0	0	0	0	0	0
Distal 1st finger ossification (Onset)	2	Male+Female	NA	2.87891	NA	3.00801	0	0	1	0	0	0	0	0	0
Distal 1st toe ossification (Onset)	2	Female	NA	2.75904	NA	2.7839	0	0	1	0	0	0	0	0	0
Distal 1st toe ossification (Onset)	2	Male	NA	2.89602	NA	2.9301	0	0	1	0	0	0	0	0	0
Distal 1st toe ossification (Onset)	2	Male+Female	NA	2.83291	NA	2.86312	0	0	1	0	0	0	0	0	0
Distal 2nd finger ossification (Onset)	2	Female	NA	3.01301	NA	2.82532	0	0	1	0	0	0	0	0	0
Distal 2nd finger ossification (Onset)	2	Male	NA	3.13513	NA	2.96008	0	0	1	0	0	0	0	0	0
Distal 2nd finger ossification (Onset)	2	Male+Female	NA	3.07835	NA	2.8979	0	0	1	0	0	0	0	0	0
Distal 2nd toe ossification (Onset)	2	Female	NA	3.12535	NA	2.9301	0	0	1	0	0	0	0	0	0
Distal 2nd toe ossification (Onset)	2	Male	NA	3.29519	NA	3.00147	0	0	1	0	0	0	0	0	0
Distal 2nd toe ossification (Onset)	2	Male+Female	NA	3.21852	NA	2.96725	0	0	1	0	0	0	0	0	0
Distal 3rd finger ossification (Onset)	2	Female	NA	2.94366	NA	2.76161	0	0	1	0	0	0	0	0	0
Distal 3rd finger ossification (Onset)	2	Male	NA	3.0379	NA	2.88086	0	0	1	0	0	0	0	0	0
Distal 3rd finger ossification (Onset)	2	Male+Female	NA	2.99333	NA	2.82532	0	0	1	0	0	0	0	0	0
Distal 3rd toe ossification (Onset)	2	Female	NA	3.1051	NA	2.88086	0	0	1	0	0	0	0	0	0
Distal 3rd toe ossification (Onset)	2	Male	NA	3.27464	NA	2.98811	0	0	1	0	0	0	0	0	0
Distal 3rd toe ossification (Onset)	2	Male+Female	NA	3.19809	NA	2.93779	0	0	1	0	0	0	0	0	0
Distal 4th finger ossification (Onset)	2	Female	NA	2.94366	NA	2.7839	0	0	1	0	0	0	0	0	0
Distal 4th finger ossification (Onset)	2	Male	NA	3.04988	NA	2.8979	0	0	1	0	0	0	0	0	0
Distal 4th finger ossification (Onset)	2	Male+Female	NA	3.00001	NA	2.84463	0	0	1	0	0	0	0	0	0
Distal 4th toe ossification (Onset)	2	Female	NA	3.0728	NA	2.88086	0	0	1	0	0	0	0	0	0
Distal 4th toe ossification (Onset)	2	Male	NA	3.25305	NA	2.97432	0	0	1	0	0	0	0	0	0
Distal 4th toe ossification (Onset)	2	Male+Female	NA	3.17221	NA	2.9301	0	0	1	0	0	0	0	0	0
Distal 5th finger ossification (Onset)	2	Female	NA	3.01301	NA	2.86313	0	0	1	0	0	0	0	0	0
Distal 5th finger ossification (Onset)	2	Male	NA	3.1447	NA	2.94535	0	0	1	0	0	0	0	0	0
Distal 5th finger ossification (Onset)	2	Male+Female	NA	3.08382	NA	2.90618	0	0	1	0	0	0	0	0	0
Distal epiphysis of the fibula appearance	2	Male+Female	1.9345	2.8872	1.40654	NA	0	0	1	0	0	0	0	0	0
Distal epiphysis of the Radius appearance	2	Male+Female	1.9345	2.80277	1.37946	NA	0	0	1	0	0	0	0	0	0
Distal epiphysis of the tibia Appearance	2	Male+Female	1.89763	2.80277	1.43933	NA	0	0	1	0	0	0	0	0	0
Distal epiphysis of the ulna appearance	2	Male+Female	NA	3.47821	1.37946	NA	0	0	1	0	0	0	0	0	0
Distal fibula ossification (Onset)	2	Male	NA	2.8231	NA	2.52407	0	0	1	0	0	0	0	0	0
Distal phalanx 3 ossification (Onset)	2	Male+Female	1.49136	1.8451	NA	NA	0	0	1	0	0	0	0	0	0
Distal tibia ossification (Onset)	2	Male	NA	2.62539	NA	2.48263	0	0	1	0	0	0	0	0	0
Distal ulna ossification (Onset)	2	Female	NA	3.33969	NA	2.59669	0	0	1	0	0	0	0	0	0
Distal ulna ossification (Onset)	2	Male	NA	3.45102	NA	2.80511	0	0	1	0	0	0	0	0	0
Distal ulna ossification (Onset)	2	Male+Female	NA	3.39891	NA	2.71328	0	0	1	0	0	0	0	0	0
Distinct toes first visible	2	Male+Female	1.42243	1.716	1.1529	NA	0	0	0	0	0	0	0	0	0
Dorsal lateral geniculate nucleus neurogenesis (Offset)	2	Male+Female	1.49831	NA	1.09691	NA	0	0	0	0	0	0	0	0	1
Dorsal lateral geniculate nucleus neurogenesis (Onset)	2	Male+Female	1.33244	NA	1.02119	NA	0	0	0	0	0	0	0	0	1
Dorsal lateral geniculate nucleus neurogenesis (Peak)	2	Male+Female	1.43136	NA	1.07918	NA	0	0	0	0	0	0	0	0	1
Drink onset	2	Male+Female	1.96848	2.90037	NA	2.87384	0	0	0	0	0	1	0	0	0
Ears open (auditory canals fully open or external ear canals opening)	1	Male+Female	1.86159	NA	1.50515	NA	0	0	0	0	0	1	0	0	0
Ears open (auditory canals fully open or external ear canals opening)	2	Male+Female	1.87576	NA	1.41913	NA	0	0	0	0	0	1	0	0	0
Ears open (auditory canals fully open or external ear canals opening)	3	Male+Female	1.90712	NA	1.47712	NA	0	0	0	0	0	1	0	0	0
Eats solid food (Onset)	2	Male+Female	1.98445	2.58356	1.57403	2.6685	0	0	0	0	0	1	0	0	0
Emergence of cerebellar parallel fibers (diffusion MR tractography)	2	Male+Female	NA	2.26007	1.20412	NA	0	0	0	0	0	0	0	1	0
Emergence of cingulate bundle (diffusion MR tractography)	2	Male+Female	NA	2.03543	1.27875	NA	0	0	0	0	0	0	0	1	0
Emergence of epiphesis and metaphyses of the the proximal and middle phalanges (digit 2-5)	2	Male	NA	3.73078	NA	3.24452	0	0	0	1	0	0	0	0	0
Emergence of the epiphesis in the distal phalange (thumb)	2	Male	NA	2.89209	NA	3.10941	0	0	0	1	0	0	0	0	0
Emergence of the epiphesis in the proximal phalange (thumb)	2	Male	NA	3.0569	NA	3.10941	0	0	0	1	0	0	0	0	0
Entorhinal cortex neurogenesis (Offset)	2	Male+Female	1.60206	NA	1.20412	NA	0	0	0	0	0	0	0	0	1
Entorhinal cortex neurogenesis (Onset)	2	Male+Female	1.32222	NA	1	NA	0	0	0	0	0	0	0	0	1
Erect self from leaning forward	2	Male+Female	NA	2.69984	NA	2.60638	0	0	0	0	0	1	0	0	0
Exoccipitals ossification (Onset)	2	Male+Female	1.53782	1.74819	1.15927	NA	0	0	1	0	0	0	0	0	0
Expression of CALB2 plateau in frontal cortex (logged values; easynls model=3)	2	Male+Female	NA	3.25617	1.92257	NA	0	0	0	0	0	0	1	0	0
Expression of ARC plateau in frontal cortex (logged values; easynls model=2)	2	Male+Female	NA	3.42176	2.2887	NA	0	0	0	0	0	0	1	0	0
Expression of CNTNAP1 pleateau in Frontal Cortex (logged values; easynls model=3)	2	Male+Female	NA	3.71609	1.65021	NA	0	0	0	0	0	0	1	0	0
Expression of EPHA3 plateau in Frontal Cortex (logged values; easynls model=2)	2	Male+Female	NA	4.05559	2.39296	NA	0	0	0	0	0	0	1	0	0
Expression of NEFH plateaus in Frontal Cortex expression (logged values; easyls model=3)	2	Male+Female	NA	3.67888	1.58184	NA	0	0	0	0	0	0	1	0	0
Expression of PVALB plateau in Frontal Cortex (logged values; easynls model=3)	2	Male+Female	NA	3.11283	1.78675	NA	0	0	0	0	0	0	1	0	0
Expression of SCN1B plateau in Frontal Cortex (logged values; easynls model=3)	2	Male+Female	NA	3.64147	1.61857	NA	0	0	0	0	0	0	1	0	0
Expression of SNAP25 plateau in Frontal Cortex (logged vluaes; easynls model=3)	2	Male+Female	NA	3.42097	2.31302	NA	0	0	0	0	0	0	1	0	0
Expression of SOX1 plateau in Frontal Cortex (logged values; easynls model=2)	2	Male+Female	NA	3.65369	2.1214	NA	0	0	0	0	0	0	1	0	0
Expression of TUBB2B plateau in Frontal Cortex (logged values; easynls model=3)	2	Male+Female	NA	4.00499	1.81291	NA	0	0	0	0	0	0	1	0	0
External genitalia forms (Onset)	2	Male+Female	NA	1.95904	NA	1.95904	0	0	0	0	0	0	0	1	0
External granular layer emerges in the cerebellum	2	Male+Female	NA	1.86629	1.11394	NA	0	0	0	0	0	0	0	1	0
External granular layer in cerebellum thickness (Peak/Decline initiates)	2	Male+Female	1.90309	NA	1.38471	NA	0	0	0	0	0	0	0	1	0
External nare is visible	2	Male+Female	1.30103	1.50515	1.06539	NA	0	0	0	0	0	0	0	1	0
Eye opening	1	Male+Female	1.85257	NA	1.51188	NA	0	0	0	0	0	1	0	0	0
Eye opening	2	Female	1.8657	NA	1.50651	NA	0	0	0	0	0	1	0	0	0
Eye opening	2	Male	1.86864	NA	1.50651	NA	0	0	0	0	0	1	0	0	0
Eye opening	2	Male+Female	1.86998	2.19728	1.50334	NA	0	0	0	0	0	1	0	0	0
Eye opening	3	Male+Female	1.8801	NA	1.52504	NA	0	0	0	0	0	1	0	0	0
Eye opening (Offset)	1	Male+Female	1.85228	NA	1.49136	NA	0	0	0	0	0	1	0	0	0
Eye opening (Offset)	2	Male+Female	1.88658	NA	1.50786	NA	0	0	0	0	0	1	0	0	0
Eye opening (Offset)	3	Male+Female	1.90189	NA	1.50515	NA	0	0	0	0	0	1	0	0	0
Eye opening (Onset)	2	Male+Female	1.86431	NA	1.45484	NA	0	0	0	0	0	1	0	0	0
Fall	2	Male+Female	NA	2.71767	NA	2.60638	0	0	0	0	0	1	0	0	0
Fasciculus retroflexus (Habenular-Peduncular Tr.) myelination (Onset)	2	Male+Female	NA	2.57749	1.4624	NA	0	0	0	0	0	0	0	1	0
Fasciculus retroflexus appearance	2	Male+Female	1.32222	1.61278	1.14613	NA	0	0	0	0	0	0	0	1	0
Fast growth of central cornea thickness cessation	2	Male+Female	2.24797	NA	1.86629	NA	0	0	0	0	0	0	0	0	0
Female Body growth rate (Peak) (sex selective)	2	Female	2.13481	3.65124	1.66745	3.47109	0	0	0	0	0	0	0	0	0
Female Body weight reaches 100% of stable value (sex selective)	2	Female	2.66208	3.87339	2.52876	3.67656	0	0	0	0	0	0	0	0	0
Female Body weight reaches 50% of stable value (sex selective)	2	Female	2.28717	3.56744	NA	3.38725	0	0	0	0	0	0	0	0	0
Female Body weight reaches 60% of stable value (sex selective)	2	Female	2.36452	3.64827	NA	3.46256	0	0	0	0	0	0	0	0	0
Female Body weight reaches 70% of stable value (sex selective)	2	Female	2.46915	3.71639	1.91153	3.52674	0	0	0	0	0	0	0	0	0
Female Body weight reaches 80% of stable value (sex selective)	2	Female	2.54298	3.77526	2.22272	3.58263	0	0	0	0	0	0	0	0	0
Female Body weight reaches 90% of stable value (sex selective)	2	Female	2.60713	3.82709	2.40216	3.63214	0	0	0	0	0	0	0	0	0
Female First reproduction (sex selective)	1	Female	2.63448	3.73078	NA	3.53304	0	0	0	0	0	0	0	0	0
Female First reproduction (sex selective)	2	Female	2.59806	3.94946	2.08946	3.65893	0	0	0	0	0	0	0	0	0
Female First reproduction (sex selective)	3	Female	NA	4.0639	NA	3.7094	0	0	0	0	0	0	0	0	0
Female Reproduction (Peak) (sex selective)	2	Female	NA	4.02997	NA	3.93549	0	0	0	0	0	0	0	0	0
Female Reproductive cessation (sex selective)	2	Female	NA	4.14764	2.81588	4.2755	0	0	0	0	0	0	0	0	0
Female Sexual maturity is reached (sex selective)	1	Female	2.40502	NA	1.6463	3.56943	0	0	0	0	0	0	0	0	0
Female Sexual maturity is reached (sex selective)	2	Female	2.58272	3.71186	1.71086	3.57805	0	0	0	0	0	0	0	0	0
Female Sexual maturity is reached (sex selective)	3	Female	2.73768	NA	1.78895	3.69152	0	0	0	0	0	0	0	0	0
Femoral head ossification (Onset)	2	Male	NA	2.62539	NA	2.43683	0	0	1	0	0	0	0	0	0
Femur distal epiphysis appearance	2	Male+Female	1.88649	2.42488	1.42325	NA	0	0	1	0	0	0	0	0	0
Femur distal epiphysis fusion	2	Male+Female	NA	3.79882	2.03342	NA	0	0	1	0	0	0	0	0	0
Femur ossification (Onset)	2	Male+Female	1.46982	1.62325	1.17508	NA	0	0	1	0	0	0	0	0	0
Femur proximal epiphysis appearance	2	Male+Female	1.90309	3.42201	1.51851	NA	0	0	1	0	0	0	0	0	0
Femur proximal epiphysis fusion	2	Male+Female	NA	3.75929	2.06633	NA	0	0	1	0	0	0	0	0	0
Femur proximal epiphysis greater trochanter appearance	2	Male+Female	1.98227	3.21451	1.51188	NA	0	0	1	0	0	0	0	0	0
Femur proximal epiphysis lesser trochanter appearance	2	Male+Female	1.98227	3.6411	1.51188	NA	0	0	1	0	0	0	0	0	0
Fertility cessation	2	Female	NA	4.18284	NA	4.10841	0	0	0	0	0	0	0	0	0
Fetus rotates with head down (Onset)	2	Male+Female	NA	2.24304	NA	2.22531	0	0	0	0	0	0	0	1	0
Fibula ossification (Onset)	2	Male+Female	1.50515	1.74036	1.15927	NA	0	0	1	0	0	0	0	0	0
Fingers emerge	2	Male+Female	1.42325	1.70329	1.16137	NA	0	0	0	0	0	0	0	1	0
First claw (forelimb)	2	Male+Female	1.61278	1.95904	1.29003	NA	0	0	0	0	0	0	0	1	0
First claw (hindlimb)	2	Male+Female	1.61278	1.95904	1.29003	NA	0	0	0	0	0	0	0	1	0
First cortical visual evoked potential (VEP)	2	Male+Female	1.85733	2.26007	NA	NA	0	0	0	0	0	0	0	0	0
First Heartbeat	2	Male+Female	1.21748	1.35218	0.90309	NA	0	0	0	0	0	0	0	1	0
First sign of wrist	2	Male+Female	NA	1.72835	1.14613	NA	0	0	0	0	0	0	0	1	0
forelimb apical ectodermal ridge (AER)	2	Male+Female	1.26717	1.50515	1.02633	NA	0	0	0	0	0	0	0	1	0
Forelimb bud emerges	2	Male+Female	1.25928	1.41497	0.987145	NA	0	0	0	0	0	0	0	1	0
Forelimb digital plate	2	Male+Female	1.30103	1.5682	1.12222	NA	0	0	0	0	0	0	0	1	0
Forelimb elbow	2	Male+Female	1.30103	1.58546	1.17609	NA	0	0	0	0	0	0	0	1	0
Forelimb elongated	2	Male+Female	NA	1.50515	1.0054	NA	0	0	0	0	0	0	0	1	0
Forelimb follicle (distal)	2	Male+Female	1.54407	NA	1.15381	NA	0	0	0	0	0	0	0	1	0
Forelimb follicle (proximal)	2	Male+Female	1.54407	NA	1.15381	NA	0	0	0	0	0	0	0	1	0
Forelimb hair emerges	2	Male+Female	1.66276	NA	1.34242	NA	0	0	0	0	0	0	0	1	0
Forelimb paddle	2	Male+Female	NA	1.51851	1.06539	NA	0	0	0	0	0	0	0	1	0
Forelimb ridge	2	Male+Female	1.24304	1.39794	0.960233	NA	0	0	0	0	0	0	0	1	0
Formation of neural folds	2	Male+Female	NA	1.30103	0.90309	NA	0	0	0	0	0	0	0	1	0
Fornix appearance	2	Male+Female	NA	1.79934	1.14613	NA	0	0	0	0	0	0	0	1	0
Fornix myelination (Onset)	2	Male+Female	NA	2.43616	1.50515	NA	0	0	0	0	0	0	0	1	0
Fourth branchial arches emerges	2	Male+Female	1.23679	1.44716	1.01336	NA	0	0	0	0	0	0	0	1	0
Fourth postural stage (Onset)	2	Male+Female	NA	2.79934	NA	2.71012	0	0	0	0	0	0	0	0	0
Frontal cortex reaches adult volume	2	Male+Female	NA	3.35746	1.6721	NA	0	0	0	0	0	0	0	0	0
Frontal ossification (Onset)	2	Male+Female	1.4843	1.74819	1.15927	NA	0	0	1	0	0	0	0	0	0
GABA cells in the subplate appearance	2	Male+Female	NA	1.6902	1.14613	NA	0	0	0	0	0	0	0	1	0
GABAir cells in lower intermediate zone/subventricular border (no synapses)	2	Male+Female	NA	1.88649	1.07918	NA	0	0	0	0	0	0	0	1	0
Ganglionic eminence - Peak volume	2	Male+Female	NA	2.22531	1.19728	NA	0	0	0	0	0	0	0	0	0
Ganglionic eminence post-proliferative zone appearance	2	Male+Female	1.33244	NA	1.03342	NA	0	0	0	0	0	0	0	0	0
Gastrula stage	2	Male+Female	1.03141	1.14613	0.812913	NA	0	0	0	0	0	0	0	1	0
Gestation as a reference point	2	Male+Female	1.80956	2.43136	1.26717	2.38561	0	0	0	0	0	0	0	1	0
Glandular lung stage offset	2	Male+Female	NA	2.04922	1.20412	NA	0	0	0	0	0	0	0	1	0
Glandular lung stage onset	2	Male+Female	NA	1.62325	1.14613	NA	0	0	0	0	0	0	0	1	0
Granule cell layer fascia dentata neurogenesis (Onset)	2	Male+Female	1.34242	NA	1	NA	0	0	0	0	0	0	0	1	0
Greater multangular ossification (Onset)	2	Female	NA	3.23805	NA	2.52407	0	0	1	0	0	0	0	0	0
Greater multangular ossification (Onset)	2	Male	NA	3.35162	NA	2.59669	0	0	1	0	0	0	0	0	0
Greater multangular ossification (Onset)	2	Male+Female	NA	3.29854	NA	2.56189	0	0	1	0	0	0	0	0	0
Greater trochanter femur ossification (Onset)	2	Female	NA	3.0728	NA	2.96008	0	0	1	0	0	0	0	0	0
Greater trochanter femur ossification (Onset)	2	Male	NA	3.19808	NA	3.05119	0	0	1	0	0	0	0	0	0
Greater trochanter femur ossification (Onset)	2	Male+Female	NA	3.13994	NA	3.00802	0	0	1	0	0	0	0	0	0
Greater trochanter of the femur fusion	2	Male+Female	2.56614	3.78604	NA	NA	0	0	1	0	0	0	0	0	0
Greater tubercle humerus ossification (Onset)	2	Female	NA	2.68388	NA	2.52407	0	0	1	0	0	0	0	0	0
Greater tubercle humerus ossification (Onset)	2	Male	NA	2.80277	NA	2.68693	0	0	1	0	0	0	0	0	0
Greater tubercle humerus ossification (Onset)	2	Male+Female	NA	2.74738	NA	2.61309	0	0	1	0	0	0	0	0	0
Growth in skeletal development (RUS score) (Peak)	2	Female	NA	2.57749	NA	2.66605	0	0	0	0	0	0	0	0	0
Growth in skeletal development (RUS score) (Peak)	2	Male	NA	2.59988	NA	2.68708	0	0	0	0	0	0	0	0	0
Growth in skeletal development (RUS score) (Peak)	2	Male+Female	NA	2.58883	NA	2.67669	0	0	0	0	0	0	0	0	0
Growth subdivisions (frontal cortex corpus callosum) 1	2	Male+Female	NA	2.65562	NA	2.58486	0	0	0	0	0	0	0	0	0
Growth subdivisions (frontal cortex corpus callosum) 10	2	Male+Female	NA	3.32118	NA	3.06677	0	0	0	0	0	0	0	0	0
Growth subdivisions (frontal cortex corpus callosum) 11	2	Male+Female	NA	3.35746	NA	3.0993	0	0	0	0	0	0	0	0	0
Growth subdivisions (frontal cortex corpus callosum) 12	2	Male+Female	NA	3.39094	NA	3.12937	0	0	0	0	0	0	0	0	0
Growth subdivisions (frontal cortex corpus callosum) 13	2	Male+Female	NA	3.42201	NA	3.15734	0	0	0	0	0	0	0	0	0
Growth subdivisions (frontal cortex corpus callosum) 14	2	Male+Female	NA	3.45102	NA	3.18334	0	0	0	0	0	0	0	0	0
Growth subdivisions (frontal cortex corpus callosum) 15	2	Male+Female	NA	3.47821	NA	3.20745	0	0	0	0	0	0	0	0	0
Growth subdivisions (frontal cortex corpus callosum) 16	2	Male+Female	NA	3.50379	NA	3.22969	0	0	0	0	0	0	0	0	0
Growth subdivisions (frontal cortex corpus callosum) 17	2	Male+Female	NA	3.52795	NA	3.25041	0	0	0	0	0	0	0	0	0
Growth subdivisions (frontal cortex corpus callosum) 18	2	Male+Female	NA	3.55084	NA	3.27027	0	0	0	0	0	0	0	0	0
Growth subdivisions (frontal cortex corpus callosum) 19	2	Male+Female	NA	3.57258	NA	3.2897	0	0	0	0	0	0	0	0	0
Growth subdivisions (frontal cortex corpus callosum) 2	2	Male+Female	NA	2.80277	NA	2.64232	0	0	0	0	0	0	0	0	0
Growth subdivisions (frontal cortex corpus callosum) 20	2	Male+Female	NA	3.59329	NA	3.30852	0	0	0	0	0	0	0	0	0
Growth subdivisions (frontal cortex corpus callosum) 21	2	Male+Female	NA	3.61305	NA	3.32657	0	0	0	0	0	0	0	0	0
Growth subdivisions (frontal cortex corpus callosum) 3	2	Male+Female	NA	2.91249	NA	2.70753	0	0	0	0	0	0	0	0	0
Growth subdivisions (frontal cortex corpus callosum) 4	2	Male+Female	NA	3	NA	2.77517	0	0	0	0	0	0	0	0	0
Growth subdivisions (frontal cortex corpus callosum) 5	2	Male+Female	NA	3.0728	NA	2.83982	0	0	0	0	0	0	0	0	0
Growth subdivisions (frontal cortex corpus callosum) 6	2	Male+Female	NA	3.13513	NA	2.89788	0	0	0	0	0	0	0	0	0
Growth subdivisions (frontal cortex corpus callosum) 7	2	Male+Female	NA	3.18963	NA	2.94834	0	0	0	0	0	0	0	0	0
Growth subdivisions (frontal cortex corpus callosum) 8	2	Male+Female	NA	3.23805	NA	2.99232	0	0	0	0	0	0	0	0	0
Growth subdivisions (frontal cortex corpus callosum) 9	2	Male+Female	NA	3.2816	NA	3.03138	0	0	0	0	0	0	0	0	0
Hamate ossification (Onset)	2	Male+Female	1.91381	2.66804	1.35218	2.26717	0	0	1	0	0	0	0	0	0
Hand to face contact (Onset)	2	Male+Female	NA	1.84654	NA	2.04922	0	0	0	0	0	1	0	0	0
Head folicles	2	Male+Female	1.54407	NA	1.17609	NA	0	0	0	0	0	0	0	1	0
Head hairs	2	Male+Female	1.66276	NA	1.34242	NA	0	0	0	0	0	0	0	1	0
Hearing (Onset)	2	Male+Female	1.8451	NA	1.4624	NA	0	0	0	0	0	1	0	0	0
Heart: cardiac loop emerges	2	Male+Female	NA	1.69897	1	NA	0	0	0	0	0	0	0	1	0
Hemaglobin (Peak or plateau)	2	Female	2.5966	3.663	NA	NA	1	0	0	0	0	0	0	0	0
Hemaglobin (Peak or plateau)	2	Male	2.5966	3.88811	NA	NA	1	0	0	0	0	0	0	0	0
Hemaglobin (Peak or plateau)	2	Male+Female	2.5966	3.76938	NA	NA	1	0	0	0	0	0	0	0	0
Hematocrit (Peak)	2	Male	2.5966	3.91908	NA	NA	1	0	0	0	0	0	0	0	0
Hematocrit (Peak)	2	Male+Female	2.56229	NA	NA	3.66408	1	0	0	0	0	0	0	0	0
Hindlimb bud emerges	2	Male+Female	1.27875	1.50515	1.02291	NA	0	0	0	0	0	0	0	1	0
Hindlimb digital plate	2	Male+Female	1.34242	1.61278	1.12222	NA	0	0	0	0	0	0	0	1	0
Hindlimb elongated	2	Male+Female	1.30103	1.51851	1.03643	NA	0	0	0	0	0	0	0	1	0
Hindlimb hairs	2	Male+Female	1.66276	NA	1.34242	NA	0	0	0	0	0	0	0	1	0
Hindlimb knee	2	Male+Female	1.30103	1.61278	1.23045	NA	0	0	0	0	0	0	0	1	0
Hindlimb paddle	2	Male+Female	NA	1.5682	1.06539	NA	0	0	0	0	0	0	0	1	0
Hindlimb ridge	2	Male+Female	1.26717	1.44716	1.0054	NA	0	0	0	0	0	0	0	1	0
Hippocampal CA1 neurogenesis (Onset)	2	Male+Female	1.34242	NA	1	NA	0	0	0	0	0	0	0	0	1
Hippocampal CA3 neurogenesis (Offset)	2	Male+Female	1.62325	NA	1.23045	NA	0	0	0	0	0	0	0	0	1
Hippocampal CA3 neurogenesis (Onset)	2	Male+Female	1.34242	NA	1	NA	0	0	0	0	0	0	0	0	1
Hippocampal commisure appearance	2	Male+Female	1.5682	1.88649	1.17609	NA	0	0	0	0	0	0	0	1	0
Hippocampus myelination (Onset)	2	Male+Female	NA	2.56937	1.50515	NA	0	0	0	0	0	0	0	1	0
Hips flex, legs flex or ext (Offset)	2	Male+Female	NA	2.69461	NA	2.59879	0	0	0	0	0	1	0	0	0
Horizontal cell generation (Offset)	2	Male+Female	1.87506	NA	1.14613	NA	0	0	0	0	0	0	0	0	1
Humerus distal epiphysis appearance	2	Male+Female	NA	3.33945	1.4843	NA	0	0	1	0	0	0	0	0	0
Humerus distal epiphysis capitellum appearance	2	Male+Female	NA	2.86034	1.37107	NA	0	0	1	0	0	0	0	0	0
Humerus distal epiphysis fusion	2	Male+Female	NA	3.75929	1.5966	NA	0	0	1	0	0	0	0	0	0
Humerus ossification (Onset)	2	Male+Female	1.45864	1.61278	1.15927	NA	0	0	1	0	0	0	0	0	0
Humerus proximal epiphysis appearance	2	Male+Female	1.87795	2.99607	1.41497	NA	0	0	1	0	0	0	0	0	0
Humerus proximal epiphysis fusion	2	Male+Female	NA	3.78604	1.80618	NA	0	0	1	0	0	0	0	0	0
Humerus proximal epiphysis greater tubercle appearance	2	Male+Female	NA	2.93576	1.37107	NA	0	0	1	0	0	0	0	0	0
Hypoblast has formed	2	Male+Female	NA	0.875061	0.653213	NA	0	0	0	0	0	0	0	1	0
Ilium ossification (Onset)	2	Male+Female	1.52504	1.76592	1.1845	NA	0	0	1	0	0	0	0	0	0
Immature S shaped loop (heart) emerges	2	Male+Female	NA	1.39794	0.942008	NA	0	0	0	0	0	0	0	1	0
Implantation	2	Male+Female	1.1383	0.812913	0.628389	NA	0	0	0	0	0	0	0	1	0
Incisors eruption	2	Female	NA	3.4753	1.4624	3.39116	0	0	0	1	0	0	0	0	0
Incisors eruption	2	Male	NA	3.48888	1.46389	3.3889	0	0	0	1	0	0	0	0	0
Incisors eruption	2	Male+Female	2.23637	3.48942	1.47385	3.39003	0	0	0	1	0	0	0	0	0
Incisors maxilla eruption	2	Female	NA	3.48714	NA	3.39961	0	0	0	1	0	0	0	0	0
Incisors maxilla eruption	2	Male	NA	3.50267	NA	3.39581	0	0	0	1	0	0	0	0	0
Incisors maxilla eruption	2	Male+Female	NA	3.49566	NA	3.39771	0	0	0	1	0	0	0	0	0
Inferior Cerebellar Peduncle myelination (Onset)	2	Male+Female	NA	2.22531	1.43136	NA	0	0	0	0	0	0	0	0	0
Interbiorbital Breadth reaches 70% of stable value	2	Male+Female	NA	2.47334	NA	3.02135	0	0	0	0	0	0	0	0	0
Interbiorbital Breadth reaches 80% of stable value	2	Male+Female	NA	3.14953	NA	3.25679	0	0	0	0	0	0	0	0	0
Interbiorbital Breadth reaches 90% of stable value	2	Male+Female	NA	3.4567	NA	3.44588	0	0	0	0	0	0	0	0	0
Internal Capsule myelination (Onset)	2	Male+Female	NA	2.54407	1.44716	NA	0	0	0	0	0	0	0	1	0
Interparietal ossification (Onset)	2	Male+Female	1.53782	1.75587	1.15927	NA	0	0	1	0	0	0	0	0	0
interthalamic adhesion area declines to 40% of peak	2	Male+Female	3.73746	4.41678	NA	NA	0	1	0	0	0	0	0	0	0
interthalamic adhesion area declines to 50% of peak	2	Male+Female	3.68804	4.37727	NA	NA	0	1	0	0	0	0	0	0	0
interthalamic adhesion area declines to 60% of peak	2	Male+Female	3.64858	4.33768	NA	NA	0	1	0	0	0	0	0	0	0
interthalamic adhesion area declines to 70% of peak	2	Male+Female	3.69337	4.3706	NA	NA	0	1	0	0	0	0	0	0	0
interthalamic adhesion area declines to 80% of peak	2	Male+Female	3.52077	4.21944	NA	NA	0	1	0	0	0	0	0	0	0
interthalamic adhesion area declines to 90% of peak	2	Male+Female	3.42311	4.14081	NA	NA	0	1	0	0	0	0	0	0	0
interthalamic adhesion area peak	2	Male+Female	3.18119	3.97492	NA	NA	0	1	0	0	0	0	0	0	0
Invagination of lens placodes begins	2	Male+Female	NA	1.46982	1.01072	NA	0	0	0	0	0	0	0	1	0
Ipsi/contra segregation in lateral geniculate nucleus	2	Male+Female	1.78176	2.24304	1.40654	NA	0	0	0	0	0	0	0	1	0
Ipsi/contra segregation in superior colliculus (SC)	2	Male+Female	1.78176	2.24304	1.40654	NA	0	0	0	0	0	0	0	1	0
Ischium ossification (Onset)	2	Male+Female	NA	2.10037	1.21385	NA	0	0	1	0	0	0	0	0	0
Jaw opens or moves (Onset)	2	Male+Female	1.69897	1.85469	NA	1.95904	0	0	0	0	0	1	0	0	0
Jump	2	Male+Female	2.03643	NA	1.38917	NA	0	0	0	0	0	1	0	0	0
Lacrimals ossification (Onset)	2	Male+Female	1.57978	1.92942	1.19659	NA	0	0	1	0	0	0	0	0	0
Lactic dehydrogenase levels off	2	Male	NA	3.78604	NA	3.38614	0	0	0	0	0	0	0	0	0
Lateral geniculate nucleus axons in subplate	2	Male+Female	1.61805	1.69897	1.14613	NA	0	0	0	0	0	0	0	1	0
Laugh (Onset)	2	Male+Female	NA	2.59106	NA	2.79288	0	0	0	0	0	1	0	0	0
Left ventricle acquire its outflow tract (Onset)	2	Male+Female	NA	1.5563	1.05115	NA	0	0	0	0	0	0	0	1	0
Left ventricle acquires its outflow tract	2	Male+Female	NA	1.5682	1.09691	NA	0	0	0	0	0	0	0	1	0
Lens rapid growth plateaus	2	Male+Female	NA	2.87388	2.03543	NA	0	0	0	0	0	0	0	0	0
Lens vesicle closes	2	Male+Female	1.2833	1.51851	1.05289	NA	0	0	0	0	0	0	0	1	0
Lens vesicles emerge	2	Male+Female	1.23045	1.51188	1.0054	NA	0	0	0	0	0	0	0	1	0
Lenticular Fasciculus myelination (Onset)	2	Male+Female	NA	2.29226	1.51851	NA	0	0	0	0	0	0	0	1	0
Lesser multangular ossification (Onset)	2	Female	NA	3.24561	NA	3.02702	0	0	1	0	0	0	0	0	0
Lesser multangular ossification (Onset)	2	Male	NA	3.35162	NA	3.05119	0	0	1	0	0	0	0	0	0
Lesser multangular ossification (Onset)	2	Male+Female	NA	3.30184	NA	3.03928	0	0	1	0	0	0	0	0	0
Lesser trochanter of the femur fusion	2	Male+Female	2.572	3.79882	NA	NA	0	0	1	0	0	0	0	0	0
Lift foot while supporting entire weight	2	Male+Female	NA	2.76716	NA	2.62118	0	0	0	0	0	1	0	0	0
Lift foot without supporting weight	2	Male+Female	NA	2.58206	NA	2.55023	0	0	0	0	0	1	0	0	0
Limbs develop finger indents at the extremities	2	Male+Female	NA	1.64345	NA	1.54407	0	0	0	0	0	0	0	1	0
Lower self using support	2	Male+Female	NA	2.7574	NA	2.5832	0	0	0	0	0	1	0	0	0
Lumber vertebrae ossification (Onset)	2	Male+Female	1.55931	NA	1.15927	NA	0	0	1	0	0	0	0	0	0
Lunate ossfication (Onset)	2	Male+Female	1.92942	3.0728	NA	2.55991	0	0	1	0	0	0	0	0	0
Lunate ossification (Onset)	2	Female	NA	3.12535	NA	2.59669	0	0	1	0	0	0	0	0	0
Lunate ossification (Onset)	2	Male	NA	3.21453	NA	2.59669	0	0	1	0	0	0	0	0	0
Lunate ossification (Onset)	2	Male+Female	NA	3.17222	1.35218	2.59669	0	0	1	0	0	0	0	0	0
MALE body growth rate (peak) (sex specific)	2	Male	2.18317	3.71891	1.64246	3.52346	0	0	0	0	0	0	0	0	0
Male Body weight reaches 100% of stable value (sex selective)	2	Male	2.61301	3.87468	2.47596	3.67656	0	0	0	0	0	0	0	0	0
Male Body weight reaches 50% of stable value (sex selective)	2	Male	2.30498	3.58761	NA	3.41509	0	0	0	0	0	0	0	0	0
Male Body weight reaches 60% of stable value (sex selective)	2	Male	2.46268	3.66218	NA	3.48149	0	0	0	0	0	0	0	0	0
Male Body weight reaches 70% of stable value (sex selective)	2	Male	2.48627	3.72581	1.65031	3.53905	0	0	0	0	0	0	0	0	0
Male Body weight reaches 80% of stable value (sex selective)	2	Male	2.50872	3.7813	2.1124	3.58988	0	0	0	0	0	0	0	0	0
Male Body weight reaches 90% of stable value (sex selective)	2	Male	2.53	3.83049	2.33116	3.63538	0	0	0	0	0	0	0	0	0
Male Sexual maturity is reached (sex selective)	2	Male	2.56283	3.73078	1.79819	3.5001	0	0	0	0	0	0	0	0	0
Mammillothalamic tract appearance	2	Male+Female	1.36173	1.64345	NA	NA	0	0	0	0	0	0	0	1	0
Mammilothalamic Tract myelination (Onset)	2	Male+Female	NA	2.48855	1.50515	NA	0	0	0	0	0	0	0	1	0
Mandible ossification (Onset)	2	Male+Female	1.46982	1.59106	1.15927	NA	0	0	1	0	0	0	0	0	0
Mandibular Length reaches 70% of stable value	2	Male+Female	NA	3.37149	NA	3.25237	0	0	0	0	0	0	0	0	0
Mandibular Length reaches 80% of stable value	2	Male+Female	NA	3.56141	NA	3.40749	0	0	0	0	0	0	0	0	0
Mandibular Length reaches 90% of stable value	2	Male+Female	NA	3.72599	NA	3.5491	0	0	0	0	0	0	0	0	0
Manual navicular (= scaphoid) ossification (Onset)	2	Female	NA	3.24561	NA	2.6289	0	0	0	0	0	0	0	0	0
Manual navicular (= scaphoid) ossification (Onset)	2	Male	NA	3.32118	NA	2.73812	0	0	0	0	0	0	0	0	0
Manual navicular (= scaphoid) ossification (Onset)	2	Male+Female	NA	3.28504	NA	2.68694	0	0	0	0	0	0	0	0	0
Mature heart; completely closed interventricular foramen	2	Male+Female	NA	1.57978	1.16137	NA	0	0	0	0	0	0	0	1	0
Mature S-shaped loop and beginning of cardiac septation	2	Male+Female	NA	1.45484	0.977724	NA	0	0	0	0	0	0	0	1	0
Maxilla ossification (Onset)	2	Male+Female	1.46982	1.5966	1.15927	NA	0	0	1	0	0	0	0	0	0
Maximum Ramus Breadth reaches 70% of stable value	2	Male+Female	NA	3.37845	NA	3.28605	0	0	0	0	0	0	0	0	0
Maximum Ramus Breadth reaches 80% of stable value	2	Male+Female	NA	3.55642	NA	3.39979	0	0	0	0	0	0	0	0	0
Maximum Ramus Breath reaches 90% of stable value	2	Male+Female	NA	3.71357	NA	3.51362	0	0	0	0	0	0	0	0	0
Medial cuneiform ossification (Onset)	2	Female	NA	2.89602	NA	2.43683	0	0	1	0	0	0	0	0	0
Medial cuneiform ossification (Onset)	2	Male	NA	2.97274	NA	2.43683	0	0	1	0	0	0	0	0	0
Medial cuneiform ossification (Onset)	2	Male+Female	NA	2.93607	NA	2.43683	0	0	1	0	0	0	0	0	0
Medial epicondyle humerus ossification (Onset)	2	Female	NA	3.18101	NA	2.82532	0	0	1	0	0	0	0	0	0
Medial epicondyle humerus ossification (Onset)	2	Male	NA	3.40154	NA	2.9301	0	0	1	0	0	0	0	0	0
Medial epicondyle humerus ossification (Onset)	2	Male+Female	NA	3.30513	NA	2.88086	0	0	1	0	0	0	0	0	0
Medial forebrain bundle appearance	2	Male+Female	NA	1.51851	1.11394	NA	0	0	0	0	0	0	0	1	0
Medial geniculate nucleus (Peak)	2	Male+Female	1.41497	NA	1.04139	NA	0	0	0	0	0	0	0	0	1
Medial Lemniscus myelination (Onset)	2	Male+Female	NA	2.22531	1.43136	NA	0	0	0	0	0	0	0	1	0
Medial phalanx 3 ossification (Onset)	2	Male+Female	1.57978	1.88649	NA	NA			1
Metanephrosis onset	2	Male+Female	NA	1.5563	1.04139	NA								1
Middle 2nd finger ossification (Onset)	2	Female	NA	2.91249	NA	2.73812			1
Middle 2nd finger ossification (Onset)	2	Male	NA	3.02563	NA	2.80511			1
Middle 2nd finger ossification (Onset)	2	Male+Female	NA	2.97273	NA	2.7729			1
Middle 3rd finger ossification (Onset)	2	Female	NA	2.87891	NA	2.68693			1
Middle 3rd finger ossification (Onset)	2	Male	NA	3.01301	NA	2.82532			1
Middle 3rd finger ossification (Onset)	2	Male+Female	NA	2.95111	NA	2.76161			1
Middle 4th finger ossification (Onset)	2	Female	NA	2.87891	NA	2.65889			1
Middle 4th finger ossification (Onset)	2	Male	NA	3.01301	NA	2.84463			1
Middle 4th finger ossification (Onset)	2	Male+Female	NA	2.95111	NA	2.76162			1
Middle 5th finger ossification (Onset)	2	Female	NA	3.01301	NA	2.76161			1
Middle 5th finger ossification (Onset)	2	Male	NA	3.17222	NA	2.9143			1
Middle 5th finger ossification (Onset)	2	Male+Female	NA	3.09987	NA	2.84463			1
Middle cerebellar peduncle myelination (Offset)	2	Male+Female	NA	2.92065	1.89209	NA								1
Middle Cerebellar Peduncle myelination (Onset)	2	Male+Female	NA	2.44716	1.43136	NA								1
Middle cuneiform ossification (Onset)	2	Female	NA	2.95844	NA	2.7839			1
Middle cuneiform ossification (Onset)	2	Male	NA	3.0379	NA	2.73812			1
Middle cuneiform ossification (Onset)	2	Male+Female	NA	2.99999	NA	2.76162			1
Minima of life crisis	2	Male+Female	NA	4.2457	NA	4.01585
Minimum Ramus Breadth reaches 70% of stable value	2	Male+Female	NA	3.1823	NA	3.26574
Minimum Ramus Breadth reaches 80% of stable value	2	Male+Female	NA	3.43455	NA	3.39178
Minimum Ramus Breadth reaches 90% of stable value	2	Male+Female	NA	3.63159	NA	3.51497
Morula stage	2	Male+Female	0.676694	0.477121	0.491945	NA								1
Mounting/sexual intercourse (Onset)	2	Male+Female	NA	3.78604	1.63849	NA						1
Myelin basic protein RNA extends to lower cortical layers in visual cortex	2	Male+Female	NA	2.62325	1.51188	NA							1
Nasal Breadth reaches 70% of stable value	2	Male+Female	NA	3.13919	NA	3.21817
Nasal Breadth reaches 80% of stable value	2	Male+Female	NA	3.38063	NA	3.36853
Nasal Breadth reaches 90% of stable value	2	Male+Female	NA	3.57263	NA	3.50883
Nasal ossification (Onset)	2	Male+Female	1.52504	1.75587	1.19659	NA			1
Neck hairs	2	Male+Female	1.66276	NA	1.34242	NA								1
NEFH expressionin lower layers of (visual cortex) (Onset)	2	Male+Female	NA	2.70757	1.51188	NA
Neocortical Layer 1 emerges	2	Male+Female	1.41497	1.72016	NA	NA								1
Neural folds closure	2	Male+Female	1.16137	1.34242	0.909823	NA								1
Neurogenesis cortical layer II /III (visual cortex) (Peak)	2	Male+Female	1.74819	NA	1.17609	NA									1
Neurogenesis cortical layer II/III (visual cortex) (Offset)	2	Male+Female	1.75587	NA	1.26717	NA									1
Neurogenesis cortical layer II/III (visual cortex) (Onset)	2	Male+Female	1.62325	NA	1.20412	NA									1
Neurogenesis cortical layer IV (visual cortex) (Offset)	2	Male+Female	1.6721	NA	1.23045	NA									1
Neurogenesis cortical layer IV (visual cortex) (Onset)	2	Male+Female	1.5682	NA	1.17609	NA									1
Neurogenesis cortical layer IV (visual cortex) (Peak)	2	Male+Female	1.59106	NA	1.23045	NA									1
Neurogenesis cortical layer V (visual cortex) (Offset)	2	Male+Female	1.5966	NA	1.14613	NA									1
Neurogenesis cortical layer V (visual cortex) (Onset)	2	Male+Female	1.51188	NA	1.07918	NA									1
Neurogenesis cortical layer V (visual cortex) (Peak)	2	Male+Female	1.54407	NA	1.11394	NA									1
Neurogenesis cortical layer VI (visual cortex) (Offset)	2	Male+Female	1.57403	NA	1.11394	NA									1
Neurogenesis cortical layer VI (visual cortex) (Onset)	2	Male+Female	1.44716	NA	1.04139	NA									1
Neurogenesis cortical layer VI (visual cortex) (Peak)	2	Male+Female	1.51851	NA	1.09691	NA									1
Neurula stage	2	Male+Female	1.11394	1.30103	0.875061	NA								1
normalized whole brain volume (nWBV) declines to 80% of peak	2	Male+Female	3.71787	4.5356	NA	NA		1
normalized whole brain volume (nWBV) declines to 90% of peak	2	Male+Female	3.45261	4.44104	NA	NA		1
normalized whole brain volume (nWBV) Peak	2	Male+Female	2.76371	3.87679	NA	NA		1
Olfactory bulb forms	2	Male+Female	NA	1.66276	1.02119	NA								1
Olfactory pit become visible	2	Male+Female	1.30103	NA	1.01946	NA								1
Olfactory placode becomes visible	2	Male+Female	1.25527	NA	0.954243	NA								1
One or more semicrcular canals have formed	2	Male+Female	NA	1.66276	1.07918	NA								1
Oocyte falls to approximately 0	2	Female	NA	4.22259	2.71995	NA
Optic axons invade visual centers	2	Male+Female	1.50515	1.77815	1.19033	NA								1
Optic axons reach dorsal lateral geniculate nucleus and superior colliculus (SC)	2	Male+Female	1.49831	NA	1.16137	NA								1
Optic fissure	2	Male+Female	1.30103	1.51851	NA	NA								1
Optic Tract myelination (Offset)	2	Male+Female	2.16732	2.68395	NA	NA								1
Optic Tract myelination (Onset)	2	Male+Female	1.8451	2.35025	1.44716	NA								1
Optic vesicle emerges	2	Male+Female	1.16137	1.39794	0.90647	NA								1
Orbitosphenoids ossification (Onset)	2	Male+Female	NA	1.91908	1.22141	NA			1
Otic pit is present	2	Male+Female	1.16137	1.34242	0.969066	NA								1
Otic placode becomes visible	2	Male+Female	1.14613	NA	0.942008	NA								1
Otic vesicle is present	2	Male+Female	1.24304	1.41497	0.960233	NA								1
Palatal Breadth reaches 70% of stable value	2	Male+Female	NA	3.21759	NA	3.11965
Palatal Breadth reaches 80% of stable value	2	Male+Female	NA	3.46467	NA	3.29539
Palatal Breadth reaches 90% of stable value	2	Male+Female	NA	3.65934	NA	3.4518
Palatal Length reaches 70% of stable value	2	Male+Female	NA	3.25573	NA	3.2745
Palatal Length reaches 80% of stable value	2	Male+Female	NA	3.41542	NA	3.39879
Palatal Length reaches 90% of stable value	2	Male+Female	NA	3.5618	NA	3.52075
Palatine ossification (Onset)	2	Male+Female	1.49831	1.75587	1.15927	NA			1
Palpebral reflex	2	Male+Female	1.82607	NA	1.56229	NA						1
Parietals ossification (Onset)	2	Male+Female	1.53782	1.74819	1.15927	NA			1
Partial fusion of the epiphysis proximal phalange (3rd finger)	2	Male	NA	3.73078	NA	3.35411			1
Parvalbumin appearance in layer V of the cortex (visual cortex)	2	Male+Female	NA	2.14613	1.47712	NA								1
Parvalbumin appearance in layers II-III cortex (visual cortex)	2	Male+Female	NA	2.45332	1.53782	NA								1
Parvalbumin appearance in the cortical plate-visual cortex	2	Male+Female	NA	2.37658	1.47712	NA								1
Parvalbumin extends towards the top of layer II boundary (visual cortex)	2	Male+Female	NA	2.51851	1.53782	NA								1
Patella ossification (Onset)	2	Female	NA	3.11534	NA	2.9301			1
Patella ossification (Onset)	2	Male	NA	3.26036	NA	3.01444			1
Patella ossification (Onset)	2	Male+Female	2.15534	3.21652	1.54716	2.97431			1
Pedal navicular (= navicular) ossification (Onset)	2	Female	NA	3.02563	NA	2.8979			1
Pedal navicular (= navicular) ossification (Onset)	2	Male	NA	3.1051	NA	2.98811			1
Pedal navicular (= navicular) ossification (Onset)	2	Male+Female	NA	3.06718	NA	2.94535			1
Permanent teeth eruption (Offset)	2	Female	2.34292	3.84679	NA	3.64132				1
Permanent teeth eruption (Offset)	2	Male	2.38694	3.86678	NA	3.64241				1
Permanent teeth eruption (Offset)	2	Male+Female	2.3658	3.8631	NA	3.64186				1
Permanent teeth eruption (Onset)	2	Female	NA	3.39196	NA	3.1484				1
Permanent teeth eruption (Onset)	2	Male	NA	3.401	NA	3.16062				1
Permanent teeth eruption (Onset)	2	Male+Female	2.22353	3.38742	NA	3.15455				1
Phosphorus % plateaus	2	Female	2.95058	NA	NA	3.76108	1
Phosphorus % plateaus	2	Male	3.00945	3.80644	NA	3.73644	1
Phosphorus % plateaus	2	Male+Female	2.98101	NA	NA	3.76416	1
Phosphorus % reaches 120% of the plateau	2	Female	2.84275	NA	NA	3.67389	1
Phosphorus % reaches 120% of the plateau	2	Male	2.90567	3.47157	NA	3.63181	1
Phosphorus % reaches 120% of the plateau	2	Male+Female	2.87535	NA	NA	3.67252	1
Phosphorus % reaches 140% of the plateau	2	Female	2.69896	NA	NA	3.5647	1
Phosphorus % reaches 140% of the plateau	2	Male	2.76904	NA	NA	3.4937	1
Phosphorus % reaches 140% of the plateau	2	Male+Female	2.73541	NA	NA	3.55624	1
Phosphorus % reaches 160% of the plateau	2	Female	2.57984	NA	NA	3.41847	1
Phosphorus % reaches 160% of the plateau	2	Male	2.67848	NA	NA	3.29	1
Phosphorus % reaches 160% of the plateau	2	Male+Female	2.63195	NA	NA	3.39694	1
Photoreceptor generation (Onset)	2	Male+Female	1.41497	NA	1	NA									1
Piaget scale development-object permanence: 1. Follows a slowly moving object through 180° arc smoothly	2	Male	NA	2.53148	NA	2.48244						1
Pineal epiphyseas forms	2	Male+Female	NA	1.60746	1.0607	NA								1
Pinna fold	2	Male+Female	1.34242	NA	1.12222	NA								1
Pisiforme ossification (Onset)	2	Male+Female	1.87506	3.50379	1.38471	2.6561			1
Pivot	2	Male+Female	NA	2.76716	1.38917	2.62839						1
Plasticity/OD critical period (Offset)	2	Male+Female	2	NA	1.70329	NA
Plasticity/OD critical period (Onset)	2	Male+Female	1.9345	NA	1.57403	NA
Plateau of RNA seq expression in the hippocampus	2	Male+Female	NA	2.49122	1.52634	NA							1
Post-proliferative zone appearance in the cerebellum	2	Male+Female	1.273	NA	1.0607	NA								1
Post-proliferative zone appearance in the superior colliculus	2	Male+Female	1.31175	NA	1.07918	NA								1
Posterior commisure appearance	2	Male+Female	1.32222	1.51851	NA	NA								1
Posterior neuropore closure	2	Male+Female	1.26717	1.41497	1.00271	NA								1
Postnatal Metacarpal 1 ossification (Onset)	2	Female	NA	2.94366	NA	2.73812			1
Postnatal Metacarpal 1 ossification (Onset)	2	Male	NA	3.0728	NA	2.9143			1
Postnatal Metacarpal 1 ossification (Onset)	2	Male+Female	NA	3.01301	NA	2.83508			1
Postnatal Metacarpal 2 ossification (Onset)	2	Female	NA	2.8231	NA	2.48263			1
Postnatal Metacarpal 2 ossification (Onset)	2	Male	NA	2.91249	NA	2.59669			1
Postnatal Metacarpal 2 ossification (Onset)	2	Male+Female	NA	2.87009	NA	2.54339			1
Postnatal Metacarpal 3 ossification (Onset)	2	Female	NA	2.8425	NA	2.43683			1
Postnatal Metacarpal 3 ossification (Onset)	2	Male	NA	2.95844	NA	2.5619			1
Postnatal Metacarpal 3 ossification (Onset)	2	Male+Female	NA	2.90433	NA	2.50385			1
Postnatal Metacarpal 4 ossification (Onset)	2	Female	NA	2.87891	NA	2.48263			1
Postnatal Metacarpal 4 ossification (Onset)	2	Male	NA	2.98658	NA	2.59669			1
Postnatal Metacarpal 4 ossification (Onset)	2	Male+Female	NA	2.93607	NA	2.54339			1
Postnatal Metacarpal 5 ossification (Onset)	2	Female	NA	2.89602	NA	2.6289			1
Postnatal Metacarpal 5 ossification (Onset)	2	Male	NA	3.01301	NA	2.7839			1
Postnatal Metacarpal 5 ossification (Onset)	2	Male+Female	NA	2.95844	NA	2.71328			1
Postnatal Metatarsal 1 ossification (Onset)	2	Female	NA	2.94366	NA	2.7839			1
Postnatal Metatarsal 1 ossification (Onset)	2	Male	NA	3.0379	NA	2.84463			1
Postnatal Metatarsal 1 ossification (Onset)	2	Male+Female	NA	2.99333	NA	2.81533			1
Postnatal Metatarsal 2 ossification (Onset)	2	Female	NA	3.02563	NA	2.68693			1
Postnatal Metatarsal 2 ossification (Onset)	2	Male	NA	3.1051	NA	2.80511			1
Postnatal Metatarsal 2 ossification (Onset)	2	Male+Female	NA	3.06718	NA	2.75003			1
Postnatal Metatarsal 3 ossification (Onset)	2	Female	NA	3.06149	NA	2.65889			1
Postnatal Metatarsal 3 ossification (Onset)	2	Male	NA	3.18963	NA	2.82532			1
Postnatal Metatarsal 3 ossification (Onset)	2	Male+Female	NA	3.13027	NA	2.75003			1
Postnatal Metatarsal 4 ossification (Onset)	2	Female	NA	3.11534	NA	2.7839			1
Postnatal Metatarsal 4 ossification (Onset)	2	Male	NA	3.24561	NA	2.8979			1
Postnatal Metatarsal 4 ossification (Onset)	2	Male+Female	NA	3.18534	NA	2.84463			1
Postnatal Metatarsal 5 ossification (Onset)	2	Female	NA	3.15406	NA	2.82532			1
Postnatal Metatarsal 5 ossification (Onset)	2	Male	NA	3.27464	NA	2.9301			1
Postnatal Metatarsal 5 ossification (Onset)	2	Male+Female	NA	3.21852	NA	2.88086			1
Premaxilla ossification (Onset)	2	Male+Female	1.4843	1.62325	1.15927	NA			1
Preyer reflex	2	Male+Female	1.87216	NA	1.47712	NA						1
Progressive myocardial compaction, AV and semilunar valve refinement	2	Male+Female	NA	2.20683	1.21748	NA								1
Projection of the aortic sac into the pericardial cavity	2	Male+Female	NA	1.47712	1.0054	NA								1
Prone posture -Flex legs in crawling movements	2	Male+Female	NA	2.52244	NA	2.50515						1
Prone posture -lift head past horizontal plane	2	Male+Female	1.85733	2.66181	NA	2.48572						1
Prone posture -rest on hands	2	Male+Female	NA	2.63448	NA	2.50515						1
Proximal 1st finger ossification (Onset)	2	Female	NA	2.95844	NA	2.9301			1
Proximal 1st finger ossification (Onset)	2	Male	NA	3.12535	NA	3.06277			1
Proximal 1st finger ossification (Onset)	2	Male+Female	NA	3.04987	NA	3.00148			1
Proximal 1st toe ossification (Onset)	2	Female	NA	2.94366	NA	2.71328			1
Proximal 1st toe ossification (Onset)	2	Male	NA	3.0728	NA	2.86313			1
Proximal 2nd finger ossification (Onset)	2	Female	NA	2.78145	NA	2.65889			1
Proximal 2nd finger ossification (Onset)	2	Male	NA	2.91249	NA	2.7839			1
Proximal 2nd finger ossification (Onset)	2	Male+Female	NA	2.85189	NA	2.72588			1
Proximal 2nd toe ossification (Onset)	2	Female	NA	2.8425	NA	2.68693			1
Proximal 2nd toe ossification (Onset)	2	Male	NA	2.98658	NA	2.80511			1
Proximal 3rd finger ossification (Onset)	2	Female	NA	2.75904	NA	2.59669			1
Proximal 3rd finger ossification (Onset)	2	Male	NA	2.89602	NA	2.71328			1
Proximal 3rd finger ossification (Onset)	2	Male+Female	NA	2.83291	NA	2.65888			1
Proximal 3rd toe ossification (Onset)	2	Female	NA	2.80277	NA	2.6289			1
Proximal 3rd toe ossification (Onset)	2	Male	NA	2.94366	NA	2.7839			1
Proximal 3rd toe ossification (Onset)	2	Male+Female	NA	2.8789	NA	2.71328			1
Proximal 4th finger ossification (Onset)	2	Female	NA	2.78145	NA	2.6289			1
Proximal 4th finger ossification (Onset)	2	Male	NA	2.91249	NA	2.76161			1
Proximal 4th finger ossification (Onset)	2	Male+Female	NA	2.85189	NA	2.70031			1
Proximal 4th toe ossification (Onset)	2	Female	NA	2.8425	NA	2.65889			1
Proximal 4th toe ossification (Onset)	2	Male	NA	2.95844	NA	2.7839			1
Proximal 4th toe ossification (Onset)	2	Male+Female	NA	2.90433	NA	2.72588			1
Proximal 5th finger ossification (Onset)	2	Female	NA	2.86109	NA	2.65889			1
Proximal 5th finger ossification (Onset)	2	Male	NA	2.98658	NA	2.80511			1
Proximal 5th finger ossification (Onset)	2	Male+Female	NA	2.92835	NA	2.73812			1
Proximal 5th toe ossification (Onset)	2	Female	NA	2.95844	NA	2.76161			1
Proximal 5th toe ossification (Onset)	2	Male	NA	3.09458	NA	2.86313			1
Proximal 5th toe ossification (Onset)	2	Male+Female	NA	3.03182	NA	2.81533			1
Proximal epiphysis of the fibula appearance	2	Male+Female	2.02938	3.38672	1.5966	NA			1
Proximal epiphysis of the tibia Appearance	2	Male+Female	1.90714	NA	1.56229	NA			1
Proximal epiphysis of the ulna Appearance	2	Male+Female	NA	3.63195	1.37946	NA			1
Proximal epiphysisis of the radius Appearance	2	Male+Female	NA	3.23805	1.43933	NA			1
Proximal fibula ossification (Onset)	2	Female	NA	3.1051	NA	2.84463			1
Proximal fibula ossification (Onset)	2	Male	NA	3.22251	NA	2.9143			1
Proximal fibula ossification (Onset)	2	Male+Female	NA	3.16776	NA	2.88086			1
Proximal phalanx 3 ossification (Onset)	2	Male+Female	1.57978	1.86332	NA	NA			1
Proximal radius ossification (Onset)	2	Female	NA	3.23805	NA	2.6289			1
Proximal radius ossification (Onset)	2	Male	NA	3.34571	NA	2.68693			1
Proximal radius ossification (Onset)	2	Male+Female	NA	3.2952	NA	2.65888			1
Pubis ossification (Onset)	2	Male+Female	1.72835	2.18327	1.21385	NA			1
Pull to standing	2	Male+Female	NA	2.77743	NA	2.5832						1
Pupil forms	2	Male+Female	1.30103	1.5682	NA	NA								1
Pupillary light reflex (Onset)	1	Male+Female	1.89395	2.32222	NA	NA						1
Pupillary light reflex (Onset)	2	Male+Female	1.88271	2.35698	NA	NA						1
Pupillary light reflex (Onset)	3	Male+Female	1.90849	2.38917	NA	NA						1
Push upward, backward to sitting	2	Male+Female	NA	2.75664	NA	2.5832						1
Quadrupedal position (Attained)	2	Male+Female	NA	2.76193	NA	2.59879						1
Radius ossification (Onset)	2	Male+Female	1.46613	1.62325	1.15927	NA			1
Ramus Height reaches 70% of stable value	2	Male+Female	NA	3.49389	NA	3.28185
Ramus Height reaches 80% of stable value	2	Male+Female	NA	3.63132	NA	3.40564
Ramus Height reaches 90% of stable value	2	Male+Female	NA	3.76251	NA	3.52724
Range of rapid synaptogenesis (visual cortex) (Offset)	2	Male+Female	2.01703	2.76343	NA	NA
Range of rapid synaptogenesis (visual cortex) (Onset)	2	Male+Female	1.86923	2.07918	NA	NA
Rathke's pouch appears	2	Male+Female	NA	1.49136	0.942008	NA								1
Ratio of interthalamic adhesion to brain height declines to 30% of peak	2	Male+Female	3.84623	4.50598	NA	NA		1
Ratio of interthalamic adhesion to brain height declines to 40% of peak	2	Male+Female	3.78704	4.47621	NA	NA		1
Ratio of interthalamic adhesion to brain height declines to 50% of peak	2	Male+Female	3.7475	4.4366	NA	NA		1
Ratio of interthalamic adhesion to brain height declines to 60% of peak	2	Male+Female	3.68804	4.40196	NA	NA		1
Ratio of interthalamic adhesion to brain height declines to 70% of peak	2	Male+Female	3.61912	4.36738	NA	NA		1
Ratio of interthalamic adhesion to brain height declines to 80% of peak	2	Male+Female	3.47175	4.30807	NA	NA		1
Ratio of interthalamic adhesion to brain height declines to 90% of peak	2	Male+Female	3.43258	4.21752	NA	NA		1
Ratio of interthalamic adhesion to brain height peak	2	Male+Female	3.13378	3.92646	NA	NA		1
Reported Gestation	2	Male+Female	1.81026	2.44122	1.28274	2.36149								1
Reticular nuclei (Peak)	2	Male+Female	1.38021	NA	1.04139	NA									1
Retinal amacrine cells (Peak)	2	Male+Female	1.65321	NA	1.17609	NA									1
Retinal ganglion cell generation (Offset)	2	Male+Female	1.55023	NA	1.26717	NA									1
Retinal ganglion cell generation (Onset)	2	Male+Female	1.29003	NA	1.02119	NA									1
Retinal ganglion cells (Peak)	2	Male+Female	1.47712	NA	1.11394	NA									1
Retinal pigment epithelium is visible	2	Male+Female	1.33713	1.51851	1.06408	NA								1
Retinal waves stage 1 (Onset)	2	Male+Female	NA	2.18752	1.20412	NA
Retinal waves stage 2 (Offset)	2	Male+Female	1.72428	NA	1.46982	NA
Retinal waves stage 2 (Onset)	2	Male+Female	1.61278	NA	1.26717	NA
Retinal waves stage 3 (Offset)	2	Male+Female	1.85126	NA	1.51188	NA
Retinal waves stage 3 (Onset)	2	Male+Female	1.70757	NA	1.46982	NA
Ribs ossification (Onset)	2	Male+Female	NA	1.74819	1.15927	NA			1
Rod generation (Offset)	2	Male+Female	1.86923	NA	1.37107	NA									1
Rod generation (Onset)	2	Male+Female	1.74036	NA	1.11394	NA									1
Rods (Peak)	2	Male+Female	1.81291	NA	1.27875	NA									1
Rooting reflex in all most animals (Offset)	2	Male+Female	1.86747	NA	1.38917	NA						1
Rooting reflex in all most animals (Offset)	3	Male+Female	1.90849	NA	1.49831	NA						1
Run	2	Male+Female	2.00575	NA	1.4843	NA						1
Sacral vertebrae ossification (Onset)	2	Male+Female	1.66511	NA	1.19659	NA			1
SC Segregation	2	Male+Female	1.76716	2.24304	1.38021	NA								1
Scaphoid ossification (Onset)	2	Male+Female	1.96379	3.13513	1.38021	2.62634			1
Scapula ossification (Onset)	2	Male+Female	1.49831	1.74036	1.15927	NA			1
Scapula: Coracoid process (Onset)	2	Male+Female	2.08279	NA	1.37946	NA			1
Second postural stages (Onset)	2	Male+Female	NA	2.61278	NA	2.5092
Secondary palate closure	2	Male+Female	1.50515	1.75205	1.16879	NA								1
Self-grooming	2	Male+Female	1.94118	NA	1.43933	2.62634						1
Sexual maturity	2	Male+Female	2.56179	3.76737	1.92018	3.6171
Sit for 10+ minutes	2	Male+Female	NA	2.71767	NA	2.64246						1
Sit for an indefinite period	2	Male+Female	NA	2.72346	NA	2.6561						1
Sit unsupported 1+ minute	2	Male+Female	NA	2.68753	NA	2.62118						1
Sit up (Onset)	2	Male+Female	1.9345	2.67071	NA	2.57801						1
Sitting posture -prone (Attained)	2	Male+Female	NA	2.74036	NA	2.5832						1
Sitting posture-Body erect	2	Male+Female	NA	2.66181	NA	2.5832						1
Sitting posture-Sit with slight or no support	2	Male+Female	NA	2.58995	NA	2.46538						1
Sitting prone -Lean forward or sideward actively	2	Male+Female	NA	2.69984	NA	2.59879						1
Slits closure (Offset)	2	Male+Female	1.34242	1.64345	1.12222	NA								1
Snout hairs (vibrissal)	2	Male+Female	1.61278	NA	1.25527	NA								1
Social play (Onset)	2	Male	1.9345	NA	NA	2.6289						1
Social play (Onset)	2	Male+Female	1.96374	NA	1.63849	2.44209						1
Social play (Peak)	2	Male	2.21219	NA	NA	2.97566						1
Social play (Peak)	2	Male+Female	2.08338	NA	NA	2.91342						1
Solitary or object play (Onset)	1	Male+Female	1.91414	NA	NA	2.4216						1
Solitary or object play (Onset)	2	Female	1.96848	NA	NA	2.38561						1
Solitary or object play (Onset)	2	Male	1.96848	NA	NA	2.38561						1
Solitary or object play (Onset)	2	Male+Female	1.98035	2.57403	NA	2.50651						1
Solitary or object play (Onset)	3	Male+Female	2.04911	NA	NA	2.72754						1
Solitary or object play (Peak)	2	Male	2.20276	NA	NA	2.94226						1
Solitary or object play (Peak)	2	Male+Female	2.12385	NA	NA	2.84219						1
Somite formation (Onset)	2	Male+Female	1.10834	1.11394	0.834294	NA								1
Somites 1-7	2	Male+Female	1.15381	NA	0.913902	NA								1
Spermatogenesis (Onset)	2	Male+Female	NA	3.70779	1.76716	NA								1
Spiral ganglion cell processes myelination (Onset)	2	Male+Female	1.75587	NA	1.36173	NA								1
Splenium myelination (Onset)	2	Male+Female	1.91381	2.57749	1.51851	NA								1
Squamosals ossification (Onset)	2	Male+Female	NA	1.74819	1.15927	NA			1
Stage 1 (Primitive streak)	2	Male+Female	1.06539	1.1383	0.79796	NA								1
Stage 1 of sensorimotor development ie reflex	2	Male+Female	NA	2.45484	NA	2.43616								1
Stage 2 of sensorimotor development ie primary circular reaction	2	Male+Female	NA	2.53782	NA	2.54158								1
Stage 3 (Four branchial bars, limb buds, tail bud, otic vesicle closed, lens plate indented, olfactory placode indented, cerebral vesicles distinct)	2	Male+Female	1.22531	NA	0.994757	NA								1
Stage 3 of sensorimotor development ie secondary circular reaction	2	Male+Female	NA	2.65321	NA	2.61066								1
Stage 4 (Retinal pigment present, lens vesicle closed and separated from surface, hemispheres and mesencephalon conspicuous, handplate present)	2	Male+Female	1.2833	NA	1.06408	NA								1
Stage 4 of sensorimotor development ie co-ordination	2	Male+Female	NA	2.75587	NA	2.70372								1
Stage 5 (Porus acusticus externus formed, follicles of tactile hairs present on upper lip, lens cavity reduced or obliterated, nasolacrimal groove closed, palatine processes vertical, handplate ) indented	2	Male+Female	1.34635	NA	1.10483	NA								1
Stage 6 (Palate fused, eyelids are prominent, toes separated, ossification begins)	2	Male+Female	1.4216	NA	1.15957	NA								1
Stage 7 (Fusion of eyelids, umbilical hernia reposited)	2	Male+Female	1.47712	NA	1.19257	NA								1
Stage 8 (Numerous skinfolds present)	2	Male+Female	1.52634	NA	1.21827	NA								1
Stage 9 (Tactile hairs erupt on upper lip)	2	Male+Female	1.57054	NA	1.25188	NA								1
Stand up	2	Male+Female	1.92169	2.79518	1.55023	2.64621						1
Standing with assistance (Attained)	2	Male+Female	NA	2.74586	NA	2.63548						1
Sternum ossification (Onset)	2	Male+Female	1.57978	NA	1.19659	NA			1
Straight heart tube	2	Male+Female	NA	1.34242	0.90309	NA								1
Stretching (Onset)	2	Male+Female	NA	1.86124	1.29003	1.88649						1
Stria Medullaris myelination (Onset)	2	Male+Female	NA	2.43616	1.47712	NA								1
Stria terminalis appearance	2	Male+Female	NA	1.74819	1.13033	NA								1
Subicular cortex neurogenesis (Offset)	2	Male+Female	1.62325	NA	1.17609	NA									1
Subicular cortex neurogenesis (Onset)	2	Male+Female	1.34242	NA	1	NA									1
Subplate (Peak)	2	Male+Female	1.38021	NA	1.04139	NA									1
Subplate neurogenesis (Onset)	2	Male+Female	1.38021	1.54407	1	NA									1
Suckling (Onset)	2	Male+Female	1.69897	1.90175	NA	2.18752						1
Superior Cerebellar Peduncle myelination (Onset)	2	Male+Female	NA	2.26007	1.44716	NA						1
Supine posture-Head predominantly in midposition	2	Male+Female	NA	2.57403	NA	2.47422						1
Supine posture: arms extend laterally/side of trunk	2	Male+Female	NA	2.69373	NA	2.61384						1
Supine posture: Arms in windmill position (Onset)	2	Male+Female	NA	2.55751	NA	2.44404						1
Supine posture: head predominantly rotated	2	Male+Female	NA	2.56585	NA	2.45484						1
Supine posture: lift head (Onset)	2	Male+Female	NA	2.72916	NA	2.43297						1
Supine posture: lift head and shoulders	2	Male+Female	NA	2.7348	NA	2.52375						1
Supine posture: Roll to side (Onset)	2	Male+Female	NA	2.58206	NA	2.47567						1
Support entire weight	2	Male+Female	NA	2.68753	NA	2.59879						1
Support large fraction of weight	2	Male+Female	NA	2.66181	NA	2.5832						1
Suprachiasmatic nucleus (Peak)	2	Male+Female	1.39794	NA	1.11394	NA									1
Supraoccipital ossification (Onset)	2	Male+Female	1.53782	1.74624	1.19659	NA			1
Surface righting (Onset)	3	Male+Female	1.97943	NA	1.40355	NA						1
Surrounded nose openings (nostrils)	2	Male+Female	1.38021	1.64345	1.08814	NA								1
Symphysis Height reaches 70% of stable value	2	Male+Female	NA	3.40625	NA	3.24214
Symphysis Height reaches 80% of stable value	2	Male+Female	NA	3.58996	NA	3.39517
Symphysis Height reaches 90% of stable value	2	Male+Female	NA	3.74353	NA	3.53652
Tail bud	2	Male+Female	1.21484	1.41497	1.00007	NA								1
Tail hairs	2	Male+Female	1.66276	NA	1.34242	NA								1
Tarsus cuboid ossification onset	2	Male+Female	NA	2.59106	1.40654	NA			1
Tarsus Navicular ossification onset	2	Male+Female	NA	3.03792	1.40654	NA			1
Testosterone levels peak inMales	2	Male	NA	3.78604	1.76716	NA
The torsion and looping process; aortic sac divided into two conducts (Offset)	2	Male+Female	NA	1.51188	1.02119	NA								1
Third postural stages (Onset)	2	Male+Female	NA	2.6721	NA	2.55991
Thoracic vertebrae ossification (Onset)	2	Male+Female	1.5563	NA	1.15927	NA			1
Throat hairs	2	Male+Female	1.66276	NA	1.34242	NA								1
Tibia greater tuberosity ossification onset	2	Male+Female	NA	3.63195	1.56229	NA			1
Tibia ossification (Onset)	2	Male+Female	NA	1.64345	1.18227	NA			1
Tool use onset	2	Male+Female	NA	2.85733	NA	2.77859						1
Total protein % plateaus	2	Female	2.93322	NA	NA	3.64577	1
Total protein % plateaus	2	Male	2.87051	NA	NA	3.70018	1
Total protein % plateaus	2	Male+Female	2.82111	NA	NA	3.69541	1
Total protein % reaches 90% of the plateau	2	Female	2.63504	NA	NA	3.25945	1
Total protein % reaches 90% of the plateau	2	Male	2.43284	NA	NA	3.23978	1
Total protein % reaches 90% of the plateau	2	Male+Female	2.5456	NA	NA	3.22622	1
Total protein % reaches 92% of the plateau	2	Female	2.71327	NA	NA	3.36896	1
Total protein % reaches 92% of the plateau	2	Male	2.49163	NA	NA	3.37882	1
Total protein % reaches 92% of the plateau	2	Male+Female	2.61644	NA	NA	3.36903	1
Total protein % reaches 94% of the plateau	2	Female	2.77955	NA	NA	3.45634	1
Total protein % reaches 94% of the plateau	2	Male	2.41372	NA	NA	3.48398	1
Total protein % reaches 94% of the plateau	2	Male+Female	2.67733	NA	NA	3.47633	1
Total protein % reaches 96% of the plateau	2	Female	2.83703	NA	NA	3.52906	1
Total protein % reaches 96% of the plateau	2	Male	2.62348	NA	NA	3.56857	1
Total protein % reaches 96% of the plateau	2	Male+Female	2.73072	NA	NA	3.56208	1
Total protein % reaches 98% of the plateau	2	Female	2.88779	NA	NA	3.59132	1
Total protein % reaches 98% of the plateau	2	Male	2.76433	NA	NA	3.63935	1
Total protein % reaches 98% of the plateau	2	Male+Female	2.77827	NA	NA	3.63384	1
Total RGC Spine Density (Peak)	2	Male+Female	1.83251	NA	1.46982	NA
Transition between neonatal to social smiling	2	Male+Female	NA	2.5563	NA	2.50243						1
Trapezium ossification (Onset)	2	Male+Female	1.93952	3.23805	1.37107	2.52244			1
Trapezoid ossification (Onset)	2	Male+Female	1.96379	3.23805	1.35218	2.94101			1
Triquetral ossification (Onset)	2	Female	NA	2.98658	NA	2.48263			1
Triquetral ossification (Onset)	2	Male	NA	3.0379	NA	2.5619			1
Triquetral ossification (Onset)	2	Male+Female	1.99564	3	1.35218	2.50328			1
Turn to side and maintain balance	2	Male+Female	NA	2.72916	NA	2.62839						1
Two (second) branchial arches emerges	2	Male+Female	1.20412	1.41497	0.945099	NA								1
Tympanics ossification (Onset)	2	Male+Female	NA	1.81291	1.17026	NA			1
Ulna ossification (Onset)	2	Male+Female	1.46613	1.64836	1.15927	NA			1
Umbilical stump falls off	2	Male+Female	1.84819	2.45255	NA	NA								1
Upper Facial Height reaches 70% of stable value	2	Male+Female	NA	3.23223	NA	3.23447
Upper Facial Height reaches 80% of stable value	2	Male+Female	NA	3.42584	NA	3.41041
Upper Facial Height reaches 90% of stable value	2	Male+Female	NA	3.59272	NA	3.5622
Ventral lateral geniculate nucleus (Peak)	2	Male+Female	1.41497	NA	1.0607	NA									1
Visual Cortex Peak Synaptic Density (Area 17)	2	Male+Female	2.0569	2.70757	NA	NA
Visual placing is mature 100% (forelimbs extend to a surface)	2	Male+Female	1.95904	NA	1.57403	NA						1
Vomer ossification (Onset)	2	Male+Female	1.51851	1.75587	1.15927	NA			1
Walk development	2	Male+Female	1.95223	2.80397	1.43933	2.64885						1
Walk development (Onset)	2	Male+Female	1.92467	2.77232	1.37107	2.61384						1
Weaning	1	Male+Female	2.03593	NA	1.56229	NA						1
Weaning	2	Male+Female	2.1154	2.94385	1.61983	3.19838						1
Weaning	3	Male+Female	2.05308	NA	1.6721	NA						1
Weaning (hand-reared) (Offset)	2	Male+Female	2.1271	NA	NA	2.84073						1
Weaning (hand-reared) (Onset)	2	Male+Female	1.99782	NA	NA	2.6561						1
Weaning (Offset)	2	Male+Female	2.09473	NA	NA	3.29435						1
Weaning (Offset)	3	Male+Female	2.19033	NA	NA	3.5006						1
Weaning (Onset)	1	Male+Female	2	NA	1.53782	NA						1
Whole belly hairs	2	Male+Female	1.66276	NA	1.34242	NA								1
Whole forelimb hairs	2	Male+Female	1.66276	NA	1.34242	NA								1
Zona pellucida is lost	2	Male+Female	1.05115	NA	0.574031	NA								1
Zygomatic ossification (Onset)	2	Male+Female	1.50515	NA	1.15927	NA			1
							69	18	226	41	21	104	44	185	37
							0.0735608	0.0191898	0.240938	0.04371	0.0223881	0.110874	0.0469083	0.197228	0.0394456
							7.35608	1.91898	24.0938	4.371	2.23881	11.0874	4.69083	19.7228	3.94456
