# Supplementary material for: Cat brains age like humans: translating time shows pet cats live to be natural models for human aging
Source: Biol Open. 2026 Jun 22;15(6):bio062604. doi: 10.1242/bio.062604 (PMC13382973; doi:10.1242/bio.062604)
Supplement: Table S3. Brain metrics data from colony and research cats. Age is expressed in years post-birth. [file biolopen-15-062604-TableS3.xlsx]

## Sheet: Sheet1
Sex	Individual	Age	Age (Years After_Conception0	Gyrus	Whole Cortex	Gyrus Depth	Interthalamic Adhesion Height	Brain Height	Ratio Interthalamic Adhesion	Interthalamic Adhesion Area	Brain volume	normalized Whole Brain volumne	Gap_Bbone	Lateral Venttricles Volume	Species	Source
F	1	0.5	0.678	20.04	11.17	1.79	5.08	27.1	0.187	16.93	28.0814	0.91	2.7	0.1386	Cats	Colony
F	1	0.69	0.868	20.72	11.36	1.82	5.05	27.1	0.186	19.59	29.1183	0.88	3.82	0.1117	Cats	Colony
F	1	1.54	1.718	16.65	8.76	1.9	4.75	26.6	0.179	17.75	29.4061	0.83	5.8998	0.1141	Cats	Colony
F	1	10.29	10.468	19.13	9.6	1.99	4.2	23.3	0.18	13.73	29.4413	0.76	8.89	0.1887	Cats	Colony
F	2	3.53	3.708	17.22	9.92	1.74	4.65	25	0.186	20.99	22.8928	0.85	3.88	0.0872	Cats	Colony
F	2	4.09	4.268	17.38	9.89	1.76	4.5	25.1	0.179	22.5	23.3724	0.83	4.5853	0.1023	Cats	Colony
F	2	8.42	8.598	NA	NA	NA	4.38	24.7	0.177	22.03	21.9928	0.76	6.829	0.1182	Cats	Colony
F	2	9.59	9.768	17.62	8.75	2.01	3.98	24.6	0.162	19.23	20.1085	0.7	8.42	0.1515	Cats	Colony
F	3	1.41	1.588	17.49	9.76	1.79	4.76	26.6	0.179	16.93	23.6103	0.85	4.25	0.0397	Cats	Colony
F	4	7.79	7.968	17.63	8.85	1.99	4.31	27.5	0.157	24	23.1823	0.73	8.6	0.0977	Cats	Colony
F	5	8.85	9.028	20.66	9.77	2.11	4.51	24	0.188	21.5	27.7792	0.79	6.84	0.3608	Cats	Colony
M	6	0.99	1.168	15.6	8.71	1.79	5.19	25.1	0.207	24.17	23.8318	0.88	3.35	0.0482	Cats	Colony
F	7	1	1.178	17.03	9.07	1.88	5.01	24.4	0.205	21.55	21.5721	0.85	3.76	0.07793	Cats	Colony
F	8	1.01	1.188	16.03	9.35	1.71	4.85	24.5	0.198	19.79	20.2614	0.84	3.86	0.0486	Cats	Colony
M	9	3.55	3.728	18.63	10.35	1.8	5.04	26.4	0.191	NA	22.7219	0.88	2.88	0.0881	Cats	Colony
M	9	6.81	6.988	16.84	8.55	1.97	4.72	26.2	0.18	21.95	24.601	0.79	6.34	0.089	Cats	Colony
M	10	4.45	4.628	16.52	8.58	1.93	4.88	25.5	0.191	23.12	23.6366	0.82	5.26	0.0934	Cats	Colony
M	10	5.14	5.318	16.79	8.91	1.88	4.79	25.1	0.191	22.28	23.712	0.81	5.32	0.098	Cats	Colony
F	11	0.94	1.118	19.04	10.51	1.81	5.3	27.2	0.195	23.15	28.4867	0.86	4.5848	0.0582	Cats	Colony
F	11	1.66	1.838	18.64	11.02	1.69	4.92	26.8	0.184	20.57	25.5566	0.83	5.18	0.0434	Cats	Colony
M	12	0.62	0.798	18.54	10.21	1.82	4.82	25.5	0.189	24.93	24.1949	0.84	4.2	0.3151	Cats	Colony
M	13	1.71	1.888	16.95	10.23	1.66	4.97	25.7	0.193	23.53	25.3035	0.83	4.91	0.1165	Cats	Colony
M	14	1.81	1.988	17.85	11.32	1.58	5.05	25.9	0.195	22.48	26.0848	0.82	5.84	0.0452	Cats	Colony
F	15	4.37	4.548	16.61	9.12	1.82	4.9	25.9	0.189	20.52	22.4926	0.81	5.37	0.0574	Cats	Colony
F	16	0.33	0.508	17.12	10.34	1.66	4.75	25.9	0.183	20.24	22.8592	0.83	4.58	0.0308	Cats	Colony
F	17	0.41	0.588	17.17	10.11	1.7	4.68	24.8	0.189	20.76	22.2371	0.83	4.69	0.0229	Cats	Colony
F	17	0.34	0.518	15.84	10.52	1.51	5	25	0.2	21.36	22.3186	0.83	4.56	0.0214	Cats	Colony
F	18	0.62	0.798	15.73	9.81	1.6	4.72	24.2	0.195	20.22	22.2405	0.82	4.77	0.0395	Cats	Colony
F	19	0.333333	0.511333	16.56	10.67	1.55	4.95	25.3	0.196	21.18	22.0224	0.81	5	0.0376	Cats	Colony
M	20	0.14	0.318	13.85	10.32	1.34	4.33	24.4	0.177	19.74	20.2698	0.8	5	0.0202	Cats	Colony
F	21	0.11	0.288	13.07	9.76	1.34	4.08	23.6	0.173	19.46	19.5594	0.84	3.83	0.0206	Cats	Colony
M	22	0.07	0.248	13.51	9.88	1.37	3.73	23.5	0.159	19.33	17.9376	0.84	3.33	0.0224	Cats	Colony
F	23	0.08	0.258	12.69	9.47	1.34	4.36	23.5	0.186	19.64	13.9476	0.84	2.56	0.0124	Cats	Colony
F	24	1	1.178	17.32	10.41	1.66	4.9	25.1	0.195	22.04	25.656	0.86	4.25	0.044	Cats	Colony
M	25	16	16.178	21.96	12.05	1.82	0.95	31.4	0.03	5.03	30.1676	0.67	10.23	4.4524	Cats	Clinical
M	26	4.33	4.508	17.21	10.22	1.68	4.18	24	0.174	21.23	26.8802	0.82	5.77	0.0398	Cats	Clinical
M	27	1	1.178	16.81	10.74	1.57	5.15	27.1	0.19	22.03	28.412	0.86	4.45	0.148	Cats	Clinical
M	28	6.66	6.838	18.45	10.65	1.73	4.38	25.1	0.175	22.02	29.1356	0.79	7.78	0.0644	Cats	Clinical
M	29	0.6	0.778	14.88	10.26	1.45	4.9	24.8	0.198	20.21	24.5524	0.86	3.83	0.0276	Cats	Clinical
F	30	4.66	4.838	17.44	10.7	1.63	4.6	26.6	0.173	17.69	28.6013	0.84	5.54	0.0487	Cats	Clinical
M	31	1.5	1.678	16.93	11.39	1.49	4.93	25.4	0.194	21.45	26.485	0.87	4.07	0.025	Cats	Clinical
F	32	5.8	5.978	18.73	10.49	1.79	4.03	23.6	0.171	19.27	23.2787	0.78	6.55	0.0413	Cats	Clinical
F	33	9	9.178	18.47	10.71	1.72	4.01	24.5	0.164	13.97	22.1229	0.73	8.12	0.0571	Cats	Clinical
M	34	6.84	7.018	18.33	10.6	1.72925	4.81	26.7	0.18015	20.56	32.5318	0.8	7.9	0.0682	Cats	Clinical
M	34	6.34	6.518	18.7	10.73	1.74278	4.39	25.4	0.172835	20.78	32.2425	0.79	8.4	0.0675	Cats	Clinical
M	35	6.7	6.878	17.62	10.4	1.69423	4.22	24.3	0.173663	19.69	29.0796	0.79	7.53	0.1104	Cats	Clinical
M	36	5	5.178	19.05	10.69	1.78204	4.52	25.6	0.176562	23.23	29.0659	0.8	7.33	0.0841	Cats	Clinical
F	37	14.7	14.878	21.9	10.89	2.01102	3.2	25	0.128	13.75	27.4393	0.68	12.96	0.1807	Cats	Clinical
M	38	15.8	15.978	19.89	10.84	1.83487	2.74	26.2	0.10458	8.57	27.832	0.65	14.35	0.578	Cats	Clinical
M	38	14	14.178	17.91	10.63	1.68485	3.19	26.4	0.120833	9.17	26.8629	0.67	12.47	0.6771	Cats	Clinical
F	39	4.33	4.508	15.82	10.74	1.473	4.99	26.3	0.189734	20.53	24.814	0.78	7	0.046	Cats	Clinical
F	40	17.3	17.478	18.41	9.9	1.86	2.8	24.1	0.116	9.67	20.2453	0.62	12.16	0.4147	Cats	Clinical
