# Supplementary material for: Cat brains age like humans: translating time shows pet cats live to be natural models for human aging
Source: Biol Open. 2026 Jun 22;15(6):bio062604. doi: 10.1242/bio.062604 (PMC13382973; doi:10.1242/bio.062604)
Supplement: Table S4. Blood work data in colony cats. Age is expressed in years post-birth. Phosphorus is shown in milligrams per deciliter, alkaline phosphatase is in units/liter, and creatinine is in milligrams per deciliter. [file biolopen-15-062604-TableS4.xlsx]

## Sheet: Sheet1
Age (years post-conception)	PHOSPHORUS (milligrams per deciliter)	ALK_PHOS (units/liter)	CREATININE (milligrams per deciliter)	SEX
0.306849	8.3	73	0.7	M
0.386301	7.9	99	0.8	M
0.619178	6.2	97	0.8	M
0.446575	6.7	76	0.7	M
9.0411	4.6	34	1.3	M
6.83288	5.2	26	1.4	M
9.90137	5.4	15	1.4	M
9.0411	4.6	34	1.3	M
7.3589	7.5	32	0.9	F
4.68767	5	21	1	F
0.438356	9.4	82	0.9	M
0.413699	9.8	88	0.9	M
6.4274	4.7	34	0.7	F
5.1863	4.9	26	1.1	F
2.07945	4.4	17	1.1	F
1.31233	5.2	27	1.2	F
0.169863	7.4	70	0.5	M
0.367123	7.7	53	0.7	M
0.391781	9	58	0.7	M
1.01644	5.4	70.5	1.3	F
9.0274	3.8	20	0.8	F
4.02192	5	18	1.1	F
0.158904	8.1	133	0.5	F
0.161644	8.5	67	0.4	F
0.156164	7.7	69	0.2	M
3.30959	2.9	23	0.8	F
0.610959	6.8	61	1.1	F
2.52055	4.6	25	0.6	F
0.569863	6.8	67	1.1	F
0.315068	8.2	112	0.8	F
0.394521	8.4	81	0.8	F
2.45479	4.8	28	1.1	M
0.205479	8.6	131	0.7	M
0.276712	7	119	0.5	F
0.273973	9	109	0.7	M
0.213699	8.5	77	0.7	M
0.273973	4.2	35	0.7	M
0.156164	8.1	97	0.4	M
0.317808	7.6	147	0.7	M
9.49041	4.3	13	0.8	F
8.99726	4.1	22	1	F
6.57808	5.5	22.6	0.8	F
6.8274	3.7	20	1.1	F
0.569863	8.4	132	1.3	M
7.33425	4.4	23	1.1	F
0.164384	7.8	53	0.4	F
4.90685	4.6	21	1.1	M
1.55068	5.1	19	1.1	M
1.54795	5	24	1.1	M
3.66027	3.7	19	1.3	M
0.934247	6.2	44	1.2	M
4.08493	4	22	1.3	M
6.19726	4.4	23	1.5	M
3.46849	5.4	20	1.4	M
7.24932	6.1	23	0.7	F
0.934247	6.3	33	1.1	F
0.315068	8.4	72	0.8	M
0.394521	7.1	53	0.9	M
0.156164	8	60	0.3	F
5.84384	6.8	29	1.2	M
6.05205	4.8	20	1.2	M
7.32329	3.6	28	1	M
3.28493	4.1	25	1	M
0.306849	7.5	89	0.6	M
0.386301	8.6	88	0.7	M
2.04932	3.4	23	1.1	M
0.619178	6.6	104	0.9	M
0.446575	8.9	80	0.6	M
0.542466	8.4	76	0.9	F
7.53425	3.2	26	1.2	F
5.54247	3.9	21	1	F
6.53973	3.3	24	1.1	F
1.84932	3.6	21	1.1	F
1.96986	4	25	1.2	M
0.758904	5.4	44	0.8	F
2.12329	4.4	13	0.8	F
2.11781	5.3	28	0.7	M
0.180822	8.8	125	0.6	M
2.04932	5.4	40	0.8	M
5.58904	4	31	0.9	F
0.164384	6.7	222	0.2	M
0.123288	7.3	176	0.2	M
0.391781	9	53	0.8	F
0.367123	8	76	0.9	F
5.38356	4.3	42	1	F
6.00274	6.4	42	1.5	F
0.545205	7.2	73	0.9	M
5.14521	4.1	18	0.7	unknown
0.156164	8.4	48	0.4	M
0.268493	7.3	61	0.6	M
0.312329	8.2	102	0.6	M
1.19726	6.4	43	0.7	M
0.175342	8.9	149	0.6	M
0.569863	6.4	87	0.8	F
0.147945	8.8	99	0.5	F
0.123288	7	136	0.2	F
0.123288	9.8	93	0.5	F
7.63014	5.3	28	1	F
1.04932	6	56	0.8	F
0.526027	7.2	97	0.8	F
