# Supplementary material for: Cat brains age like humans: translating time shows pet cats live to be natural models for human aging
Source: Biol Open. 2026 Jun 22;15(6):bio062604. doi: 10.1242/bio.062604 (PMC13382973; doi:10.1242/bio.062604)
Supplement: Dataset 2. This R script works with Table S3 to extract observations from age-related variation in blood chemistry profiles. [file biolopen-15-062604-Dataset2.zip › Supplementary material 2.R]

## Method to extract ages from age-related variation in blood chemistry profiles 
## (e.g., alkaline phosphotase). This script shows how to extract age alignments 
## from healthy colony cats. A smooth spline is fit before a model is fit.

## Libraries
library(readxl)
library(easynls)

## Open table S4 ##

DATA_SRRC1<-Table_S4 ## rename the dataset
head(DATA_SRRC1) ## check the data

## Label columns of the data frame
colnames(DATA_SRRC1)<-c("Age", "PHOSPHORUS", "ALK_PHOS", "CREATININE", "SEX")

## Distinguish data for males from females
Male_SRRC<-subset(DATA_SRRC1, SEX=="M")
Female_SRRC<-subset(DATA_SRRC1, SEX=="F")

## Compare age distributions for males and females
boxplot(Male_SRRC$Age, Female_SRRC$Age, ylim=c(0, 20),
        col=c("darkred", "cornflowerblue"),
        ylab="Age in years", cex=3, cex.lab=3)

###### ###### ###### ###### ###### ###### ###### ###### ###### ###### ###### ###### 
###### Extract time points from age-related variation in alkaline phosphotase ###### 
###### ###### ###### ###### ###### ###### ###### ###### ###### ###### ###### ###### 

## These ages will be used in the smooth spline predictions
age_years<-c(0.01, 0.25, 0.5, 0.75, 1, 1.25, 1.5, 1.75, 2, 2.25, 2.5, 2.75, 3, 3.25, 
             3.5, 3.75, 4, 4.25, 4.5, 4.75, 5)  

head(Female_SRRC)
## Fit a smooth spline through the data for females
plot(Female_SRRC$Age, Female_SRRC$ALK_PHOS, col="cornflowerblue", cex=0.5, cex.axis=2, cex.lab=2, pch=16)
da<-smooth.spline(Female_SRRC$Age, Female_SRRC$ALK_PHOS, df=10)
lines(da$x, da$y, col="cornflowerblue", lwd=2)
femaley<-predict(da, age_years)
lines(age_years, femaley$y, col="red", lwd=2)

## Fit a smooth spline through the data for males
plot(Male_SRRC$Age, Male_SRRC$ALK_PHOS, col="cornflowerblue", cex=0.5, cex.axis=2, cex.lab=2, pch=16)
da<-smooth.spline(Male_SRRC$Age, Male_SRRC$ALK_PHOS, df=10)
lines(da$x, da$y, col="cornflowerblue", lwd=2)
maley<-predict(da, age_years)
lines(age_years, maley$y, col="cornflowerblue", lwd=2)

## fit an easynls model through the data for females
datf<-cbind.data.frame(age_years, femaley$y)
ABCf<-nlsfit(datf, model=3)
nlsplot(datf, model=3)
ABCf

## Extract ages for females
ABCf$Parameters[1,1]

## Extract parameters
y <- ABCf$Parameters[1,1]; a<-ABCf$Parameters[1,1]
b<- ABCf$Parameters[2,1]; c <-ABCf$Parameters[3,1]

## Extract parameters from the model and convert to days post-conception
x<-c(1, 1.5, 2, 2.5, 3, 3.5, 4)
abline(v=(y*x - a) / b + c, col="darkred")
A<-as.data.frame((y*x - a) / b + c)
B<-as.data.frame(A[ ,1]*365+65) ## convert to days post-conception
B  ## Data for females. These data are in days post-conception

## Fit the model to the data.
datm<-cbind.data.frame(age_years, maley$y)
ABCm<-nlsfit(datm, model=3)
nlsplot(datm, model=3)

## Extract ages for males
y <- ABCm$Parameters[1,1]; a<-ABCm$Parameters[1,1]
b<- ABCm$Parameters[2,1]; c <-ABCm$Parameters[3,1]

## Extract information for males
x<-c(1, 1.5, 2, 2.5, 3, 3.5, 4)
abline(v=(y*x - a) / b + c, col="darkred")
A<-as.data.frame((y*x - a) / b + c)
B<-as.data.frame(A[ ,1]*365+65)
B ## Data for males. Data is converted to days post-conception

###### ###### ###### ###### ###### ###### ###### ###### ###### ###### ###### ###### 
#### ###### ###### ######  Extract time points from creatine ###### ###### ###### 
###### ###### ###### ###### ###### ###### ###### ###### ###### ###### ###### ###### 

## Ages used in the smooth spline predictions
age_yearsc<-c(0.01, 0.25, 0.5, 0.75, 1, 1.25, 1.5, 1.75, 2, 2.25, 2.5, 2.75, 3, 3.25, 
              3.5, 3.75, 4, 4.25, 4.5, 4.75, 5, 5.25, 5.5, 5.575, 6, 6.25, 6.5, 6.75, 7)
## Fit a smooth spline through the data from females
plot(Female_SRRC$Age, Female_SRRC$CREATININE, col="cornflowerblue", cex=0.5, cex.axis=2, cex.lab=2, pch=16)
da<-smooth.spline(Female_SRRC$Age, Female_SRRC$CREATININE, df=7)
lines(da$x, da$y, col="cornflowerblue", lwd=2)
femaley<-predict(da, age_yearsc)
lines(age_yearsc, femaley$y, col="red", lwd=2)

## Fit smooth splines for data from males
plot(Male_SRRC$Age, Male_SRRC$CREATININE, col="cornflowerblue", cex=0.5, cex.axis=2, cex.lab=2, pch=16)
da<-smooth.spline(Male_SRRC$Age, Male_SRRC$CREATININE, df=7)
lines(da$x, da$y, col="cornflowerblue", lwd=2)
maley<-predict(da, age_yearsc)
lines(age_yearsc, maley$y, col="cornflowerblue", lwd=2)

## Fit the model to the data for female
datf<-cbind.data.frame(age_yearsc, femaley$y)
ABCf<-nlsfit(datf, model=3)
nlsplot(datf, model=3)
ABCf

# Extract ages and parameters from the model
y <- ABCf$Parameters[1,1]; a<-ABCf$Parameters[1,1]
b<- ABCf$Parameters[2,1]; c <-ABCf$Parameters[3,1]
x<-c(1, 0.9, 0.8, 0.7, 0.6)
abline(v=(y*x - a) / b + c, col="darkred")
A<-as.data.frame((y*x - a) / b + c)
B<-as.data.frame(A[ ,1]*365+65)
B  ## Data are converted to days post-conception.

## fit the data to the model through males
datm<-cbind.data.frame(age_yearsc, maley$y)
ABCm<-nlsfit(datm, model=3)
nlsplot(datm, model=3)
# Extract parameters for males
y <- ABCm$Parameters[1,1]; a<-ABCm$Parameters[1,1]
b<- ABCm$Parameters[2,1]; c <-ABCm$Parameters[3,1]
x<-c(1, 0.9, 0.8, 0.7, 0.6)
abline(v=(y*x - a) / b + c, col="darkred")
A<-as.data.frame((y*x - a) / b + c)
B<-as.data.frame(A[ ,1]*365+65)
B ## data are converted to days post-conception

###### ###### ###### ###### ###### ###### ###### ###### ###### ###### ###### ###### ###### ###### ###### 
#### ###### ###### ######  Extract time points from age-related variation in phosphorus ###### ###### ###### 
###### ###### ###### ###### ###### ###### ###### ###### ###### ###### ###### ###### ###### ###### ###### 

## Ages used in the smooth spline predictions
age_yearsc<-c(0.01, 0.25, 0.5, 0.75, 1, 1.25, 1.5, 1.75, 2, 2.25, 2.5, 2.75, 3, 3.25, 
              3.5, 3.75, 4)
#Fit a smooth spline through the data for females
plot(Female_SRRC$Age, Female_SRRC$PHOSPHORUS, col="cornflowerblue", cex=0.5, cex.axis=2, cex.lab=2, pch=16)
da<-smooth.spline(Female_SRRC$Age, Female_SRRC$PHOSPHORUS, df=7)
lines(da$x, da$y, col="cornflowerblue", lwd=2)
femaley<-predict(da, age_yearsc)
lines(age_yearsc, femaley$y, col="red", lwd=2)

##Fit a smooth spline through the data for males
plot(Male_SRRC$Age, Male_SRRC$PHOSPHORUS, col="cornflowerblue", cex=0.5, cex.axis=2, cex.lab=2, pch=16)
da<-smooth.spline(Male_SRRC$Age, Male_SRRC$PHOSPHORUS, df=7)
lines(da$x, da$y, col="cornflowerblue", lwd=2)
maley<-predict(da, age_yearsc)
lines(age_yearsc, maley$y, col="cornflowerblue", lwd=2)

## Fit a model to the data for females
datf<-cbind.data.frame(age_yearsc, femaley$y)
ABCf<-nlsfit(datf, model=3)
nlsplot(datf, model=3)
ABCf
# Extract ages for females
y <- ABCf$Parameters[1,1]; a<-ABCf$Parameters[1,1]
b<- ABCf$Parameters[2,1]; c <-ABCf$Parameters[3,1]
x<-c(1, 1.2, 1.4, 1.6, 1.8, 2)
abline(v=(y*x - a) / b + c, col="darkred")
A<-as.data.frame((y*x - a) / b + c)
B<-as.data.frame(A[ ,1]*365+65)
B  ## Data converted to days post-conception.

## Fit the data for males
datm<-cbind.data.frame(age_yearsc, maley$y)
ABCm<-nlsfit(datm, model=3)
nlsplot(datm, model=3)

# Extract ages for males
y <- ABCm$Parameters[1,1]; a<-ABCm$Parameters[1,1]
b<- ABCm$Parameters[2,1]; c <-ABCm$Parameters[3,1]
x<-c(1, 1.2, 1.4, 1.6, 1.8, 2)
abline(v=(y*x - a) / b + c, col="darkred")
A<-as.data.frame((y*x - a) / b + c)
B<-as.data.frame(A[ ,1]*365+65)
B ## Data converted to days post-conception.
