# Supplementary material for: Cat brains age like humans: translating time shows pet cats live to be natural models for human aging
Source: Biol Open. 2026 Jun 22;15(6):bio062604. doi: 10.1242/bio.062604 (PMC13382973; doi:10.1242/bio.062604)
Supplement: Dataset 3. This R script works with Table S1 to compare the pace of development between breed and non-breed cats. [file biolopen-15-062604-Dataset3.zip]

Archive with 1 entries (1 files):
- Supplementary material 3.txt
