# Supplementary material for: Cat brains age like humans: translating time shows pet cats live to be natural models for human aging
Source: Biol Open. 2026 Jun 22;15(6):bio062604. doi: 10.1242/bio.062604 (PMC13382973; doi:10.1242/bio.062604)
Supplement: Dataset 3. This R script works with Table S1 to compare the pace of development between breed and non-breed cats. [file biolopen-15-062604-Dataset3.zip › Supplementary material 3.txt]

Timepoint	Statistics	Sex	Environment	PCD_wild	Species_wild	Breed_wild	PCD_captive	Species_captive	Type	Breed_captive
Canine mandible eruption	2	Male+Female	Captive	181.25	Felis silvestris	NA	214	Felis catus	Teeth	NA
Canine maxilla eruption	2	Male+Female	Captive	199.75	Felis silvestris	NA	218	Felis catus	Teeth	NA
Deciduous canines eruption	2	Male+Female	Captive	80	Felis silvestris	NA	89.5	Felis catus	Teeth	Domestic shorthair
Deciduous canines eruption	2	Male+Female	Captive	80	Felis silvestris	NA	83	Felis catus	Teeth	NA
Deciduous incisor 1 mandible eruption	2	Male+Female	Captive	88.5	Felis silvestris	NA	77.5	Felis catus	Teeth	NA
Deciduous incisor 1 mandible eruption	2	Male+Female	Captive	78	Felis silvestris	NA	77.5	Felis catus	Teeth	NA
Deciduous incisor 1 maxilla eruption	2	Male+Female	Captive	88.5	Felis silvestris	NA	73.5	Felis catus	Teeth	NA
Deciduous incisor 1 maxilla eruption	2	Male+Female	Captive	75	Felis silvestris	NA	73.5	Felis catus	Teeth	NA
Deciduous incisor 2 maxilla eruption	2	Male+Female	Captive	88.5	Felis silvestris	NA	76.5	Felis catus	Teeth	NA
Deciduous incisor 2 maxilla eruption	2	Male+Female	Captive	79.5	Felis silvestris	NA	76.5	Felis catus	Teeth	NA
Deciduous incisor 3 mandible eruption	2	Male+Female	Captive	79.5	Felis silvestris	NA	80	Felis catus	Teeth	NA
Deciduous incisor 3 mandible eruption	2	Male+Female	Captive	88.5	Felis silvestris	NA	80	Felis catus	Teeth	NA
Deciduous incisor 3 maxilla eruption	2	Male+Female	Captive	88.5	Felis silvestris	NA	79.5	Felis catus	Teeth	NA
Deciduous incisor 3 maxilla eruption	2	Male+Female	Captive	80	Felis silvestris	NA	79.5	Felis catus	Teeth	NA
Deciduous incisors eruption	2	Male+Female	Captive	84	Felis silvestris	NA	79	Felis catus	Teeth	Domestic shorthair
Deciduous premolar 2 maxilla eruption	2	Male+Female	Captive	97	Felis silvestris	NA	130	Felis catus	Teeth	NA
Deciduous premolar 2 maxilla eruption	2	Male+Female	Captive	99	Felis silvestris	NA	130	Felis catus	Teeth	NA
Deciduous premolar 3 mandible eruption	2	Male+Female	Captive	99	Felis silvestris	NA	91	Felis catus	Teeth	NA
Deciduous premolar 3 mandible eruption	2	Male+Female	Captive	88	Felis silvestris	NA	91	Felis catus	Teeth	NA
Deciduous premolar 3 maxilla eruption	2	Male+Female	Captive	90.5	Felis silvestris	NA	91.5	Felis catus	Teeth	NA
Deciduous premolar 3 maxilla eruption	2	Male+Female	Captive	83.5	Felis silvestris	NA	91.5	Felis catus	Teeth	NA
Deciduous premolar 4 mandible eruption	2	Male+Female	Captive	83.5	Felis silvestris	NA	89.5	Felis catus	Teeth	NA
Deciduous premolar 4 mandible eruption	2	Male+Female	Captive	90	Felis silvestris	NA	89.5	Felis catus	Teeth	NA
Deciduous premolar 4 mandible eruption	2	Male+Female	Captive	90	Felis silvestris	NA	89.5	Felis catus	Teeth	NA
Deciduous premolar 4 maxilla eruption	2	Male+Female	Captive	99	Felis silvestris	NA	96	Felis catus	Teeth	NA
Deciduous premolar 4 maxilla eruption	2	Male+Female	Captive	94	Felis silvestris	NA	96	Felis catus	Teeth	NA
Deciduous premolar 4 maxilla eruption	2	Male+Female	Captive	94	Felis silvestris	NA	96	Felis catus	Teeth	NA
Deciduous premolars eruption	2	Male+Female	Captive	92	Felis silvestris	NA	100	Felis catus	Teeth	Domestic shorthair
Deciduous premolars eruption	2	Male+Female	Captive	91.4	Felis silvestris	NA	100	Felis catus	Teeth	Domestic shorthair
Deciduous teeth eruption (Offset)	2	Male+Female	Captive	109.5	Felis silvestris	NA	125	Felis catus	Teeth	NA
Deciduous teeth eruption (Offset)	2	Male+Female	Captive	109.5	Felis silvestris	NA	130	Felis catus	Teeth	NA
Deciduous teeth eruption (Offset)	2	Male+Female	Captive	109.5	Felis silvestris	NA	121	Felis catus	Teeth	Domestic shorthair
Deciduous teeth eruption (Offset)	2	Male+Female	Captive	99	Felis silvestris	NA	125	Felis catus	Teeth	NA
Deciduous teeth eruption (Offset)	2	Male+Female	Captive	99	Felis silvestris	NA	130	Felis catus	Teeth	NA
Deciduous teeth eruption (Offset)	2	Male+Female	Captive	99	Felis silvestris	NA	121	Felis catus	Teeth	Domestic shorthair
Deciduous teeth eruption (Onset)	2	Male+Female	Captive	75	Felis silvestris	NA	78	Felis catus	Teeth	NA
Deciduous teeth eruption (Onset)	2	Male+Female	Captive	75	Felis silvestris	NA	86	Felis catus	Teeth	Moggy
Deciduous teeth eruption (Onset)	2	Male+Female	Captive	75	Felis silvestris	NA	86.08	Felis catus	Teeth	Moggy
Deciduous teeth eruption (Onset)	2	Male+Female	Captive	75	Felis silvestris	NA	82.43	Felis catus	Teeth	Moggy
Deciduous teeth eruption (Onset)	2	Male+Female	Captive	75	Felis silvestris	NA	79	Felis catus	Teeth	Domestic shorthair
Deciduous teeth eruption (Onset)	2	Male+Female	Captive	75	Felis silvestris	NA	89.5	Felis catus	Teeth	NA
Deciduous teeth eruption (Onset)	2	Male+Female	Captive	75	Felis silvestris	NA	73.5	Felis catus	Teeth	NA
Deciduous teeth eruption (Onset)	2	Male+Female	Captive	78	Felis silvestris	NA	78	Felis catus	Teeth	NA
Deciduous teeth eruption (Onset)	2	Male+Female	Captive	78	Felis silvestris	NA	86	Felis catus	Teeth	Moggy
Deciduous teeth eruption (Onset)	2	Male+Female	Captive	78	Felis silvestris	NA	86.08	Felis catus	Teeth	Moggy
Deciduous teeth eruption (Onset)	2	Male+Female	Captive	78	Felis silvestris	NA	82.43	Felis catus	Teeth	Moggy
Deciduous teeth eruption (Onset)	2	Male+Female	Captive	78	Felis silvestris	NA	79	Felis catus	Teeth	Domestic shorthair
Deciduous teeth eruption (Onset)	2	Male+Female	Captive	78	Felis silvestris	NA	89.5	Felis catus	Teeth	NA
Deciduous teeth eruption (Onset)	2	Male+Female	Captive	78	Felis silvestris	NA	73.5	Felis catus	Teeth	NA
Eats solid food (Onset)	2	Male+Female	Captive	97	Felis silvestris	NA	97.23	Felis catus	Behavior	Moggy
Eats solid food (Onset)	2	Male+Female	Captive	97	Felis silvestris	NA	97	Felis catus	Behavior	Moggy
Eats solid food (Onset)	2	Male+Female	Captive	99	Felis silvestris ornata	NA	97.23	Felis catus	Behavior	Moggy
Eats solid food (Onset)	2	Male+Female	Captive	99	Felis silvestris ornata	NA	97	Felis catus	Behavior	Moggy
Eats solid food (Onset)	2	Male+Female	Captive	88.5	Felis silvestris	NA	97.23	Felis catus	Behavior	Moggy
Eats solid food (Onset)	2	Male+Female	Captive	88.5	Felis silvestris	NA	97	Felis catus	Behavior	Moggy
Eats solid food (Onset)	2	Male+Female	Captive	106	Felis silvestris ornata	Wildcat	97.23	Felis catus	Behavior	Moggy
Eats solid food (Onset)	2	Male+Female	Captive	106	Felis silvestris ornata	Wildcat	97	Felis catus	Behavior	Moggy
Eats solid food (Onset)	2	Male+Female	Captive	98	Felis silvestris	NA	97.23	Felis catus	Behavior	Moggy
Eats solid food (Onset)	2	Male+Female	Captive	98	Felis silvestris	NA	97	Felis catus	Behavior	Moggy
Eye opening	1	Male+Female	Captive	73	Felis silvestris	NA	73	Felis catus	Behavior	NA
Eye opening	2	Male+Female	Captive	72	Felis silvestris	NA	75	Felis catus	Behavior	NA
Eye opening	2	Male+Female	Captive	72	Felis silvestris	NA	79	Felis catus	Behavior	Domestic shorthair
Eye opening	2	Male+Female	Captive	72	Felis silvestris	NA	72	Felis catus	Behavior	NA
Eye opening	2	Male+Female	Captive	72	Felis silvestris	NA	73.25	Felis catus	Behavior	Moggy
Eye opening	2	Male+Female	Captive	75	Felis silvestris	NA	75	Felis catus	Behavior	NA
Eye opening	2	Male+Female	Captive	75	Felis silvestris	NA	79	Felis catus	Behavior	Domestic shorthair
Eye opening	2	Male+Female	Captive	75	Felis silvestris	NA	72	Felis catus	Behavior	NA
Eye opening	2	Male+Female	Captive	75	Felis silvestris	NA	73.25	Felis catus	Behavior	Moggy
Eye opening	2	Male+Female	Captive	66	Felis silvestris	NA	75	Felis catus	Behavior	NA
Eye opening	2	Male+Female	Captive	66	Felis silvestris	NA	79	Felis catus	Behavior	Domestic shorthair
Eye opening	2	Male+Female	Captive	66	Felis silvestris	NA	72	Felis catus	Behavior	NA
Eye opening	2	Male+Female	Captive	66	Felis silvestris	NA	73.25	Felis catus	Behavior	Moggy
Eye opening	2	Male+Female	Captive	74	Felis silvestris lybica	NA	75	Felis catus	Behavior	NA
Eye opening	2	Male+Female	Captive	74	Felis silvestris lybica	NA	79	Felis catus	Behavior	Domestic shorthair
Eye opening	2	Male+Female	Captive	74	Felis silvestris lybica	NA	72	Felis catus	Behavior	NA
Eye opening	2	Male+Female	Captive	74	Felis silvestris lybica	NA	73.25	Felis catus	Behavior	Moggy
Eye opening	2	Male+Female	Captive	75	Felis silvestris	NA	75	Felis catus	Behavior	NA
Eye opening	2	Male+Female	Captive	75	Felis silvestris	NA	79	Felis catus	Behavior	Domestic shorthair
Eye opening	2	Male+Female	Captive	75	Felis silvestris	NA	72	Felis catus	Behavior	NA
Eye opening	2	Male+Female	Captive	75	Felis silvestris	NA	73.25	Felis catus	Behavior	Moggy
Eye opening	3	Male+Female	Captive	76	Felis silvestris	NA	77	Felis catus	Behavior	NA
Eye opening	3	Male+Female	Captive	74	Felis silvestris	NA	77	Felis catus	Behavior	NA
Eye opening	3	Male+Female	Captive	76	Felis silvestris	NA	77	Felis catus	Behavior	NA
Eye opening (Offset)	2	Male+Female	Captive	74	Felis silvestris ornata	NA	79	Felis catus	Behavior	Domestic shorthair
Eye opening (Offset)	2	Male+Female	Captive	74	Felis silvestris ornata	NA	75	Felis catus	Behavior	Moggy
Eye opening (Offset)	2	Male+Female	Captive	74	Felis silvestris ornata	NA	75.56	Felis catus	Behavior	Moggy
Eye opening (Offset)	3	Male+Female	Captive	75	Felis silvestris ornata	NA	86	Felis catus	Behavior	Domestic shorthair
Eye opening (Offset)	3	Male+Female	Captive	75	Felis silvestris ornata	NA	85	Felis catus	Behavior	Moggy
Eye opening (Onset)	1	Male+Female	Captive	70	Felis silvestris	NA	68.7	Felis catus	Behavior	Moggy
Female First reproduction (sex selective)	2	Female	Captive	401	Felis silvestris ornata	NA	359	Felis catus	Reproductive	NA
Female Sexual maturity is reached (sex selective)	2	Female	Captive	429	Felis silvestris	NA	354	Felis catus	Reproductive	NA
Female Sexual maturity is reached (sex selective)	2	Female	Captive	429	Felis silvestris	NA	335	Felis catus	Reproductive	NA
Female Sexual maturity is reached (sex selective)	2	Female	Captive	429	Felis silvestris	NA	369	Felis catus	Reproductive	NA
Female Sexual maturity is reached (sex selective)	2	Female	Captive	341	Felis silvestris ornata	NA	354	Felis catus	Reproductive	NA
Female Sexual maturity is reached (sex selective)	2	Female	Captive	341	Felis silvestris ornata	NA	335	Felis catus	Reproductive	NA
Female Sexual maturity is reached (sex selective)	2	Female	Captive	341	Felis silvestris ornata	NA	369	Felis catus	Reproductive	NA
Female Sexual maturity is reached (sex selective)	2	Female	Captive	394	Felis silvestris	NA	354	Felis catus	Reproductive	NA
Female Sexual maturity is reached (sex selective)	2	Female	Captive	394	Felis silvestris	NA	335	Felis catus	Reproductive	NA
Female Sexual maturity is reached (sex selective)	2	Female	Captive	394	Felis silvestris	NA	369	Felis catus	Reproductive	NA
Female Sexual maturity is reached (sex selective)	2	Female	Captive	371.832	Felis silvestris	NA	354	Felis catus	Reproductive	NA
Female Sexual maturity is reached (sex selective)	2	Female	Captive	371.832	Felis silvestris	NA	335	Felis catus	Reproductive	NA
Female Sexual maturity is reached (sex selective)	2	Female	Captive	371.832	Felis silvestris	NA	369	Felis catus	Reproductive	NA
Female Sexual maturity is reached (sex selective)	2	Female	Captive	368	Felis silvestris	NA	354	Felis catus	Reproductive	NA
Female Sexual maturity is reached (sex selective)	2	Female	Captive	368	Felis silvestris	NA	335	Felis catus	Reproductive	NA
Female Sexual maturity is reached (sex selective)	2	Female	Captive	368	Felis silvestris	NA	369	Felis catus	Reproductive	NA
Female Sexual maturity is reached (sex selective)	2	Female	Captive	372.551	Felis silvestris	NA	354	Felis catus	Reproductive	NA
Female Sexual maturity is reached (sex selective)	2	Female	Captive	372.551	Felis silvestris	NA	335	Felis catus	Reproductive	NA
Female Sexual maturity is reached (sex selective)	2	Female	Captive	372.551	Felis silvestris	NA	369	Felis catus	Reproductive	NA
Gestation as a reference point	2	Male+Female	Captive	64	Felis silvestris	NA	65	Felis catus	Reproductive	NA
Independent defecation	2	Male+Female	Captive	102	Felis silvestris ornata	NA	89.5	Felis catus	Behavior	NA
Leaving the den/nest (Onset)	2	Male+Female	Captive	91	Felis silvestris ornata	NA	85	Felis catus	Behavior	Moggy
Leaving the den/nest (Onset)	2	Male+Female	Captive	91	Felis silvestris ornata	NA	79	Felis catus	Behavior	Domestic shorthair
Leaving the den/nest (Onset)	2	Male+Female	Captive	91	Felis silvestris ornata	NA	84.24	Felis catus	Behavior	Moggy
Male Sexual maturity is reached (sex selective)	2	Male	Captive	368	Felis silvestris	NA	369	Felis catus	Reproductive	NA
Male Sexual maturity is reached (sex selective)	2	Male	Captive	368	Felis silvestris	NA	369	Felis catus	Reproductive	NA
Male Sexual maturity is reached (sex selective)	2	Male	Captive	368.719	Felis silvestris	NA	369	Felis catus	Reproductive	NA
Male Sexual maturity is reached (sex selective)	2	Male	Captive	368.719	Felis silvestris	NA	369	Felis catus	Reproductive	NA
Male Sexual maturity is reached (sex selective)	2	Male	Captive	368	Felis silvestris	NA	369	Felis catus	Reproductive	NA
Male Sexual maturity is reached (sex selective)	2	Male	Captive	368	Felis silvestris	NA	369	Felis catus	Reproductive	NA
Permanent teeth eruption (Offset)	2	Male+Female	Captive	215	Felis silvestris ornata	NA	275	Felis catus	Teeth	Domestic shorthair
Permanent teeth eruption (Offset)	2	Male+Female	Captive	215	Felis silvestris ornata	NA	239	Felis catus	Teeth	NA
Permanent teeth eruption (Offset)	2	Male+Female	Captive	249	Felis silvestris ornata	NA	275	Felis catus	Teeth	Domestic shorthair
Permanent teeth eruption (Offset)	2	Male+Female	Captive	249	Felis silvestris ornata	NA	239	Felis catus	Teeth	NA
Reported Gestation	2	Male+Female	Captive	65	Felis silvestris	NA	64	Felis catus	Reproductive	NA
Reported Gestation	2	Male+Female	Captive	65	Felis silvestris	NA	65	Felis catus	Reproductive	NA
Reported Gestation	2	Male+Female	Captive	58	Felis silvestris lybica	NA	64	Felis catus	Reproductive	NA
Reported Gestation	2	Male+Female	Captive	58	Felis silvestris lybica	NA	65	Felis catus	Reproductive	NA
Reported Gestation	2	Male+Female	Captive	69	Felis silvestris	NA	64	Felis catus	Reproductive	NA
Reported Gestation	2	Male+Female	Captive	69	Felis silvestris	NA	65	Felis catus	Reproductive	NA
Reported Gestation	2	Male+Female	Captive	64.7187	Felis silvestris	NA	64	Felis catus	Reproductive	NA
Reported Gestation	2	Male+Female	Captive	64.7187	Felis silvestris	NA	65	Felis catus	Reproductive	NA
Reported Gestation	2	Male+Female	Captive	68	Felis silvestris	NA	64	Felis catus	Reproductive	NA
Reported Gestation	2	Male+Female	Captive	68	Felis silvestris	NA	65	Felis catus	Reproductive	NA
Reported Gestation	2	Male+Female	Captive	62	Felis silvestris ornata	NA	64	Felis catus	Reproductive	NA
Reported Gestation	2	Male+Female	Captive	62	Felis silvestris ornata	NA	65	Felis catus	Reproductive	NA
Reported Gestation	2	Male+Female	Captive	68	Felis silvestris	NA	64	Felis catus	Reproductive	NA
Reported Gestation	2	Male+Female	Captive	68	Felis silvestris	NA	65	Felis catus	Reproductive	NA
Reported Gestation	2	Male+Female	Captive	68	Felis silvestris	NA	64	Felis catus	Reproductive	NA
Reported Gestation	2	Male+Female	Captive	68	Felis silvestris	NA	65	Felis catus	Reproductive	NA
Reported Gestation	2	Male+Female	Captive+Wild	65.49	Felis silvestris	NA	62.99	Felis catus	Reproductive	NA
Sexual maturity	2	Male+Female	Captive+Wild	414.76	Felis silvestris	NA	361.98	Felis catus	Reproductive	NA
Walk development (Onset)	2	Male+Female	Captive	82	Felis silvestris	NA	79	Felis catus	Behavior	Domestic shorthair
Walk development (Onset)	2	Male+Female	Captive	82	Felis silvestris	NA	77	Felis catus	Behavior	Domestic shorthair
Weaning	2	Male+Female	Captive	145.505	Felis silvestris	NA	146.505	Felis catus	Reproductive	NA
Weaning	2	Male+Female	Captive	145.505	Felis silvestris	NA	121	Felis catus	Reproductive	NA
Weaning	2	Male+Female	Captive	145.505	Felis silvestris	NA	121	Felis catus	Reproductive	NA
Weaning	2	Male+Female	Captive	109	Felis silvestris	NA	146.505	Felis catus	Reproductive	NA
Weaning	2	Male+Female	Captive	109	Felis silvestris	NA	121	Felis catus	Reproductive	NA
Weaning	2	Male+Female	Captive	109	Felis silvestris	NA	121	Felis catus	Reproductive	NA
Weaning	2	Male+Female	Captive	146.224	Felis silvestris	NA	146.505	Felis catus	Reproductive	NA
Weaning	2	Male+Female	Captive	146.224	Felis silvestris	NA	121	Felis catus	Reproductive	NA
Weaning	2	Male+Female	Captive	146.224	Felis silvestris	NA	121	Felis catus	Reproductive	NA
Weaning	2	Male+Female	Captive	151	Felis silvestris	NA	146.505	Felis catus	Reproductive	NA
Weaning	2	Male+Female	Captive	151	Felis silvestris	NA	121	Felis catus	Reproductive	NA
Weaning	2	Male+Female	Captive	151	Felis silvestris	NA	121	Felis catus	Reproductive	NA
Weaning (hand-reared) (Onset)	2	Male+Female	Captive	106	Felis silvestris	Wildcat	93	Felis catus	Reproductive	NA
