# Supplementary material for: Cat brains age like humans: translating time shows pet cats live to be natural models for human aging
Source: Biol Open. 2026 Jun 22;15(6):bio062604. doi: 10.1242/bio.062604 (PMC13382973; doi:10.1242/bio.062604)
Supplement: Dataset 4. This R script works with Table S1 to compares the pace of development between wild and domesticated cats. [file biolopen-15-062604-Dataset4.zip › Supplementary material 4.R]

### Compare the pace of development in wild cats and domesticated cats
### This script is relevant for figure 6A-B

### Open supplementary table 3 (txt file)

## Comparison between wildcats and domestic cat
plot(dataset1$PCD_wild/365, dataset1$PCD_captive/365, 
     xlab="Age (years post-conception) non-breed cats", ylab="Age (years) breed cats", cex=1.5, 
     cex.axis=1.7, cex.lab=1.9, col="cornflowerblue", log="xy", pch=16)
x<-c(0.01, 1000)
y<-c(0.01, 1000)
lines(x, y, col=c("grey"), lwd=2, lty=2)
dim(dataset1) ## sample size
lm1<-lm(log10(dataset1$PCD_wild/365)~log10(dataset1$PCD_captive/365))
summary(lm1)  # summary statistics
abline(lm1, col="cornflowerblue")

# Extract the estimated slope and its standard error
slope_estimate <- coef(lm1)["log10(dataset1$PCD_captive/365)"]
slope_se <- summary(lm1)$coefficients["log10(dataset1$PCD_captive/365)", "Std. Error"]

# Perform a t-test: H0: slope = 1
t_stat <- (slope_estimate - 1) / slope_se
df <- df.residual(lm1)
p_value <- 2 * pt(-abs(t_stat), df)

# Report results (Figure 6A)
cat("Estimated slope:", slope_estimate, "\n")
cat("Standard error:", slope_se, "\n")
cat("t statistic:", t_stat, "\n")
cat("Degrees of freedom:", df, "\n")
cat("p-value:", p_value, "\n")


# Pie chart for Figure 6B
pie(table(dataset1$Type), cex=0.25,
    col=c("lightblue", "antiquewhite3", "white", "beige"))
