# Supplementary material for: Cat brains age like humans: translating time shows pet cats live to be natural models for human aging
Source: Biol Open. 2026 Jun 22;15(6):bio062604. doi: 10.1242/bio.062604 (PMC13382973; doi:10.1242/bio.062604)
Supplement: Dataset 5. [file biolopen-15-062604-Dataset5.zip › Supplementary Material 5.txt]

Timepoint	Anatomical Region	Biological Process	PostConceptionDays	Species	Reference	Breed	Sex	Environment	Statistics
Female Body growth rate (Peak) (sex selective)	Body	Growth	147.6	Felis catus	Cave NJ, Bridges JP, Weidgraaf K, Thomas DG. Nonlinear mixed models of growth curves from domestic shorthair cats in a breeding colony, housed in a seasonal facility to predict obesity. Journal of animal physiology and animal nutrition. 2018 Oct;102(5):1390-400.	shorthair	Female	Captive colony	2
Female Body growth rate (Peak) (sex selective)	Body	Growth	140	Felis catus	Opsomer H, Liesegang A, Brugger D, Wichert B. Growth curves and body condition of young cats and their relation to maternal body condition. Animals. 2022 May 27;12(11):1373.	mixed breed	Female	Captive colony	2
Female Body weight reaches 100% of stable value (sex selective)	Body	Growth	750.671	Felis catus	Auburn veterinary clinic	NA	Female	Captive client	2
Female Body weight reaches 100% of stable value (sex selective)	Body	Growth	470.15	Felis catus	Cave NJ, Bridges JP, Weidgraaf K, Thomas DG. Nonlinear mixed models of growth curves from domestic shorthair cats in a breeding colony, housed in a seasonal facility to predict obesity. Journal of animal physiology and animal nutrition. 2018 Oct;102(5):1390-400.	shorthair	Female	Captive colony	2
Female Body weight reaches 100% of stable value (sex selective)	Body	Growth	354.8	Felis catus	NAKAI N, NAWA K, MAEKAWA M, NAGASAWA H. Age-related changes in hematological and serum biochemical values in cats. Experimental Animals. 1992 Jul 1;41(3):287-94.	NA	Female	Captive colony	2
Female Body weight reaches 100% of stable value (sex selective)	Body	Growth	261.49	Felis catus	Olovson SG. Diet and breeding performance in cats. Laboratory animals. 1986 Jul 1;20(3):221-30.	European domestic strain	Female	Captive client	2
Female Body weight reaches 50% of stable value (sex selective)	Body	Growth	164.711	Felis catus	Auburn veterinary clinic	NA	Female	Captive client	2
Female Body weight reaches 50% of stable value (sex selective)	Body	Growth	229.25	Felis catus	Cave NJ, Bridges JP, Weidgraaf K, Thomas DG. Nonlinear mixed models of growth curves from domestic shorthair cats in a breeding colony, housed in a seasonal facility to predict obesity. Journal of animal physiology and animal nutrition. 2018 Oct;102(5):1390-400.	shorthair	Female	Captive colony	2
Female Body weight reaches 50% of stable value (sex selective)	Body	Growth	219.8	Felis catus	NAKAI N, NAWA K, MAEKAWA M, NAGASAWA H. Age-related changes in hematological and serum biochemical values in cats. Experimental Animals. 1992 Jul 1;41(3):287-94.	NA	Female	Captive colony	2
Female Body weight reaches 50% of stable value (sex selective)	Body	Growth	161.11	Felis catus	Olovson SG. Diet and breeding performance in cats. Laboratory animals. 1986 Jul 1;20(3):221-30.	European domestic strain	Female	Captive client	2
Female Body weight reaches 60% of stable value (sex selective)	Body	Growth	281.903	Felis catus	Auburn veterinary clinic	NA	Female	Captive client	2
Female Body weight reaches 60% of stable value (sex selective)	Body	Growth	276.7	Felis catus	Cave NJ, Bridges JP, Weidgraaf K, Thomas DG. Nonlinear mixed models of growth curves from domestic shorthair cats in a breeding colony, housed in a seasonal facility to predict obesity. Journal of animal physiology and animal nutrition. 2018 Oct;102(5):1390-400.	shorthair	Female	Captive colony	2
Female Body weight reaches 60% of stable value (sex selective)	Body	Growth	186.2	Felis catus	NAKAI N, NAWA K, MAEKAWA M, NAGASAWA H. Age-related changes in hematological and serum biochemical values in cats. Experimental Animals. 1992 Jul 1;41(3):287-94.	NA	Female	Captive colony	2
Female Body weight reaches 60% of stable value (sex selective)	Body	Growth	181.13	Felis catus	Olovson SG. Diet and breeding performance in cats. Laboratory animals. 1986 Jul 1;20(3):221-30.	European domestic strain	Female	Captive client	2
Female Body weight reaches 70% of stable value (sex selective)	Body	Growth	399.095	Felis catus	Auburn veterinary clinic	NA	Female	Captive client	2
Female Body weight reaches 70% of stable value (sex selective)	Body	Growth	324.15	Felis catus	Cave NJ, Bridges JP, Weidgraaf K, Thomas DG. Nonlinear mixed models of growth curves from domestic shorthair cats in a breeding colony, housed in a seasonal facility to predict obesity. Journal of animal physiology and animal nutrition. 2018 Oct;102(5):1390-400.	shorthair	Female	Captive colony	2
Female Body weight reaches 70% of stable value (sex selective)	Body	Growth	253.7	Felis catus	NAKAI N, NAWA K, MAEKAWA M, NAGASAWA H. Age-related changes in hematological and serum biochemical values in cats. Experimental Animals. 1992 Jul 1;41(3):287-94.	NA	Female	Captive colony	2
Female Body weight reaches 70% of stable value (sex selective)	Body	Growth	201.22	Felis catus	Olovson SG. Diet and breeding performance in cats. Laboratory animals. 1986 Jul 1;20(3):221-30.	European domestic strain	Female	Captive client	2
Female Body weight reaches 80% of stable value (sex selective)	Body	Growth	516.287	Felis catus	Auburn veterinary clinic	NA	Female	Captive client	2
Female Body weight reaches 80% of stable value (sex selective)	Body	Growth	371.6	Felis catus	Cave NJ, Bridges JP, Weidgraaf K, Thomas DG. Nonlinear mixed models of growth curves from domestic shorthair cats in a breeding colony, housed in a seasonal facility to predict obesity. Journal of animal physiology and animal nutrition. 2018 Oct;102(5):1390-400.	shorthair	Female	Captive colony	2
Female Body weight reaches 80% of stable value (sex selective)	Body	Growth	287.3	Felis catus	NAKAI N, NAWA K, MAEKAWA M, NAGASAWA H. Age-related changes in hematological and serum biochemical values in cats. Experimental Animals. 1992 Jul 1;41(3):287-94.	NA	Female	Captive colony	2
Female Body weight reaches 80% of stable value (sex selective)	Body	Growth	221.31	Felis catus	Olovson SG. Diet and breeding performance in cats. Laboratory animals. 1986 Jul 1;20(3):221-30.	European domestic strain	Female	Captive client	2
Female Body weight reaches 90% of stable value (sex selective)	Body	Growth	633.479	Felis catus	Auburn veterinary clinic	NA	Female	Captive client	2
Female Body weight reaches 90% of stable value (sex selective)	Body	Growth	422.7	Felis catus	Cave NJ, Bridges JP, Weidgraaf K, Thomas DG. Nonlinear mixed models of growth curves from domestic shorthair cats in a breeding colony, housed in a seasonal facility to predict obesity. Journal of animal physiology and animal nutrition. 2018 Oct;102(5):1390-400.	shorthair	Female	Captive colony	2
Female Body weight reaches 90% of stable value (sex selective)	Body	Growth	321.2	Felis catus	NAKAI N, NAWA K, MAEKAWA M, NAGASAWA H. Age-related changes in hematological and serum biochemical values in cats. Experimental Animals. 1992 Jul 1;41(3):287-94.	NA	Female	Captive colony	2
Female Body weight reaches 90% of stable value (sex selective)	Body	Growth	241.4	Felis catus	Olovson SG. Diet and breeding performance in cats. Laboratory animals. 1986 Jul 1;20(3):221-30.	European domestic strain	Female	Captive client	2
Female First reproduction (sex selective)	Reproductive	Life history	359	Felis catus	Mellen JD. Reproductive behavior of small captive exotic cats (Felis spp.). University of California, Davis; 1989.	NA	Female	Captive	2
Weaning	Reproductive	NA	115	Felis catus	Ng TT, Fascetti AJ, Larsen JA. Reproduction of domestic cats in laboratories, catteries, and feral colonies: A Review. Topics in companion animal medicine. 2023 Jul 1;55:100780.	NA	Male+Female	Captive client	2
Female Sexual maturity is reached (sex selective)	Reproductive	Life history	335	Felis catus	Johnson AK. Normal feline reproduction: The queen. J Feline Med Surg. 2022 Mar;24(3):204-211. doi: 10.1177/1098612X221079706. PMID: 35209768.; https://journals.sagepub.com/doi/pdf/10.1177/1098612X221079706	NA	Female	Captive	2
Female Sexual maturity is reached (sex selective)	Reproductive	Life history	354	Felis catus	https://genomics.senescence.info/species/dataset.zip; AnAge Build 15; de Magalhaes, J. P., Abidi, Z., Dos Santos, G. A., Avelar, R. A., Barardo, D., Chatsirisupachai, K., Clark, P., De-Souza, E. A., Johnson, E. J., Lopes, I., Novoa, G., Senez, L., Talay, A., Thornton, D., & To, P. K. P. (2024). Human Ageing Genomic Resources: updates on key databases in ageing research. Nucleic Acids Res, 52(D1),…	NA	Female	Captive	2
Female Sexual maturity is reached (sex selective)	Reproductive	Life history	404	Felis catus	Jemmett JE, Evans JM. A survey of sexual behaviour and reproduction ofFemale cats. Journal of Small Animal Practice. 1977 Jan;18(1):31-7.	Abyssinian	Female	Captive client	2
Female Sexual maturity is reached (sex selective)	Reproductive	Life history	404	Felis catus	Jemmett JE, Evans JM. A survey of sexual behaviour and reproduction ofFemale cats. Journal of Small Animal Practice. 1977 Jan;18(1):31-7.	Birman	Female	Captive client	2
Female Sexual maturity is reached (sex selective)	Reproductive	Life history	296	Felis catus	Jemmett JE, Evans JM. A survey of sexual behaviour and reproduction ofFemale cats. Journal of Small Animal Practice. 1977 Jan;18(1):31-7.	Burmese	Female	Captive client	2
Female Sexual maturity is reached (sex selective)	Reproductive	Life history	455	Felis catus	Jemmett JE, Evans JM. A survey of sexual behaviour and reproduction ofFemale cats. Journal of Small Animal Practice. 1977 Jan;18(1):31-7.	Cloourpoint	Female	Captive client	2
Female Sexual maturity is reached (sex selective)	Reproductive	Life history	377	Felis catus	Jemmett JE, Evans JM. A survey of sexual behaviour and reproduction ofFemale cats. Journal of Small Animal Practice. 1977 Jan;18(1):31-7.	Persian	Female	Captive client	2
Female Sexual maturity is reached (sex selective)	Reproductive	Life history	332	Felis catus	Jemmett JE, Evans JM. A survey of sexual behaviour and reproduction ofFemale cats. Journal of Small Animal Practice. 1977 Jan;18(1):31-7.	Siamese	Female	Captive client	2
Female Sexual maturity is reached (sex selective)	Reproductive	Life history	395	Felis catus	Jemmett JE, Evans JM. A survey of sexual behaviour and reproduction ofFemale cats. Journal of Small Animal Practice. 1977 Jan;18(1):31-7.	Others, long-hairs	Female	Captive client	2
Female Sexual maturity is reached (sex selective)	Reproductive	Life history	347	Felis catus	Jemmett JE, Evans JM. A survey of sexual behaviour and reproduction ofFemale cats. Journal of Small Animal Practice. 1977 Jan;18(1):31-7.	Others, short-haired	Female	Captive client	2
Female Sexual maturity is reached (sex selective)	Reproductive	Life history	353	Felis catus	Jemmett JE, Evans JM. A survey of sexual behaviour and reproduction ofFemale cats. Journal of Small Animal Practice. 1977 Jan;18(1):31-7.	All	Female	Captive client	2
Female Sexual maturity is reached (sex selective)	Reproductive	Life history	275	Felis catus	Jemmett JE, Evans JM. A survey of sexual behaviour and reproduction ofFemale cats. Journal of Small Animal Practice. 1977 Jan;18(1):31-7.	Abyssinian	Female	Captive client	1
Female Sexual maturity is reached (sex selective)	Reproductive	Life history	365	Felis catus	Jemmett JE, Evans JM. A survey of sexual behaviour and reproduction ofFemale cats. Journal of Small Animal Practice. 1977 Jan;18(1):31-7.	Birman	Female	Captive client	1
Female Sexual maturity is reached (sex selective)	Reproductive	Life history	200	Felis catus	Jemmett JE, Evans JM. A survey of sexual behaviour and reproduction ofFemale cats. Journal of Small Animal Practice. 1977 Jan;18(1):31-7.	Burmese	Female	Captive client	1
Female Sexual maturity is reached (sex selective)	Reproductive	Life history	335	Felis catus	Jemmett JE, Evans JM. A survey of sexual behaviour and reproduction ofFemale cats. Journal of Small Animal Practice. 1977 Jan;18(1):31-7.	Cloourpoint	Female	Captive client	1
Female Sexual maturity is reached (sex selective)	Reproductive	Life history	320	Felis catus	Jemmett JE, Evans JM. A survey of sexual behaviour and reproduction ofFemale cats. Journal of Small Animal Practice. 1977 Jan;18(1):31-7.	Persian	Female	Captive client	1
Female Sexual maturity is reached (sex selective)	Reproductive	Life history	200	Felis catus	Jemmett JE, Evans JM. A survey of sexual behaviour and reproduction ofFemale cats. Journal of Small Animal Practice. 1977 Jan;18(1):31-7.	Siamese	Female	Captive client	1
Female Sexual maturity is reached (sex selective)	Reproductive	Life history	245	Felis catus	Jemmett JE, Evans JM. A survey of sexual behaviour and reproduction ofFemale cats. Journal of Small Animal Practice. 1977 Jan;18(1):31-7.	Others, long-hairs	Female	Captive client	1
Female Sexual maturity is reached (sex selective)	Reproductive	Life history	200	Felis catus	Jemmett JE, Evans JM. A survey of sexual behaviour and reproduction ofFemale cats. Journal of Small Animal Practice. 1977 Jan;18(1):31-7.	Others, short-haired	Female	Captive client	1
Female Sexual maturity is reached (sex selective)	Reproductive	Life history	200	Felis catus	Jemmett JE, Evans JM. A survey of sexual behaviour and reproduction ofFemale cats. Journal of Small Animal Practice. 1977 Jan;18(1):31-7.	All	Female	Captive client	1
Female Sexual maturity is reached (sex selective)	Reproductive	Life history	485	Felis catus	Jemmett JE, Evans JM. A survey of sexual behaviour and reproduction ofFemale cats. Journal of Small Animal Practice. 1977 Jan;18(1):31-7.	Abyssinian	Female	Captive client	3
Female Sexual maturity is reached (sex selective)	Reproductive	Life history	605	Felis catus	Jemmett JE, Evans JM. A survey of sexual behaviour and reproduction ofFemale cats. Journal of Small Animal Practice. 1977 Jan;18(1):31-7.	Birman	Female	Captive client	3
Female Sexual maturity is reached (sex selective)	Reproductive	Life history	515	Felis catus	Jemmett JE, Evans JM. A survey of sexual behaviour and reproduction ofFemale cats. Journal of Small Animal Practice. 1977 Jan;18(1):31-7.	Burmese	Female	Captive client	3
Female Sexual maturity is reached (sex selective)	Reproductive	Life history	605	Felis catus	Jemmett JE, Evans JM. A survey of sexual behaviour and reproduction ofFemale cats. Journal of Small Animal Practice. 1977 Jan;18(1):31-7.	Cloourpoint	Female	Captive client	3
Female Sexual maturity is reached (sex selective)	Reproductive	Life history	485	Felis catus	Jemmett JE, Evans JM. A survey of sexual behaviour and reproduction ofFemale cats. Journal of Small Animal Practice. 1977 Jan;18(1):31-7.	Persian	Female	Captive client	3
Female Sexual maturity is reached (sex selective)	Reproductive	Life history	515	Felis catus	Jemmett JE, Evans JM. A survey of sexual behaviour and reproduction ofFemale cats. Journal of Small Animal Practice. 1977 Jan;18(1):31-7.	Siamese	Female	Captive client	3
Female Sexual maturity is reached (sex selective)	Reproductive	Life history	605	Felis catus	Jemmett JE, Evans JM. A survey of sexual behaviour and reproduction ofFemale cats. Journal of Small Animal Practice. 1977 Jan;18(1):31-7.	Others, long-hairs	Female	Captive client	3
Female Sexual maturity is reached (sex selective)	Reproductive	Life history	515	Felis catus	Jemmett JE, Evans JM. A survey of sexual behaviour and reproduction ofFemale cats. Journal of Small Animal Practice. 1977 Jan;18(1):31-7.	Others, short-haired	Female	Captive client	3
Female Sexual maturity is reached (sex selective)	Reproductive	Life history	605	Felis catus	Jemmett JE, Evans JM. A survey of sexual behaviour and reproduction ofFemale cats. Journal of Small Animal Practice. 1977 Jan;18(1):31-7.	All	Female	Captive client	3
Female Sexual maturity is reached (sex selective)	Reproductive	Life history	380	Felis catus	Jemmett JE, Evans JM. A survey of sexual behaviour and reproduction ofFemale cats. Journal of Small Animal Practice. 1977 Jan;18(1):31-7.	Abyssinian	Female	Captive client	2
Female Sexual maturity is reached (sex selective)	Reproductive	Life history	485	Felis catus	Jemmett JE, Evans JM. A survey of sexual behaviour and reproduction ofFemale cats. Journal of Small Animal Practice. 1977 Jan;18(1):31-7.	Birman	Female	Captive client	2
Female Sexual maturity is reached (sex selective)	Reproductive	Life history	357.5	Felis catus	Jemmett JE, Evans JM. A survey of sexual behaviour and reproduction ofFemale cats. Journal of Small Animal Practice. 1977 Jan;18(1):31-7.	Burmese	Female	Captive client	2
Female Sexual maturity is reached (sex selective)	Reproductive	Life history	470	Felis catus	Jemmett JE, Evans JM. A survey of sexual behaviour and reproduction ofFemale cats. Journal of Small Animal Practice. 1977 Jan;18(1):31-7.	Cloourpoint	Female	Captive client	2
Female Sexual maturity is reached (sex selective)	Reproductive	Life history	402.5	Felis catus	Jemmett JE, Evans JM. A survey of sexual behaviour and reproduction ofFemale cats. Journal of Small Animal Practice. 1977 Jan;18(1):31-7.	Persian	Female	Captive client	2
Female Sexual maturity is reached (sex selective)	Reproductive	Life history	357.5	Felis catus	Jemmett JE, Evans JM. A survey of sexual behaviour and reproduction ofFemale cats. Journal of Small Animal Practice. 1977 Jan;18(1):31-7.	Siamese	Female	Captive client	2
Female Sexual maturity is reached (sex selective)	Reproductive	Life history	425	Felis catus	Jemmett JE, Evans JM. A survey of sexual behaviour and reproduction ofFemale cats. Journal of Small Animal Practice. 1977 Jan;18(1):31-7.	Others, long-hairs	Female	Captive client	2
Female Sexual maturity is reached (sex selective)	Reproductive	Life history	357.5	Felis catus	Jemmett JE, Evans JM. A survey of sexual behaviour and reproduction ofFemale cats. Journal of Small Animal Practice. 1977 Jan;18(1):31-7.	Others, short-haired	Female	Captive client	2
Female Sexual maturity is reached (sex selective)	Reproductive	Life history	402.5	Felis catus	Jemmett JE, Evans JM. A survey of sexual behaviour and reproduction ofFemale cats. Journal of Small Animal Practice. 1977 Jan;18(1):31-7.	All	Female	Captive client	2
Female Sexual maturity is reached (sex selective)	Reproductive	Life history	369	Felis catus	https://figshare.com/articles/dataset/Full_Archive/3563457?backTo=/collections/An_amniote_life-history_database_to_perform_comparative_analyses_with_birds_mammals_and_reptiles/3308127; Myhrvold, N. P., Baldridge, E., Chan, B., Sivam, D., Freeman, D. L., & Ernest, S. M. (2015). An amniote life‐history database to perform comparative analyses with birds, mammals, and reptiles: Ecological Archives E…	NA	Female	Captive	2
Female Sexual maturity is reached (sex selective)	Reproductive	Life history	428	Felis catus	Povey, R. C. (1978). Reproduction in the pedigreeFemale cat: A survey of breeders. The Canadian Veterinary Journal, 19(8), 207-213.	Persian	Female	Captive client	2
Female Sexual maturity is reached (sex selective)	Reproductive	Life history	353	Felis catus	Povey, R. C. (1978). Reproduction in the pedigreeFemale cat: A survey of breeders. The Canadian Veterinary Journal, 19(8), 207-213.	Himalayan	Female	Captive client	2
Female Sexual maturity is reached (sex selective)	Reproductive	Life history	344	Felis catus	Povey, R. C. (1978). Reproduction in the pedigreeFemale cat: A survey of breeders. The Canadian Veterinary Journal, 19(8), 207-213.	Siamese	Female	Captive client	2
Female Sexual maturity is reached (sex selective)	Reproductive	Life history	341	Felis catus	Povey, R. C. (1978). Reproduction in the pedigreeFemale cat: A survey of breeders. The Canadian Veterinary Journal, 19(8), 207-213.	Burmese	Female	Captive client	2
Female Sexual maturity is reached (sex selective)	Reproductive	Life history	344	Felis catus	Povey, R. C. (1978). Reproduction in the pedigreeFemale cat: A survey of breeders. The Canadian Veterinary Journal, 19(8), 207-213.	Others, short-haired	Female	Captive client	2
Female Sexual maturity is reached (sex selective)	Reproductive	Life history	437	Felis catus	Povey, R. C. (1978). Reproduction in the pedigreeFemale cat: A survey of breeders. The Canadian Veterinary Journal, 19(8), 207-213.	Manx	Female	Captive client	2
Female Sexual maturity is reached (sex selective)	Reproductive	Life history	425	Felis catus	Povey, R. C. (1978). Reproduction in the pedigreeFemale cat: A survey of breeders. The Canadian Veterinary Journal, 19(8), 207-213.	Persian	Female	Captive client	2
Female Sexual maturity is reached (sex selective)	Reproductive	Life history	365	Felis catus	Povey, R. C. (1978). Reproduction in the pedigreeFemale cat: A survey of breeders. The Canadian Veterinary Journal, 19(8), 207-213.	Himalayan	Female	Captive client	2
Female Sexual maturity is reached (sex selective)	Reproductive	Life history	320	Felis catus	Povey, R. C. (1978). Reproduction in the pedigreeFemale cat: A survey of breeders. The Canadian Veterinary Journal, 19(8), 207-213.	Siamese	Female	Captive client	2
Female Sexual maturity is reached (sex selective)	Reproductive	Life history	335	Felis catus	Povey, R. C. (1978). Reproduction in the pedigreeFemale cat: A survey of breeders. The Canadian Veterinary Journal, 19(8), 207-213.	Burmese	Female	Captive client	2
Female Sexual maturity is reached (sex selective)	Reproductive	Life history	320	Felis catus	Povey, R. C. (1978). Reproduction in the pedigreeFemale cat: A survey of breeders. The Canadian Veterinary Journal, 19(8), 207-213.	Others, short-haired	Female	Captive client	2
Female Sexual maturity is reached (sex selective)	Reproductive	Life history	395	Felis catus	Povey, R. C. (1978). Reproduction in the pedigreeFemale cat: A survey of breeders. The Canadian Veterinary Journal, 19(8), 207-213.	Manx	Female	Captive client	2
Female Sexual maturity is reached (sex selective)	Reproductive	Life history	245	Felis catus	Povey, R. C. (1978). Reproduction in the pedigreeFemale cat: A survey of breeders. The Canadian Veterinary Journal, 19(8), 207-213.	Persian	Female	Captive client	1
Female Sexual maturity is reached (sex selective)	Reproductive	Life history	185	Felis catus	Povey, R. C. (1978). Reproduction in the pedigreeFemale cat: A survey of breeders. The Canadian Veterinary Journal, 19(8), 207-213.	Himalayan	Female	Captive client	1
Female Sexual maturity is reached (sex selective)	Reproductive	Life history	185	Felis catus	Povey, R. C. (1978). Reproduction in the pedigreeFemale cat: A survey of breeders. The Canadian Veterinary Journal, 19(8), 207-213.	Siamese	Female	Captive client	1
Female Sexual maturity is reached (sex selective)	Reproductive	Life history	185	Felis catus	Povey, R. C. (1978). Reproduction in the pedigreeFemale cat: A survey of breeders. The Canadian Veterinary Journal, 19(8), 207-213.	Burmese	Female	Captive client	1
Female Sexual maturity is reached (sex selective)	Reproductive	Life history	215	Felis catus	Povey, R. C. (1978). Reproduction in the pedigreeFemale cat: A survey of breeders. The Canadian Veterinary Journal, 19(8), 207-213.	Others, short-haired	Female	Captive client	1
Female Sexual maturity is reached (sex selective)	Reproductive	Life history	335	Felis catus	Povey, R. C. (1978). Reproduction in the pedigreeFemale cat: A survey of breeders. The Canadian Veterinary Journal, 19(8), 207-213.	Manx	Female	Captive client	1
Female Sexual maturity is reached (sex selective)	Reproductive	Life history	695	Felis catus	Povey, R. C. (1978). Reproduction in the pedigreeFemale cat: A survey of breeders. The Canadian Veterinary Journal, 19(8), 207-213.	Persian	Female	Captive client	3
Female Sexual maturity is reached (sex selective)	Reproductive	Life history	545	Felis catus	Povey, R. C. (1978). Reproduction in the pedigreeFemale cat: A survey of breeders. The Canadian Veterinary Journal, 19(8), 207-213.	Himalayan	Female	Captive client	3
Female Sexual maturity is reached (sex selective)	Reproductive	Life history	665	Felis catus	Povey, R. C. (1978). Reproduction in the pedigreeFemale cat: A survey of breeders. The Canadian Veterinary Journal, 19(8), 207-213.	Siamese	Female	Captive client	3
Female Sexual maturity is reached (sex selective)	Reproductive	Life history	635	Felis catus	Povey, R. C. (1978). Reproduction in the pedigreeFemale cat: A survey of breeders. The Canadian Veterinary Journal, 19(8), 207-213.	Burmese	Female	Captive client	3
Female Sexual maturity is reached (sex selective)	Reproductive	Life history	485	Felis catus	Povey, R. C. (1978). Reproduction in the pedigreeFemale cat: A survey of breeders. The Canadian Veterinary Journal, 19(8), 207-213.	Others, short-haired	Female	Captive client	3
Female Sexual maturity is reached (sex selective)	Reproductive	Life history	605	Felis catus	Povey, R. C. (1978). Reproduction in the pedigreeFemale cat: A survey of breeders. The Canadian Veterinary Journal, 19(8), 207-213.	Manx	Female	Captive client	3
Female Sexual maturity is reached (sex selective)	Reproductive	Life history	470	Felis catus	Povey, R. C. (1978). Reproduction in the pedigreeFemale cat: A survey of breeders. The Canadian Veterinary Journal, 19(8), 207-213.	Persian	Female	Captive client	2
Female Sexual maturity is reached (sex selective)	Reproductive	Life history	425	Felis catus	Povey, R. C. (1978). Reproduction in the pedigreeFemale cat: A survey of breeders. The Canadian Veterinary Journal, 19(8), 207-213.	Siamese	Female	Captive client	2
Female Sexual maturity is reached (sex selective)	Reproductive	Life history	410	Felis catus	Povey, R. C. (1978). Reproduction in the pedigreeFemale cat: A survey of breeders. The Canadian Veterinary Journal, 19(8), 207-213.	Burmese	Female	Captive client	2
Female Sexual maturity is reached (sex selective)	Reproductive	Life history	350	Felis catus	Povey, R. C. (1978). Reproduction in the pedigreeFemale cat: A survey of breeders. The Canadian Veterinary Journal, 19(8), 207-213.	Others, short-haired	Female	Captive client	2
Female Sexual maturity is reached (sex selective)	Reproductive	Life history	470	Felis catus	Povey, R. C. (1978). Reproduction in the pedigreeFemale cat: A survey of breeders. The Canadian Veterinary Journal, 19(8), 207-213.	Manx	Female	Captive client	2
Female Sexual maturity is reached (sex selective)	Reproductive	Life history	374	Felis catus	Romagnoli, S., Bensaia, C., Ferré-Dolcet, L., Sontas, H. B., & Stelletta, C. (2019). Fertility parameters and reproductive management of Norwegian Forest Cats, Maine Coon, Persian and Bengal cats raised in Italy: A questionnaire-based study. Journal of Feline Medicine and Surgery, 21(12), 1188-1197.	Bengal	Female	Captive client	2
Female Sexual maturity is reached (sex selective)	Reproductive	Life history	353	Felis catus	Romagnoli, S., Bensaia, C., Ferré-Dolcet, L., Sontas, H. B., & Stelletta, C. (2019). Fertility parameters and reproductive management of Norwegian Forest Cats, Maine Coon, Persian and Bengal cats raised in Italy: A questionnaire-based study. Journal of Feline Medicine and Surgery, 21(12), 1188-1197.	Maine Coon	Female	Captive client	2
Female Sexual maturity is reached (sex selective)	Reproductive	Life history	356	Felis catus	Romagnoli, S., Bensaia, C., Ferré-Dolcet, L., Sontas, H. B., & Stelletta, C. (2019). Fertility parameters and reproductive management of Norwegian Forest Cats, Maine Coon, Persian and Bengal cats raised in Italy: A questionnaire-based study. Journal of Feline Medicine and Surgery, 21(12), 1188-1197.	Norwegian Forest Cat (NFC)	Female	Captive client	2
Female Sexual maturity is reached (sex selective)	Reproductive	Life history	569	Felis catus	Romagnoli, S., Bensaia, C., Ferré-Dolcet, L., Sontas, H. B., & Stelletta, C. (2019). Fertility parameters and reproductive management of Norwegian Forest Cats, Maine Coon, Persian and Bengal cats raised in Italy: A questionnaire-based study. Journal of Feline Medicine and Surgery, 21(12), 1188-1197.	Persian	Female	Captive client	2
MALE body growth rate (peak) (sex specific)	Body	Growth	157.4	Felis catus	Cave NJ, Bridges JP, Weidgraaf K, Thomas DG. Nonlinear mixed models of growth curves from domestic shorthair cats in a breeding colony, housed in a seasonal facility to predict obesity. Journal of animal physiology and animal nutrition. 2018 Oct;102(5):1390-400.	shorthair	Male	Captive colony	2
MALE body growth rate (peak) (sex specific)	Body	Growth	140	Felis catus	Opsomer H, Liesegang A, Brugger D, Wichert B. Growth curves and body condition of young cats and their relation to maternal body condition. Animals. 2022 May 27;12(11):1373.	mixed breed	Male	Captive colony	2
Male Body weight reaches 100% of stable value (sex selective)	Body	Growth	742.531	Felis catus	Auburn veterinary clinic	NA	Male	Captive client	2
Male Body weight reaches 100% of stable value (sex selective)	Body	Growth	276.7	Felis catus	Cave NJ, Bridges JP, Weidgraaf K, Thomas DG. Nonlinear mixed models of growth curves from domestic shorthair cats in a breeding colony, housed in a seasonal facility to predict obesity. Journal of animal physiology and animal nutrition. 2018 Oct;102(5):1390-400.	shorthair	Male	Captive colony	2
Male Body weight reaches 100% of stable value (sex selective)	Body	Growth	336.2	Felis catus	NAKAI N, NAWA K, MAEKAWA M, NAGASAWA H. Age-related changes in hematological and serum biochemical values in cats. Experimental Animals. 1992 Jul 1;41(3):287-94.	NA	Male	Captive colony	2
Male Body weight reaches 100% of stable value (sex selective)	Body	Growth	285.43	Felis catus	Olovson SG. Diet and breeding performance in cats. Laboratory animals. 1986 Jul 1;20(3):221-30.	European domestic strain	Male	Captive client	2
Male Body weight reaches 50% of stable value (sex selective)	Body	Growth	154.946	Felis catus	Auburn veterinary clinic	NA	Male	Captive client	2
Male Body weight reaches 50% of stable value (sex selective)	Body	Growth	229.25	Felis catus	Cave NJ, Bridges JP, Weidgraaf K, Thomas DG. Nonlinear mixed models of growth curves from domestic shorthair cats in a breeding colony, housed in a seasonal facility to predict obesity. Journal of animal physiology and animal nutrition. 2018 Oct;102(5):1390-400.	shorthair	Male	Captive colony	2
Male Body weight reaches 50% of stable value (sex selective)	Body	Growth	159.8	Felis catus	NAKAI N, NAWA K, MAEKAWA M, NAGASAWA H. Age-related changes in hematological and serum biochemical values in cats. Experimental Animals. 1992 Jul 1;41(3):287-94.	NA	Male	Captive colony	2
Male Body weight reaches 50% of stable value (sex selective)	Body	Growth	263.31	Felis catus	Olovson SG. Diet and breeding performance in cats. Laboratory animals. 1986 Jul 1;20(3):221-30.	European domestic strain	Male	Captive client	2
Male Body weight reaches 60% of stable value (sex selective)	Body	Growth	272.463	Felis catus	Auburn veterinary clinic	NA	Male	Captive client	2
Male Body weight reaches 60% of stable value (sex selective)	Body	Growth	451.9	Felis catus	Cave NJ, Bridges JP, Weidgraaf K, Thomas DG. Nonlinear mixed models of growth curves from domestic shorthair cats in a breeding colony, housed in a seasonal facility to predict obesity. Journal of animal physiology and animal nutrition. 2018 Oct;102(5):1390-400.	shorthair	Male	Captive colony	2
Male Body weight reaches 60% of stable value (sex selective)	Body	Growth	195.2	Felis catus	NAKAI N, NAWA K, MAEKAWA M, NAGASAWA H. Age-related changes in hematological and serum biochemical values in cats. Experimental Animals. 1992 Jul 1;41(3):287-94.	NA	Male	Captive colony	2
Male Body weight reaches 60% of stable value (sex selective)	Body	Growth	241.19	Felis catus	Olovson SG. Diet and breeding performance in cats. Laboratory animals. 1986 Jul 1;20(3):221-30.	European domestic strain	Male	Captive client	2
Male Body weight reaches 70% of stable value (sex selective)	Body	Growth	389.98	Felis catus	Auburn veterinary clinic	NA	Male	Captive client	2
Male Body weight reaches 70% of stable value (sex selective)	Body	Growth	386.2	Felis catus	Cave NJ, Bridges JP, Weidgraaf K, Thomas DG. Nonlinear mixed models of growth curves from domestic shorthair cats in a breeding colony, housed in a seasonal facility to predict obesity. Journal of animal physiology and animal nutrition. 2018 Oct;102(5):1390-400.	shorthair	Male	Captive colony	2
Male Body weight reaches 70% of stable value (sex selective)	Body	Growth	230.3	Felis catus	NAKAI N, NAWA K, MAEKAWA M, NAGASAWA H. Age-related changes in hematological and serum biochemical values in cats. Experimental Animals. 1992 Jul 1;41(3):287-94.	NA	Male	Captive colony	2
Male Body weight reaches 70% of stable value (sex selective)	Body	Growth	219.07	Felis catus	Olovson SG. Diet and breeding performance in cats. Laboratory animals. 1986 Jul 1;20(3):221-30.	European domestic strain	Male	Captive client	2
Male Body weight reaches 80% of stable value (sex selective)	Body	Growth	507.497	Felis catus	Auburn veterinary clinic	NA	Male	Captive client	2
Male Body weight reaches 80% of stable value (sex selective)	Body	Growth	320.5	Felis catus	Cave NJ, Bridges JP, Weidgraaf K, Thomas DG. Nonlinear mixed models of growth curves from domestic shorthair cats in a breeding colony, housed in a seasonal facility to predict obesity. Journal of animal physiology and animal nutrition. 2018 Oct;102(5):1390-400.	shorthair	Male	Captive colony	2
Male Body weight reaches 80% of stable value (sex selective)	Body	Growth	265.7	Felis catus	NAKAI N, NAWA K, MAEKAWA M, NAGASAWA H. Age-related changes in hematological and serum biochemical values in cats. Experimental Animals. 1992 Jul 1;41(3):287-94.	NA	Male	Captive colony	2
Male Body weight reaches 80% of stable value (sex selective)	Body	Growth	196.88	Felis catus	Olovson SG. Diet and breeding performance in cats. Laboratory animals. 1986 Jul 1;20(3):221-30.	European domestic strain	Male	Captive client	2
Male Body weight reaches 90% of stable value (sex selective)	Body	Growth	625.014	Felis catus	Auburn veterinary clinic	NA	Male	Captive client	2
Male Body weight reaches 90% of stable value (sex selective)	Body	Growth	254.8	Felis catus	Cave NJ, Bridges JP, Weidgraaf K, Thomas DG. Nonlinear mixed models of growth curves from domestic shorthair cats in a breeding colony, housed in a seasonal facility to predict obesity. Journal of animal physiology and animal nutrition. 2018 Oct;102(5):1390-400.	shorthair	Male	Captive colony	2
Male Body weight reaches 90% of stable value (sex selective)	Body	Growth	300.8	Felis catus	NAKAI N, NAWA K, MAEKAWA M, NAGASAWA H. Age-related changes in hematological and serum biochemical values in cats. Experimental Animals. 1992 Jul 1;41(3):287-94.	NA	Male	Captive colony	2
Male Body weight reaches 90% of stable value (sex selective)	Body	Growth	174.76	Felis catus	Olovson SG. Diet and breeding performance in cats. Laboratory animals. 1986 Jul 1;20(3):221-30.	European domestic strain	Male	Captive client	2
Male Sexual maturity is reached (sex selective)	Reproductive	Growth	369	Felis catus	https://genomics.senescence.info/species/dataset.zip; AnAge Build 15; de Magalhaes, J. P., Abidi, Z., Dos Santos, G. A., Avelar, R. A., Barardo, D., Chatsirisupachai, K., Clark, P., De-Souza, E. A., Johnson, E. J., Lopes, I., Novoa, G., Senez, L., Talay, A., Thornton, D., & To, P. K. P. (2024). Human Ageing Genomic Resources: updates on key databases in ageing research. Nucleic Acids Res, 52(D1),…	NA	Male	Captive	2
Male Sexual maturity is reached (sex selective)	Reproductive	Growth	369	Felis catus	https://figshare.com/articles/dataset/Full_Archive/3563457?backTo=/collections/An_amniote_life-history_database_to_perform_comparative_analyses_with_birds_mammals_and_reptiles/3308127; Myhrvold, N. P., Baldridge, E., Chan, B., Sivam, D., Freeman, D. L., & Ernest, S. M. (2015). An amniote life‐history database to perform comparative analyses with birds, mammals, and reptiles: Ecological Archives E…	NA	Male	Captive	2
1st carpal to ossify: ossification (Onset)	Bone	Anatomy	75	Felis catus	Prochel J, Vogel P, Sánchez-Villagra MR. Hand development and sequence of ossification in the forelimb of the European shrew Crocidura russula (Soricidae) and comparisons across therian mammals. J Anat. 2004 Aug;205(2):99-111. doi: 10.1111/j.0021-8782.2004.00321.x. PMID: 15291793; PMCID: PMC1571333.	NA	Male+Female	Captive colony	2
1st centrale to ossify: ossification (Onset)	Bone	Anatomy	79	Felis catus	Prochel J, Vogel P, Sánchez-Villagra MR. Hand development and sequence of ossification in the forelimb of the European shrew Crocidura russula (Soricidae) and comparisons across therian mammals. J Anat. 2004 Aug;205(2):99-111. doi: 10.1111/j.0021-8782.2004.00321.x. PMID: 15291793; PMCID: PMC1571333.	NA	Male+Female	Captive colony	2
1st metacarpal to ossify: ossification (Onset)	Bone	Anatomy	31	Felis catus	Prochel J, Vogel P, Sánchez-Villagra MR. Hand development and sequence of ossification in the forelimb of the European shrew Crocidura russula (Soricidae) and comparisons across therian mammals. J Anat. 2004 Aug;205(2):99-111. doi: 10.1111/j.0021-8782.2004.00321.x. PMID: 15291793; PMCID: PMC1571333.	NA	Male+Female	Captive colony	2
1st phalange to ossify: ossification (Onset)	Bone	Anatomy	38	Felis catus	Prochel J, Vogel P, Sánchez-Villagra MR. Hand development and sequence of ossification in the forelimb of the European shrew Crocidura russula (Soricidae) and comparisons across therian mammals. J Anat. 2004 Aug;205(2):99-111. doi: 10.1111/j.0021-8782.2004.00321.x. PMID: 15291793; PMCID: PMC1571333.	NA	Male+Female	Captive colony	2
1st pharangeal slit emerges	Body	Anatomy	16	Felis catus	Werneburg I, Geiger M. Ontogeny of domestic dogs and the developmental foundations of carnivoran domestication. Journal of Mammalian Evolution. 2017 Sep;24:323-43.	NA	Male+Female	Captive colony	2
2 cell stage	Body	Anatomy	3	Felis catus	Knospe C. Periods and stages of the prenatal development of the domestic cat. Anatomia, histologia, embryologia. 2002 Feb;31(1):37-51.	NA	Male+Female	Captive colony	2
2 cell stage	Body	Anatomy	3	Felis catus	Noden DM, Lahunta AD. The embryology of domestic animals. Developmental mechanisms and malformations. Williams & Wilkins; 1985.	NA	Male+Female	Captive colony	2
2nd pharangeal slit emerges	Body	Anatomy	17	Felis catus	Werneburg I, Geiger M. Ontogeny of domestic dogs and the developmental foundations of carnivoran domestication. Journal of Mammalian Evolution. 2017 Sep;24:323-43.	NA	Male+Female	Captive colony	2
3rd arch	Body	Anatomy	17	Felis catus	Werneburg I, Geiger M. Ontogeny of domestic dogs and the developmental foundations of carnivoran domestication. Journal of Mammalian Evolution. 2017 Sep;24:323-43.	NA	Male+Female	Captive colony	2
3rd metacarpal ossification (Onset)	Bone	Anatomy	31	Felis catus	Prochel J, Vogel P, Sánchez-Villagra MR. Hand development and sequence of ossification in the forelimb of the European shrew Crocidura russula (Soricidae) and comparisons across therian mammals. J Anat. 2004 Aug;205(2):99-111. doi: 10.1111/j.0021-8782.2004.00321.x. PMID: 15291793; PMCID: PMC1571333.	NA	Male+Female	Captive colony	2
3rd pharangeal slit emerges	Body	Anatomy	17	Felis catus	Werneburg I, Geiger M. Ontogeny of domestic dogs and the developmental foundations of carnivoran domestication. Journal of Mammalian Evolution. 2017 Sep;24:323-43.	NA	Male+Female	Captive colony	2
4th pharangeal slit emerges	Body	Anatomy	17	Felis catus	Werneburg I, Geiger M. Ontogeny of domestic dogs and the developmental foundations of carnivoran domestication. Journal of Mammalian Evolution. 2017 Sep;24:323-43.	NA	Male+Female	Captive colony	2
8 cell stage	Body	Anatomy	3	Felis catus	Denker HW. Studie8 on the Early Development and Implantation in the Cat. Anat. Anz. 1978;144:457-68.	NA	Male+Female	Captive	2
8 cell stage	Body	Anatomy	3.5	Felis catus	Noden DM, Lahunta AD. The embryology of domestic animals. Developmental mechanisms and malformations. Williams & Wilkins; 1985.	NA	Male+Female	Captive colony	2
Air righting reflex	Behavior	Reflexes	83	Felis catus	Noden DM, Lahunta AD. The embryology of domestic animals. Developmental mechanisms and malformations. Williams & Wilkins; 1985.	NA	Male+Female	Captive colony	1
Air righting reflex	Behavior	Reflexes	95	Felis catus	Villablanca JR, Olmstead CE. Neurological development of kittens. Developmental Psychobiology: The Journal of the International Society for Developmental Psychobiology. 1979 Mar;12(2):101-27.	NA	Male+Female	Captive colony	2
Air righting reflex	Behavior	Reflexes	107	Felis catus	Villablanca JR, Olmstead CE. Neurological development of kittens. Developmental Psychobiology: The Journal of the International Society for Developmental Psychobiology. 1979 Mar;12(2):101-27.	NA	Male+Female	Captive colony	3
Air righting reflex	Behavior	Reflexes	87	Felis catus	NA	NA	Male+Female	Captive colony	2
Alkaline phosphatase (Rapid Decline initiates)	Blood	Chemistry profile	215	Felis catus	NAKAI N, NAWA K, MAEKAWA M, NAGASAWA H. Age-related changes in hematological and serum biochemical values in cats. Experimental Animals. 1992 Jul 1;41(3):287-94.	NA	Female	Captive colony	2
Alkaline phosphatase (Rapid Decline initiates)	Blood	Chemistry profile	215	Felis catus	NAKAI N, NAWA K, MAEKAWA M, NAGASAWA H. Age-related changes in hematological and serum biochemical values in cats. Experimental Animals. 1992 Jul 1;41(3):287-94.	NA	Male	Captive colony	2
Alkaline phosphatase declines to 100% of its adult value	Blood	Chemistry profile	770.779	Felis catus	Auburn veterinary clinic	NA	Female	Captive client	2
Alkaline phosphatase declines to 100% of its adult value	Blood	Chemistry profile	819.627	Felis catus	Auburn veterinary clinic	NA	Male	Captive client	2
Alkaline phosphatase declines to 100% of its adult value	Blood	Chemistry profile	1012.04	Felis catus	CatAge dataset (known date of birth or got the cat as a young kitten 8 weeks or less)	NA	Male	Captive client	2
Alkaline phosphatase declines to 100% of its adult value	Blood	Chemistry profile	1081.73	Felis catus	CatAge dataset (known date of birth or got the cat as a young kitten 8 weeks or less)	NA	Female	Captive client	2
Alkaline phosphatase declines to 100% of its adult value	Blood	Chemistry profile	501.89	Felis catus	NAKAI N, NAWA K, MAEKAWA M, NAGASAWA H. Age-related changes in hematological and serum biochemical values in cats. Experimental Animals. 1992 Jul 1;41(3):287-94.	NA	Female	Captive colony	2
Alkaline phosphatase declines to 100% of its adult value	Blood	Chemistry profile	503.86	Felis catus	NAKAI N, NAWA K, MAEKAWA M, NAGASAWA H. Age-related changes in hematological and serum biochemical values in cats. Experimental Animals. 1992 Jul 1;41(3):287-94.	NA	Male	Captive colony	2
Alkaline phosphatase declines to 100% of its adult value	Blood	Chemistry profile	650.48	Felis catus	SRRC Auburn cat colony	NA	Female	Captive colony	2
Alkaline phosphatase declines to 100% of its adult value	Blood	Chemistry profile	587.855	Felis catus	SRRC Auburn cat colony	NA	Male	Captive colony	2
Alkaline phosphatase declines to 150% of its adult value	Blood	Chemistry profile	678.914	Felis catus	Auburn veterinary clinic	NA	Female	Captive client	2
Alkaline phosphatase declines to 150% of its adult value	Blood	Chemistry profile	711.556	Felis catus	Auburn veterinary clinic	NA	Male	Captive client	2
Alkaline phosphatase declines to 150% of its adult value	Blood	Chemistry profile	896.81	Felis catus	CatAge dataset (known date of birth or got the cat as a young kitten 8 weeks or less)	NA	Male	Captive client	2
Alkaline phosphatase declines to 150% of its adult value	Blood	Chemistry profile	878.73	Felis catus	CatAge dataset (known date of birth or got the cat as a young kitten 8 weeks or less)	NA	Female	Captive client	2
Alkaline phosphatase declines to 150% of its adult value	Blood	Chemistry profile	449.8	Felis catus	NAKAI N, NAWA K, MAEKAWA M, NAGASAWA H. Age-related changes in hematological and serum biochemical values in cats. Experimental Animals. 1992 Jul 1;41(3):287-94.	NA	Female	Captive colony	2
Alkaline phosphatase declines to 150% of its adult value	Blood	Chemistry profile	461.49	Felis catus	NAKAI N, NAWA K, MAEKAWA M, NAGASAWA H. Age-related changes in hematological and serum biochemical values in cats. Experimental Animals. 1992 Jul 1;41(3):287-94.	NA	Male	Captive colony	2
Alkaline phosphatase declines to 150% of its adult value	Blood	Chemistry profile	575.23	Felis catus	SRRC Auburn cat colony	NA	Female	Captive colony	2
Alkaline phosphatase declines to 150% of its adult value	Blood	Chemistry profile	522.073	Felis catus	SRRC Auburn cat colony	NA	Male	Captive colony	2
Alkaline phosphatase declines to 200% of its adult value	Blood	Chemistry profile	587.05	Felis catus	Auburn veterinary clinic	NA	Female	Captive client	2
Alkaline phosphatase declines to 200% of its adult value	Blood	Chemistry profile	603.485	Felis catus	Auburn veterinary clinic	NA	Male	Captive client	2
Alkaline phosphatase declines to 200% of its adult value	Blood	Chemistry profile	781.58	Felis catus	CatAge dataset (known date of birth or got the cat as a young kitten 8 weeks or less)	NA	Male	Captive client	2
Alkaline phosphatase declines to 200% of its adult value	Blood	Chemistry profile	675.74	Felis catus	CatAge dataset (known date of birth or got the cat as a young kitten 8 weeks or less)	NA	Female	Captive client	2
Alkaline phosphatase declines to 200% of its adult value	Blood	Chemistry profile	397.7	Felis catus	NAKAI N, NAWA K, MAEKAWA M, NAGASAWA H. Age-related changes in hematological and serum biochemical values in cats. Experimental Animals. 1992 Jul 1;41(3):287-94.	NA	Female	Captive colony	2
Alkaline phosphatase declines to 200% of its adult value	Blood	Chemistry profile	419.11	Felis catus	NAKAI N, NAWA K, MAEKAWA M, NAGASAWA H. Age-related changes in hematological and serum biochemical values in cats. Experimental Animals. 1992 Jul 1;41(3):287-94.	NA	Male	Captive colony	2
Alkaline phosphatase declines to 200% of its adult value	Blood	Chemistry profile	499.98	Felis catus	SRRC Auburn cat colony	NA	Female	Captive colony	2
Alkaline phosphatase declines to 200% of its adult value	Blood	Chemistry profile	456.291	Felis catus	SRRC Auburn cat colony	NA	Male	Captive colony	2
Alkaline phosphatase declines to 250% of its adult value	Blood	Chemistry profile	495.185	Felis catus	Auburn veterinary clinic	NA	Female	Captive client	2
Alkaline phosphatase declines to 250% of its adult value	Blood	Chemistry profile	495.414	Felis catus	Auburn veterinary clinic	NA	Male	Captive client	2
Alkaline phosphatase declines to 250% of its adult value	Blood	Chemistry profile	666.35	Felis catus	CatAge dataset (known date of birth or got the cat as a young kitten 8 weeks or less)	NA	Male	Captive client	2
Alkaline phosphatase declines to 250% of its adult value	Blood	Chemistry profile	472.74	Felis catus	CatAge dataset (known date of birth or got the cat as a young kitten 8 weeks or less)	NA	Female	Captive client	2
Alkaline phosphatase declines to 250% of its adult value	Blood	Chemistry profile	345.6	Felis catus	NAKAI N, NAWA K, MAEKAWA M, NAGASAWA H. Age-related changes in hematological and serum biochemical values in cats. Experimental Animals. 1992 Jul 1;41(3):287-94.	NA	Female	Captive colony	2
Alkaline phosphatase declines to 250% of its adult value	Blood	Chemistry profile	376.74	Felis catus	NAKAI N, NAWA K, MAEKAWA M, NAGASAWA H. Age-related changes in hematological and serum biochemical values in cats. Experimental Animals. 1992 Jul 1;41(3):287-94.	NA	Male	Captive colony	2
Alkaline phosphatase declines to 250% of its adult value	Blood	Chemistry profile	424.73	Felis catus	SRRC Auburn cat colony	NA	Female	Captive colony	2
Alkaline phosphatase declines to 250% of its adult value	Blood	Chemistry profile	390.509	Felis catus	SRRC Auburn cat colony	NA	Male	Captive colony	2
Alkaline phosphatase declines to 300% of its adult value	Blood	Chemistry profile	403.32	Felis catus	Auburn veterinary clinic	NA	Female	Captive client	2
Alkaline phosphatase declines to 300% of its adult value	Blood	Chemistry profile	387.343	Felis catus	Auburn veterinary clinic	NA	Male	Captive client	2
Alkaline phosphatase declines to 300% of its adult value	Blood	Chemistry profile	551.13	Felis catus	CatAge dataset (known date of birth or got the cat as a young kitten 8 weeks or less)	NA	Male	Captive client	2
Alkaline phosphatase declines to 300% of its adult value	Blood	Chemistry profile	269.74	Felis catus	CatAge dataset (known date of birth or got the cat as a young kitten 8 weeks or less)	NA	Female	Captive client	2
Alkaline phosphatase declines to 300% of its adult value	Blood	Chemistry profile	293.5	Felis catus	NAKAI N, NAWA K, MAEKAWA M, NAGASAWA H. Age-related changes in hematological and serum biochemical values in cats. Experimental Animals. 1992 Jul 1;41(3):287-94.	NA	Female	Captive colony	2
Alkaline phosphatase declines to 300% of its adult value	Blood	Chemistry profile	334.37	Felis catus	NAKAI N, NAWA K, MAEKAWA M, NAGASAWA H. Age-related changes in hematological and serum biochemical values in cats. Experimental Animals. 1992 Jul 1;41(3):287-94.	NA	Male	Captive colony	2
Alkaline phosphatase declines to 300% of its adult value	Blood	Chemistry profile	349.48	Felis catus	SRRC Auburn cat colony	NA	Female	Captive colony	2
Alkaline phosphatase declines to 300% of its adult value	Blood	Chemistry profile	324.726	Felis catus	SRRC Auburn cat colony	NA	Male	Captive colony	2
Alkaline phosphatase declines to 350% of its adult value	Blood	Chemistry profile	311.456	Felis catus	Auburn veterinary clinic	NA	Female	Captive client	2
Alkaline phosphatase declines to 350% of its adult value	Blood	Chemistry profile	279.272	Felis catus	Auburn veterinary clinic	NA	Male	Captive client	2
Alkaline phosphatase declines to 350% of its adult value	Blood	Chemistry profile	435.9	Felis catus	CatAge dataset (known date of birth or got the cat as a young kitten 8 weeks or less)	NA	Male	Captive client	2
Alkaline phosphatase declines to 350% of its adult value	Blood	Chemistry profile	241.4	Felis catus	NAKAI N, NAWA K, MAEKAWA M, NAGASAWA H. Age-related changes in hematological and serum biochemical values in cats. Experimental Animals. 1992 Jul 1;41(3):287-94.	NA	Female	Captive colony	2
Alkaline phosphatase declines to 350% of its adult value	Blood	Chemistry profile	291.99	Felis catus	NAKAI N, NAWA K, MAEKAWA M, NAGASAWA H. Age-related changes in hematological and serum biochemical values in cats. Experimental Animals. 1992 Jul 1;41(3):287-94.	NA	Male	Captive colony	2
Alkaline phosphatase declines to 350% of its adult value	Blood	Chemistry profile	274.23	Felis catus	SRRC Auburn cat colony	NA	Female	Captive colony	2
Alkaline phosphatase declines to 350% of its adult value	Blood	Chemistry profile	258.944	Felis catus	SRRC Auburn cat colony	NA	Male	Captive colony	2
Alkaline phosphatase declines to 400% of its adult value	Blood	Chemistry profile	219.591	Felis catus	Auburn veterinary clinic	NA	Female	Captive client	2
Alkaline phosphatase declines to 400% of its adult value	Blood	Chemistry profile	171.201	Felis catus	Auburn veterinary clinic	NA	Male	Captive client	2
Alkaline phosphatase declines to 400% of its adult value	Blood	Chemistry profile	320.67	Felis catus	CatAge dataset (known date of birth or got the cat as a young kitten 8 weeks or less)	NA	Male	Captive client	2
Alkaline phosphatase declines to 400% of its adult value	Blood	Chemistry profile	189.3	Felis catus	NAKAI N, NAWA K, MAEKAWA M, NAGASAWA H. Age-related changes in hematological and serum biochemical values in cats. Experimental Animals. 1992 Jul 1;41(3):287-94.	NA	Female	Captive colony	2
Alkaline phosphatase declines to 400% of its adult value	Blood	Chemistry profile	249.62	Felis catus	NAKAI N, NAWA K, MAEKAWA M, NAGASAWA H. Age-related changes in hematological and serum biochemical values in cats. Experimental Animals. 1992 Jul 1;41(3):287-94.	NA	Male	Captive colony	2
Alkaline phosphatase declines to 400% of its adult value	Blood	Chemistry profile	198.979	Felis catus	SRRC Auburn cat colony	NA	Female	Captive colony	2
Alkaline phosphatase declines to 400% of its adult value	Blood	Chemistry profile	193.162	Felis catus	SRRC Auburn cat colony	NA	Male	Captive colony	2
Amacrine generation (Onset)	Eyes	Neurogenesis	35	Felis catus	Workman AD, Charvet CJ, Clancy B, Darlington RB, Finlay BL. Modeling transformations of neurodevelopmental sequences across mammalian species. Journal of Neuroscience. 2013 Apr 24;33(17):7368-83.	NA	Male+Female	Captive colony	2
Anterior neuropore closure	Brain	Maturation	16	Felis catus	Werneburg I, Geiger M. Ontogeny of domestic dogs and the developmental foundations of carnivoran domestication. Journal of Mammalian Evolution. 2017 Sep;24:323-43.	NA	Male+Female	Captive colony	2
Implantation (Offset)	Body	Anatomy	16.5	Felis catus	Noden DM, Lahunta AD. The embryology of domestic animals. Developmental mechanisms and malformations. Williams & Wilkins; 1985.	NA	Male+Female	Captive colony	2
Implantation (Onset)	Body	Anatomy	11.5	Felis catus	Noden DM, Lahunta AD. The embryology of domestic animals. Developmental mechanisms and malformations. Williams & Wilkins; 1985.	NA	Male+Female	Captive colony	2
Implantation	Body	NA	14	Felis catus	Noden DM, Lahunta AD. The embryology of domestic animals. Developmental mechanisms and malformations. Williams & Wilkins; 1985.	NA	Male+Female	Captive colony	2
Auditory orientation	Behavior	Behavior	66	Felis catus	Villablanca JR, Olmstead CE. Neurological development of kittens. Developmental Psychobiology: The Journal of the International Society for Developmental Psychobiology. 1979 Mar;12(2):101-27.	NA	Male+Female	Captive colony	1
Auditory orientation	Behavior	Behavior	93	Felis catus	Villablanca JR, Olmstead CE. Neurological development of kittens. Developmental Psychobiology: The Journal of the International Society for Developmental Psychobiology. 1979 Mar;12(2):101-27.	NA	Male+Female	Captive colony	3
Auditory orientation	Behavior	Behavior	79.5	Felis catus	Villablanca JR, Olmstead CE. Neurological development of kittens. Developmental Psychobiology: The Journal of the International Society for Developmental Psychobiology. 1979 Mar;12(2):101-27.	NA	Male+Female	Captive colony	2
Auditory startle reaction	Behavior	Locomotion	68	Felis catus	Beaver B, Sensory development of Felis catus, Laboratory Animals 14:199-201 1980	NA	Male+Female	Captive colony	1
Auditory startle reaction	Behavior	Locomotion	74.2	Felis catus	Beaver B, Sensory development of Felis catus, Laboratory Animals 14:199-201 1980	NA	Male+Female	Captive colony	2
Auditory startle reaction	Behavior	Locomotion	80	Felis catus	Beaver B, Sensory development of Felis catus, Laboratory Animals 14:199-201 1980	NA	Male+Female	Captive colony	2
Auditory startle reaction	Behavior	Locomotion	92	Felis catus	Beaver B, Sensory development of Felis catus, Laboratory Animals 14:199-201 1980	NA	Male+Female	Captive colony	3
Auditory startle reaction	Behavior	Locomotion	71.9	Felis catus	Workman AD, Charvet CJ, Clancy B, Darlington RB, Finlay BL. Modeling transformations of neurodevelopmental sequences across mammalian species. Journal of Neuroscience. 2013 Apr 24;33(17):7368-83.	NA	Male+Female	Captive colony	2
Axons in optic stalk	Brain	Pathways	19	Felis catus	Workman AD, Charvet CJ, Clancy B, Darlington RB, Finlay BL. Modeling transformations of neurodevelopmental sequences across mammalian species. Journal of Neuroscience. 2013 Apr 24;33(17):7368-83.	NA	Male+Female	Captive colony	2
Back hairs	Body	Anatomy	46	Felis catus	Werneburg I, Geiger M. Ontogeny of domestic dogs and the developmental foundations of carnivoran domestication. Journal of Mammalian Evolution. 2017 Sep;24:323-43.	NA	Male+Female	Captive colony	2
Basioccipital ossification (Onset)	Bone	Anatomy	34.5	Felis catus	Boyd, J. S. (1976). Studies on the appearance of the centres of ossification of the axial skeleton in the feline fœtus. Anatomia, Histologia, Embryologia, 5(3), 193-205.	NA	Male+Female	Captive colony	2
Basisphenoid ossification (Onset)	Bone	Anatomy	45.5	Felis catus	Boyd, J. S. (1976). Studies on the appearance of the centres of ossification of the axial skeleton in the feline fœtus. Anatomia, Histologia, Embryologia, 5(3), 193-205.	NA	Male+Female	Captive colony	2
Basisphenoid ossification (Onset)	Bone	Anatomy	35	Felis catus	Boyd, J. S. (1976). Studies on the appearance of the centres of ossification of the axial skeleton in the feline fœtus. Anatomia, Histologia, Embryologia, 5(3), 193-205.	NA	Male+Female	Captive colony	2
Belly hairs	Body	Anatomy	46	Felis catus	Werneburg I, Geiger M. Ontogeny of domestic dogs and the developmental foundations of carnivoran domestication. Journal of Mammalian Evolution. 2017 Sep;24:323-43.	NA	Male+Female	Captive colony	2
Bipolar cell generation (Onset)	Eyes	Neurogenesis	55	Felis catus	Workman AD, Charvet CJ, Clancy B, Darlington RB, Finlay BL. Modeling transformations of neurodevelopmental sequences across mammalian species. Journal of Neuroscience. 2013 Apr 24;33(17):7368-83.	NA	Male+Female	Captive colony	2
Bipolar cells generation (Offset)	Eyes	Neurogenesis	74	Felis catus	Workman AD, Charvet CJ, Clancy B, Darlington RB, Finlay BL. Modeling transformations of neurodevelopmental sequences across mammalian species. Journal of Neuroscience. 2013 Apr 24;33(17):7368-83.	NA	Male+Female	Captive colony	2
Blastocyst stage	Body	Anatomy	7.25	Felis catus	Knospe C. Periods and stages of the prenatal development of the domestic cat. Anatomia, histologia, embryologia. 2002 Feb;31(1):37-51.	NA	Male+Female	Captive colony	2
Blastocyst stage	Body	Anatomy	5	Felis catus	Noden DM, Lahunta AD. The embryology of domestic animals. Developmental mechanisms and malformations. Williams & Wilkins; 1985.	NA	Male+Female	Captive colony	2
Body weight (Decline initiates)	Body	Growth	3715	Felis catus	Murphy BJ, Stevenson MA, Mansfield CS. Bodyweight and body condition scores of Australian British shorthaired cats, 2008–2017. Frontiers in Veterinary Science. 2023 Oct 11;10:1241080.	Australian British shorthair cats	Male	Captive client	2
Body weight (Decline initiates)	Body	Growth	4627.5	Felis catus	Murphy BJ, Stevenson MA, Mansfield CS. Bodyweight and body condition scores of Australian British shorthaired cats, 2008–2017. Frontiers in Veterinary Science. 2023 Oct 11;10:1241080.	Australian British shorthair cats	Male	Captive client	2
Body weight (Decline initiates)	Body	Growth	3258.75	Felis catus	Murphy BJ, Stevenson MA, Mansfield CS. Bodyweight and body condition scores of Australian British shorthaired cats, 2008–2017. Frontiers in Veterinary Science. 2023 Oct 11;10:1241080.	Australian British shorthair cats	Female	Captive client	2
Brain choroid plexus emerges	Brain	Anatomy	30	Felis catus	Knospe C. Periods and stages of the prenatal development of the domestic cat. Anatomia, histologia, embryologia. 2002 Feb;31(1):37-51.	NA	Male+Female	Captive colony	2
Canine mandible eruption	Teeth	Eruption	214	Felis catus	Orsini P, Hennet P. Anatomy of the mouth and teeth of the cat. Vet Clin North Am Small Anim Pract. 1992 Nov;22(6):1265-77. doi: 10.1016/s0195-5616(92)50126-7. PMID: 1455572.	NA	Male+Female	Captive	2
Canine maxilla eruption	Teeth	Eruption	218	Felis catus	Orsini P, Hennet P. Anatomy of the mouth and teeth of the cat. Vet Clin North Am Small Anim Pract. 1992 Nov;22(6):1265-77. doi: 10.1016/s0195-5616(92)50126-7. PMID: 1455572.	NA	Male+Female	Captive	2
Capitate ossification (Onset)	Bone	Anatomy	85	Felis catus	Prochel J, Vogel P, Sánchez-Villagra MR. Hand development and sequence of ossification in the forelimb of the European shrew Crocidura russula (Soricidae) and comparisons across therian mammals. J Anat. 2004 Aug;205(2):99-111. doi: 10.1111/j.0021-8782.2004.00321.x. PMID: 15291793; PMCID: PMC1571333.	NA	Male+Female	Captive colony	2
Cardio-aortic and carotid sinus reflex (Onset)	Behavior	Reflexes	76	Felis catus	Clark, G.A., 1934. The development of blood-pressure reflexes. The Journal of Physiology, 83(2), p.229.	NA	Male+Female	Captive colony	2
Cataract prevalence reaches 50%	Pathology	Disease, epidemiology	4463.25	Felis catus	Williams, D. L., & Fred Heath, M. (2006). Prevalence of feline cataract: results of a cross-sectional study of 2000 normal animals, 50 cats with diabetes and one hundred cats following dehydrational crises. Veterinary Ophthalmology, 9(5), 341–349. https://doi.org/10.1111/j.1463-5224.2006.00497.x	Domestic short hair	Male+Female	Captive client	2
Cataract prevalence reaches 50%	Pathology	Disease, epidemiology	4850.15	Felis catus	Williams, D. L., & Fred Heath, M. (2006). Prevalence of feline cataract: results of a cross-sectional study of 2000 normal animals, 50 cats with diabetes and one hundred cats following dehydrational crises. Veterinary Ophthalmology, 9(5), 341–349. https://doi.org/10.1111/j.1463-5224.2006.00497.x	Persian	Male+Female	Captive client	2
Cataract prevalence reaches 50%	Pathology	Disease, epidemiology	6302.85	Felis catus	Williams, D. L., & Fred Heath, M. (2006). Prevalence of feline cataract: results of a cross-sectional study of 2000 normal animals, 50 cats with diabetes and one hundred cats following dehydrational crises. Veterinary Ophthalmology, 9(5), 341–349. https://doi.org/10.1111/j.1463-5224.2006.00497.x	Siamese	Male+Female	Captive client	2
Cataract prevalence reaches 10%	Pathology	NA	2802.5	Felis catus	Williams, D. L., & Fred Heath, M. (2006). Prevalence of feline cataract: results of a cross-sectional study of 2000 normal animals, 50 cats with diabetes and one hundred cats following dehydrational crises. Veterinary Ophthalmology, 9(5), 341–349. https://doi.org/10.1111/j.1463-5224.2006.00497.x	NA	Female	Captive	2
Cataract prevalence reaches 10%	Pathology	NA	2831.7	Felis catus	Williams, D. L., & Fred Heath, M. (2006). Prevalence of feline cataract: results of a cross-sectional study of 2000 normal animals, 50 cats with diabetes and one hundred cats following dehydrational crises. Veterinary Ophthalmology, 9(5), 341–349. https://doi.org/10.1111/j.1463-5224.2006.00497.x	NA	Male	Captive	2
Cataract prevalence reaches 20%	Pathology	NA	2619.6	Felis catus	Williams, D. L., & Fred Heath, M. (2006). Prevalence of feline cataract: results of a cross-sectional study of 2000 normal animals, 50 cats with diabetes and one hundred cats following dehydrational crises. Veterinary Ophthalmology, 9(5), 341–349. https://doi.org/10.1111/j.1463-5224.2006.00497.x	NA	Male	Captive	2
Cataract prevalence reaches 20%	Pathology	NA	3766.1	Felis catus	Williams, D. L., & Fred Heath, M. (2006). Prevalence of feline cataract: results of a cross-sectional study of 2000 normal animals, 50 cats with diabetes and one hundred cats following dehydrational crises. Veterinary Ophthalmology, 9(5), 341–349. https://doi.org/10.1111/j.1463-5224.2006.00497.x	NA	Female	Captive	2
Cataract prevalence reaches 30%	Pathology	NA	3817.2	Felis catus	Williams, D. L., & Fred Heath, M. (2006). Prevalence of feline cataract: results of a cross-sectional study of 2000 normal animals, 50 cats with diabetes and one hundred cats following dehydrational crises. Veterinary Ophthalmology, 9(5), 341–349. https://doi.org/10.1111/j.1463-5224.2006.00497.x	NA	Male	Captive	2
Cataract prevalence reaches 30%	Pathology	NA	4083.65	Felis catus	Williams, D. L., & Fred Heath, M. (2006). Prevalence of feline cataract: results of a cross-sectional study of 2000 normal animals, 50 cats with diabetes and one hundred cats following dehydrational crises. Veterinary Ophthalmology, 9(5), 341–349. https://doi.org/10.1111/j.1463-5224.2006.00497.x	NA	Female	Captive	2
Cataract prevalence reaches 40%	Pathology	NA	3969.405	Felis catus	Williams, D. L., & Fred Heath, M. (2006). Prevalence of feline cataract: results of a cross-sectional study of 2000 normal animals, 50 cats with diabetes and one hundred cats following dehydrational crises. Veterinary Ophthalmology, 9(5), 341–349. https://doi.org/10.1111/j.1463-5224.2006.00497.x	NA	Male	Captive	2
Cataract prevalence reaches 40%	Pathology	NA	4682.25	Felis catus	Williams, D. L., & Fred Heath, M. (2006). Prevalence of feline cataract: results of a cross-sectional study of 2000 normal animals, 50 cats with diabetes and one hundred cats following dehydrational crises. Veterinary Ophthalmology, 9(5), 341–349. https://doi.org/10.1111/j.1463-5224.2006.00497.x	NA	Female	Captive	2
Cataract prevalence reaches 50%	Pathology	NA	4368.35	Felis catus	Williams, D. L., & Fred Heath, M. (2006). Prevalence of feline cataract: results of a cross-sectional study of 2000 normal animals, 50 cats with diabetes and one hundred cats following dehydrational crises. Veterinary Ophthalmology, 9(5), 341–349. https://doi.org/10.1111/j.1463-5224.2006.00497.x	NA	Male	Captive	2
Cataract prevalence reaches 50%	Pathology	NA	4839.2	Felis catus	Williams, D. L., & Fred Heath, M. (2006). Prevalence of feline cataract: results of a cross-sectional study of 2000 normal animals, 50 cats with diabetes and one hundred cats following dehydrational crises. Veterinary Ophthalmology, 9(5), 341–349. https://doi.org/10.1111/j.1463-5224.2006.00497.x	NA	Female	Captive	2
Cataract prevalence reaches 60%	Pathology	NA	4700.5	Felis catus	Williams, D. L., & Fred Heath, M. (2006). Prevalence of feline cataract: results of a cross-sectional study of 2000 normal animals, 50 cats with diabetes and one hundred cats following dehydrational crises. Veterinary Ophthalmology, 9(5), 341–349. https://doi.org/10.1111/j.1463-5224.2006.00497.x	NA	Male	Captive	2
Cataract prevalence reaches 60%	Pathology	NA	5131.2	Felis catus	Williams, D. L., & Fred Heath, M. (2006). Prevalence of feline cataract: results of a cross-sectional study of 2000 normal animals, 50 cats with diabetes and one hundred cats following dehydrational crises. Veterinary Ophthalmology, 9(5), 341–349. https://doi.org/10.1111/j.1463-5224.2006.00497.x	NA	Female	Captive	2
Cataract prevalence reaches 70%	Pathology	NA	5430.5	Felis catus	Williams, D. L., & Fred Heath, M. (2006). Prevalence of feline cataract: results of a cross-sectional study of 2000 normal animals, 50 cats with diabetes and one hundred cats following dehydrational crises. Veterinary Ophthalmology, 9(5), 341–349. https://doi.org/10.1111/j.1463-5224.2006.00497.x	NA	Female	Captive	2
Cataract with diabetes prevalence reaches 50%	Pathology	Disease, epidemiology	2109	Felis catus	Williams, D. L., & Fred Heath, M. (2006). Prevalence of feline cataract: results of a cross-sectional study of 2000 normal animals, 50 cats with diabetes and one hundred cats following dehydrational crises. Veterinary Ophthalmology, 9(5), 341–349. https://doi.org/10.1111/j.1463-5224.2006.00497.x	NA	Male+Female	Captive client	2
Cerebellar primordium emerges	Brain	Anatomy	24	Felis catus	Knospe, C. (2002). Periods and stages of the prenatal development of the domestic cat. Anatomia, Histologia, Embryologia, 31(1), 37–51. https://doi.org/10.1046/j.1439-0264.2002.00360.x	NA	Male+Female	Captive colony	2
Cerebral cortex gyrification: Major Sulci Appearance	Brain	Anatomy	82.5	Felis catus	Takahashi E, Dai G, Rosen GD, Wang R, Ohki K, Folkerth RD, Galaburda AM, Wedeen VJ, Ellen Grant P. Developing neocortex organization and connectivity in cats revealed by direct correlation of diffusion tractography and histology. Cereb Cortex. 2011 Jan;21(1):200-11. doi: 10.1093/cercor/bhq084. Epub 2010 May 21. PMID: 20494968; PMCID: PMC3025725.	NA	Male+Female	Captive colony	2
Cervic vertebrae ossification (Onset)	Bone	Anatomy	36	Felis catus	Boyd, J. S. (1976). Studies on the appearance of the centres of ossification of the axial skeleton in the feline fœtus. Anatomia, Histologia, Embryologia, 5(3), 193-205.	NA	Male+Female	Captive colony	2
Cervic vertebrae ossification (Onset)	Bone	Anatomy	37	Felis catus	Boyd, J. S. (1976). Studies on the appearance of the centres of ossification of the axial skeleton in the feline fœtus. Anatomia, Histologia, Embryologia, 5(3), 193-205.	NA	Male+Female	Captive colony	2
Chasing (Onset)	Behavior	Behavior	104.5	Felis catus	West M. Social play in the domestic cat. American Zoologist. 1974 Feb 1;14(1):427-36.	NA	Male+Female	Captive Laboratory and Captive client	2
Clavicle ossification (Onset)	Bone	Anatomy	29.5	Felis catus	Boyd JS. Patterns of ossification in the feline foetus: A study of the foetal development of the skeleton of the feline using comparative methods. University of Glasgow (United Kingdom); 1974.	NA	Male+Female	Captive colony	2
Cliff aversion (Onset)	Behavior	Behavior	75	Felis catus	Beaver B, Sensory development of Felis catus, Laboratory Animals 14:199-201 1980	NA	Male+Female	Captive colony	1
Cliff aversion (Onset)	Behavior	Behavior	78.2	Felis catus	Beaver B, Sensory development of Felis catus, Laboratory Animals 14:199-201 1980	NA	Male+Female	Captive colony	2
Cliff aversion (Onset)	Behavior	Behavior	79.5	Felis catus	Beaver B, Sensory development of Felis catus, Laboratory Animals 14:199-201 1980	NA	Male+Female	Captive colony	2
Cliff aversion (Onset)	Behavior	Behavior	84	Felis catus	Beaver B, Sensory development of Felis catus, Laboratory Animals 14:199-201 1980	NA	Male+Female	Captive colony	3
Cones neurogenesis (Peak)	Eyes	Neurogenesis	36	Felis catus	Workman AD, Charvet CJ, Clancy B, Darlington RB, Finlay BL. Modeling transformations of neurodevelopmental sequences across mammalian species. Journal of Neuroscience. 2013 Apr 24;33(17):7368-83.	NA	Male+Female	Captive colony	2
Contour lens/iris	Eyes	Anatomy	18.5	Felis catus	Werneburg I, Geiger M. Ontogeny of domestic dogs and the developmental foundations of carnivoran domestication. Journal of Mammalian Evolution. 2017 Sep;24:323-43.	NA	Male+Female	Captive colony	2
Corneal reflex	Behavior	NA	70	Felis catus	Lavely, J.A., 2006. Pediatric neurology of the dog and cat. Veterinary Clinics: Small Animal Practice, 36(3), pp.475-501.	NA	Male+Female	Captive	1
Corneal reflex	Behavior	Reflexes	74.5	Felis catus	Lavely, J.A., 2006. Pediatric neurology of the dog and cat. Veterinary Clinics: Small Animal Practice, 36(3), pp.475-501.	NA	Male+Female	Captive	2
Corneal reflex	Behavior	NA	79	Felis catus	Lavely, J.A., 2006. Pediatric neurology of the dog and cat. Veterinary Clinics: Small Animal Practice, 36(3), pp.475-501.	NA	Male+Female	Captive	3
Corpus callosum appearance	Brain	Pathways	39	Felis catus	Workman AD, Charvet CJ, Clancy B, Darlington RB, Finlay BL. Modeling transformations of neurodevelopmental sequences across mammalian species. Journal of Neuroscience. 2013 Apr 24;33(17):7368-83.	NA	Male+Female	Captive colony	2
Corpus Callosum Body myelination (Offset)	Brain	Myelination	155	Felis catus	Workman AD, Charvet CJ, Clancy B, Darlington RB, Finlay BL. Modeling transformations of neurodevelopmental sequences across mammalian species. Journal of Neuroscience. 2013 Apr 24;33(17):7368-83.	NA	Male+Female	Captive colony	2
Corpus Callosum Body myelination (Onset)	Brain	Myelination	79	Felis catus	Workman AD, Charvet CJ, Clancy B, Darlington RB, Finlay BL. Modeling transformations of neurodevelopmental sequences across mammalian species. Journal of Neuroscience. 2013 Apr 24;33(17):7368-83.	NA	Male+Female	Captive colony	2
Cortical plate emerges in the caudal pole of the isocortex	Brain	Anatomy	25.75	Felis catus	Charvet, 2014, Frontiers	NA	Male+Female	Captive colony	2
Cortical plate emerges in the rostral pole of the isocortex	Brain	Anatomy	22.75	Felis catus	Charvet, 2014, Frontiers	NA	Male+Female	Captive colony	2
Cortical plate first observed/visible, first cortical plate neurons born	Brain	Anatomy	24	Felis catus	Workman AD, Charvet CJ, Clancy B, Darlington RB, Finlay BL. Modeling transformations of neurodevelopmental sequences across mammalian species. Journal of Neuroscience. 2013 Apr 24;33(17):7368-83.	NA	Male+Female	Captive colony	2
Cortical subventricular zone (abventricular cells) (Onset)	Brain	Neurogenesis	27.75	Felis catus	Averaged across the rostral to caudal pole. Charvet CJ. Distinct developmental growth patterns account for the disproportionate expansion of the rostral and caudal isocortex in evolution. Front Hum Neurosci. 2014 Apr 8;8:190. doi: 10.3389/fnhum.2014.00190. 24782736; PMCID: PMC3986531.	NA	Male+Female	Captive colony	2
Crawl (Onset)	Behavior	NA	72	Felis catus	Expected range; Veronesi MC, Fusi J. Feline neonatology: From birth to commencement of weaning - what to know for successful management. J Feline Med Surg. 2022 Mar;24(3):232-242. doi: 10.1177/1098612X221079709. PMID: 35209772.	NA	Male+Female	Captive	1
Crawl (Onset)	Behavior	Locomotion	75.5	Felis catus	Expected range; Veronesi MC, Fusi J. Feline neonatology: From birth to commencement of weaning - what to know for successful management. J Feline Med Surg. 2022 Mar;24(3):232-242. doi: 10.1177/1098612X221079709. PMID: 35209772.	NA	Male+Female	Captive colony	2
Crawl (Onset)	Behavior	NA	79	Felis catus	Expected range; Veronesi MC, Fusi J. Feline neonatology: From birth to commencement of weaning - what to know for successful management. J Feline Med Surg. 2022 Mar;24(3):232-242. doi: 10.1177/1098612X221079709. PMID: 35209772.	NA	Male+Female	Captive	3
Creatinine % plateaus	Blood	Chemistry profile	2445.76	Felis catus	CatAge dataset (known date of birth or got the cat as a young kitten 8 weeks or less)	NA	Male	Captive client	2
Creatinine % plateaus	Blood	Chemistry profile	1737.51	Felis catus	SRRC Auburn cat colony	NA	Female	Captive colony	2
Creatinine % plateaus	Blood	Chemistry profile	1281.58	Felis catus	SRRC Auburn cat colony	NA	Male	Captive colony	2
Creatinine % reaches 60% of the plateau	Blood	Chemistry profile	226.534	Felis catus	SRRC Auburn cat colony	NA	Male	Captive colony	2
Creatinine % reaches 70% of the plateau	Blood	Chemistry profile	653.52	Felis catus	CatAge dataset (known date of birth or got the cat as a young kitten 8 weeks or less)	NA	Male	Captive client	2
Creatinine % reaches 70% of the plateau	Blood	Chemistry profile	490.296	Felis catus	SRRC Auburn cat colony	NA	Male	Captive colony	2
Creatinine % reaches 80% of the plateau	Blood	Chemistry profile	1056.63	Felis catus	CatAge dataset (known date of birth or got the cat as a young kitten 8 weeks or less)	NA	Male	Captive client	2
Creatinine % reaches 80% of the plateau	Blood	Chemistry profile	227.724	Felis catus	SRRC Auburn cat colony	NA	Female	Captive colony	2
Creatinine % reaches 80% of the plateau	Blood	Chemistry profile	754.058	Felis catus	SRRC Auburn cat colony	NA	Male	Captive colony	2
Creatinine % reaches 90% of the plateau	Blood	Chemistry profile	1751.19	Felis catus	CatAge dataset (known date of birth or got the cat as a young kitten 8 weeks or less)	NA	Male	Captive client	2
Creatinine % reaches 90% of the plateau	Blood	Chemistry profile	982.615	Felis catus	SRRC Auburn cat colony	NA	Female	Captive colony	2
Creatinine % reaches 90% of the plateau	Blood	Chemistry profile	1017.82	Felis catus	SRRC Auburn cat colony	NA	Male	Captive colony	2
Dazzle reflex	Behavior	NA	66	Felis catus	Lavely, J.A., 2006. Pediatric neurology of the dog and cat. Veterinary Clinics: Small Animal Practice, 36(3), pp.475-501.	NA	Male+Female	Captive	1
Dazzle reflex	Behavior	Reflexes	66.5	Felis catus	Lavely, J.A., 2006. Pediatric neurology of the dog and cat. Veterinary Clinics: Small Animal Practice, 36(3), pp.475-501.	NA	Male+Female	Captive	2
Dazzle reflex	Behavior	NA	67	Felis catus	Lavely, J.A., 2006. Pediatric neurology of the dog and cat. Veterinary Clinics: Small Animal Practice, 36(3), pp.475-501.	NA	Male+Female	Captive	3
Deciduous canines eruption	Teeth	Eruption	83	Felis catus	Orsini P, Hennet P. Anatomy of the mouth and teeth of the cat. Vet Clin North Am Small Anim Pract. 1992 Nov;22(6):1265-77. doi: 10.1016/s0195-5616(92)50126-7. PMID: 1455572.	NA	Male+Female	Captive	2
Deciduous incisor 1 mandible eruption	Teeth	Eruption	77.5	Felis catus	Wright J. Biological significance of mammalian milk teeth. Cornell University; 1983.	NA	Male+Female	Captive	2
Deciduous incisor 1 maxilla eruption	Teeth	Eruption	73.5	Felis catus	Wright J. Biological significance of mammalian milk teeth. Cornell University; 1983.	NA	Male+Female	Captive	2
Deciduous incisor 2 maxilla eruption	Teeth	Eruption	76.5	Felis catus	Wright J. Biological significance of mammalian milk teeth. Cornell University; 1983.	NA	Male+Female	Captive	2
Deciduous incisor 3 mandible eruption	Teeth	Eruption	80	Felis catus	Wright J. Biological significance of mammalian milk teeth. Cornell University; 1983.	NA	Male+Female	Captive	2
Deciduous incisor 3 maxilla eruption	Teeth	Eruption	79.5	Felis catus	Wright J. Biological significance of mammalian milk teeth. Cornell University; 1983.	NA	Male+Female	Captive	2
Deciduous first incisor maxilla to erupt	Teeth	Eruption	73.5	Felis catus	Wright J. Biological significance of mammalian milk teeth. Cornell University; 1983.	NA	Male+Female	Captive	2
Deciduous first incisor mandible to erupt	Teeth	Eruption	NA	Felis catus	Wright J. Biological significance of mammalian milk teeth. Cornell University; 1983.	NA	Male+Female	Captive	2
Deciduous last incisor maxilla to erupt	Teeth	Eruption	79.5	Felis catus	Wright J. Biological significance of mammalian milk teeth. Cornell University; 1983.	NA	Male+Female	Captive	2
Deciduous last incisor mandible to erupt	Teeth	Eruption	NA	Felis catus	Wright J. Biological significance of mammalian milk teeth. Cornell University; 1983.	NA	Male+Female	Captive	2
Deciduous premolar 2 maxilla eruption	Teeth	Eruption	130	Felis catus	Wright J. Biological significance of mammalian milk teeth. Cornell University; 1983.	NA	Male+Female	Captive	2
Deciduous premolar 3 mandible eruption	Teeth	Eruption	91	Felis catus	Wright J. Biological significance of mammalian milk teeth. Cornell University; 1983.	NA	Male+Female	Captive	2
Deciduous premolar 3 maxilla eruption	Teeth	Eruption	91.5	Felis catus	Wright J. Biological significance of mammalian milk teeth. Cornell University; 1983.	NA	Male+Female	Captive	2
Deciduous premolar 4 mandible eruption	Teeth	Eruption	89.5	Felis catus	Wright J. Biological significance of mammalian milk teeth. Cornell University; 1983.	NA	Male+Female	Captive	2
Deciduous premolar 4 maxilla eruption	Teeth	Eruption	96	Felis catus	Wright J. Biological significance of mammalian milk teeth. Cornell University; 1983.	NA	Male+Female	Captive	2
Deciduous first premolar maxilla to erupt	Teeth	Eruption	91.5	Felis catus	Wright J. Biological significance of mammalian milk teeth. Cornell University; 1983.	NA	Male+Female	Captive	2
Deciduous first premolar mandible to erupt	Teeth	Eruption	NA	Felis catus	Wright J. Biological significance of mammalian milk teeth. Cornell University; 1983.	NA	Male+Female	Captive	2
Deciduous last premolar maxilla to erupt	Teeth	Eruption	130	Felis catus	Wright J. Biological significance of mammalian milk teeth. Cornell University; 1983.	NA	Male+Female	Captive	2
Deciduous last premolar mandible to erupt	Teeth	Eruption	NA	Felis catus	Wright J. Biological significance of mammalian milk teeth. Cornell University; 1983.	NA	Male+Female	Captive	2
Deciduous teeth eruption (Offset)	Teeth	Eruption	125	Felis catus	Orsini P, Hennet P. Anatomy of the mouth and teeth of the cat. Vet Clin North Am Small Anim Pract. 1992 Nov;22(6):1265-77. doi: 10.1016/s0195-5616(92)50126-7. PMID: 1455572.	NA	Male+Female	Captive	2
Deciduous teeth eruption (Offset)	Teeth	Eruption	130	Felis catus	Wright J. Biological significance of mammalian milk teeth. Cornell University; 1983.	NA	Male+Female	Captive	2
Deciduous teeth eruption (Onset)	Teeth	Eruption	89.5	Felis catus	Launching and operating a succesful kitten nursery. A review of approaches and practices for animal shelters and rescue orgaizations. Prepared by the The National Kitten Coalition. 2017.	NA	Male+Female	Captive client	2
Deciduous teeth eruption (Onset)	Teeth	Eruption	76	Felis catus	Orsini P, Hennet P. Anatomy of the mouth and teeth of the cat. Vet Clin North Am Small Anim Pract. 1992 Nov;22(6):1265-77. doi: 10.1016/s0195-5616(92)50126-7. PMID: 1455572.	NA	Male+Female	Captive	1
Deciduous teeth eruption (Onset)	Teeth	Eruption	78	Felis catus	Orsini P, Hennet P. Anatomy of the mouth and teeth of the cat. Vet Clin North Am Small Anim Pract. 1992 Nov;22(6):1265-77. doi: 10.1016/s0195-5616(92)50126-7. PMID: 1455572.	NA	Male+Female	Captive	2
Deciduous teeth eruption (Onset)	Teeth	Eruption	80	Felis catus	Orsini P, Hennet P. Anatomy of the mouth and teeth of the cat. Vet Clin North Am Small Anim Pract. 1992 Nov;22(6):1265-77. doi: 10.1016/s0195-5616(92)50126-7. PMID: 1455572.	NA	Male+Female	Captive	3
Deciduous teeth eruption (Onset)	Teeth	Eruption	75.86	Felis catus	Smith R. Individual variation in onset of behavioural traits in the domestic cat (Felis catus) as assessed by owner/carer survey (Doctoral dissertation, University of Lincoln).	Multiple breeds and non breeds	Male+Female	Captive client	1
Deciduous teeth eruption (Onset)	Teeth	Eruption	86.11	Felis catus	Smith R. Individual variation in onset of behavioural traits in the domestic cat (Felis catus) as assessed by owner/carer survey (Doctoral dissertation, University of Lincoln).	Multiple breeds and non breeds	Male+Female	Captive client	2
Deciduous teeth eruption (Onset)	Teeth	Eruption	86.43	Felis catus	Smith R. Individual variation in onset of behavioural traits in the domestic cat (Felis catus) as assessed by owner/carer survey (Doctoral dissertation, University of Lincoln).	Multiple breeds and non breeds	Male+Female	Captive client	2
Deciduous teeth eruption (Onset)	Teeth	Eruption	97	Felis catus	Smith R. Individual variation in onset of behavioural traits in the domestic cat (Felis catus) as assessed by owner/carer survey (Doctoral dissertation, University of Lincoln).	Multiple breeds and non breeds	Male+Female	Captive client	3
Deciduous teeth eruption (Onset)	Teeth	Eruption	75.86	Felis catus	Smith R. Individual variation in onset of behavioural traits in the domestic cat (Felis catus) as assessed by owner/carer survey (Doctoral dissertation, University of Lincoln).	Moggy	Male+Female	Captive client	1
Deciduous teeth eruption (Onset)	Teeth	Eruption	86.08	Felis catus	Smith R. Individual variation in onset of behavioural traits in the domestic cat (Felis catus) as assessed by owner/carer survey (Doctoral dissertation, University of Lincoln).	Moggy	Male+Female	Captive client	2
Deciduous teeth eruption (Onset)	Teeth	Eruption	82.43	Felis catus	Smith R. Individual variation in onset of behavioural traits in the domestic cat (Felis catus) as assessed by owner/carer survey (Doctoral dissertation, University of Lincoln).	Moggy	Male+Female	Captive client	2
Deciduous teeth eruption (Onset)	Teeth	Eruption	89	Felis catus	Smith R. Individual variation in onset of behavioural traits in the domestic cat (Felis catus) as assessed by owner/carer survey (Doctoral dissertation, University of Lincoln).	Moggy	Male+Female	Captive client	3
Deciduous teeth eruption (Onset)	Teeth	Eruption	80.9	Felis catus	Smith R. Individual variation in onset of behavioural traits in the domestic cat (Felis catus) as assessed by owner/carer survey (Doctoral dissertation, University of Lincoln).	Speciality breeds (e.g., Maine coon, Abyssinian)	Male+Female	Captive client	1
Deciduous teeth eruption (Onset)	Teeth	Eruption	87.38	Felis catus	Smith R. Individual variation in onset of behavioural traits in the domestic cat (Felis catus) as assessed by owner/carer survey (Doctoral dissertation, University of Lincoln).	Speciality breeds (e.g., Maine coon, Abyssinian)	Male+Female	Captive client	2
Deciduous teeth eruption (Onset)	Teeth	Eruption	88.95	Felis catus	Smith R. Individual variation in onset of behavioural traits in the domestic cat (Felis catus) as assessed by owner/carer survey (Doctoral dissertation, University of Lincoln).	Speciality breeds (e.g., Maine coon, Abyssinian)	Male+Female	Captive client	2
Deciduous teeth eruption (Onset)	Teeth	Eruption	97	Felis catus	Smith R. Individual variation in onset of behavioural traits in the domestic cat (Felis catus) as assessed by owner/carer survey (Doctoral dissertation, University of Lincoln).	Speciality breeds (e.g., Maine coon, Abyssinian)	Male+Female	Captive client	3
Deciduous teeth eruption (Onset)	Teeth	Eruption	75.88	Felis catus	Smith R. Individual variation in onset of behavioural traits in the domestic cat (Felis catus) as assessed by owner/carer survey (Doctoral dissertation, University of Lincoln).	Australian Mist	Male+Female	Captive client	1
Deciduous teeth eruption (Onset)	Teeth	Eruption	84.41	Felis catus	Smith R. Individual variation in onset of behavioural traits in the domestic cat (Felis catus) as assessed by owner/carer survey (Doctoral dissertation, University of Lincoln).	Australian Mist	Male+Female	Captive client	2
Deciduous teeth eruption (Onset)	Teeth	Eruption	85.94	Felis catus	Smith R. Individual variation in onset of behavioural traits in the domestic cat (Felis catus) as assessed by owner/carer survey (Doctoral dissertation, University of Lincoln).	Australian Mist	Male+Female	Captive client	2
Deciduous teeth eruption (Onset)	Teeth	Eruption	96	Felis catus	Smith R. Individual variation in onset of behavioural traits in the domestic cat (Felis catus) as assessed by owner/carer survey (Doctoral dissertation, University of Lincoln).	Australian Mist	Male+Female	Captive client	3
Deciduous teeth eruption (Onset)	Teeth	Eruption	86	Felis catus	Smith R. Individual variation in onset of behavioural traits in the domestic cat (Felis catus) as assessed by owner/carer survey (Doctoral dissertation, University of Lincoln).	Moggy	Male+Female	Captive client	2
Deciduous teeth eruption (Onset)	Teeth	Eruption	86	Felis catus	Smith R. Individual variation in onset of behavioural traits in the domestic cat (Felis catus) as assessed by owner/carer survey (Doctoral dissertation, University of Lincoln).	Speciality breeds (e.g., Maine coon, Abyssinian)	Male+Female	Captive client	2
Deciduous teeth eruption (Onset)	Teeth	Eruption	84	Felis catus	Smith R. Individual variation in onset of behavioural traits in the domestic cat (Felis catus) as assessed by owner/carer survey (Doctoral dissertation, University of Lincoln).	Australian Mist	Male+Female	Captive client	2
Deciduous teeth eruption (Onset)	Teeth	Eruption	73.5	Felis catus	Wright J. Biological significance of mammalian milk teeth. Cornell University; 1983.	NA	Male+Female	Captive	2
Digital grooves (forelimb)	Body	Anatomy	22	Felis catus	Werneburg I, Geiger M. Ontogeny of domestic dogs and the developmental foundations of carnivoran domestication. Journal of Mammalian Evolution. 2017 Sep;24:323-43.	NA	Male+Female	Captive colony	2
Digital serration (forelimb)	Body	Anatomy	24	Felis catus	Werneburg I, Geiger M. Ontogeny of domestic dogs and the developmental foundations of carnivoran domestication. Journal of Mammalian Evolution. 2017 Sep;24:323-43.	NA	Male+Female	Captive colony	2
Distal epiphysis of the fibula appearance	Bone	Anatomy	93	Felis catus	Smith, R.N., 1968. Appearance of Ossification Centres in the Kitten: Part I. Skeletal development of kittens, recorded as individual bones, Part II. Skeletal development of kittens, recorded weekly. Journal of Small Animal Practice, 9(10), pp.497-511.	NA	Male+Female	Captive colony	3
Distal epiphysis of the fibula appearance	Bone	Anatomy	86	Felis catus	Smith, R.N., 1968. Appearance of Ossification Centres in the Kitten: Part I. Skeletal development of kittens, recorded as individual bones, Part II. Skeletal development of kittens, recorded weekly. Journal of Small Animal Practice, 9(10), pp.497-511.	NA	Male+Female	Captive colony	2
Distal epiphysis of the Radius appearance	Bone	Anatomy	93	Felis catus	Smith, R.N., 1968. Appearance of Ossification Centres in the Kitten: Part I. Skeletal development of kittens, recorded as individual bones, Part II. Skeletal development of kittens, recorded weekly. Journal of Small Animal Practice, 9(10), pp.497-511.	NA	Male+Female	Captive colony	3
Distal epiphysis of the Radius appearance	Bone	NA	86	Felis catus	Smith, R.N., 1968. Appearance of Ossification Centres in the Kitten: Part I. Skeletal development of kittens, recorded as individual bones, Part II. Skeletal development of kittens, recorded weekly. Journal of Small Animal Practice, 9(10), pp.497-511.	NA	Male+Female	Captive	2
Distal epiphysis of the Radius appearance	Bone	Anatomy	79	Felis catus	Smith, R.N., 1968. Appearance of Ossification Centres in the Kitten: Part I. Skeletal development of kittens, recorded as individual bones, Part II. Skeletal development of kittens, recorded weekly. Journal of Small Animal Practice, 9(10), pp.497-511.	NA	Male+Female	Captive	1
Distal epiphysis of the radius fusion	Bone	Anatomy	681	Felis catus	Smith, R. N. (1969). Fusion of ossification centres in the cat. J Small Anim Pract, 10(9), 523-530.	NA	Male+Female	Captive colony	3
Distal epiphysis of the radius fusion	Bone	Anatomy	576	Felis catus	Smith, R. N. (1969). Fusion of ossification centres in the cat. J Small Anim Pract, 10(9), 523-530.	NA	Male+Female	Captive colony	2
Distal epiphysis of the radius fusion	Bone	Anatomy	471	Felis catus	Smith, R. N. (1969). Fusion of ossification centres in the cat. J Small Anim Pract, 10(9), 523-530.	NA	Male+Female	Captive colony	1
Distal epiphysis of the second to fifth metacarpal fusion	Bone	Anatomy	345	Felis catus	Smith, R. N. (1969). Fusion of ossification centres in the cat. J Small Anim Pract, 10(9), 523-530.	NA	Male+Female	Captive colony	3
Distal epiphysis of the second to fifth metacarpal fusion	Bone	Anatomy	306.5	Felis catus	Smith, R. N. (1969). Fusion of ossification centres in the cat. J Small Anim Pract, 10(9), 523-530.	NA	Male+Female	Captive colony	2
Distal epiphysis of the second to fifth metacarpal fusion	Bone	Anatomy	268	Felis catus	Smith, R. N. (1969). Fusion of ossification centres in the cat. J Small Anim Pract, 10(9), 523-530.	NA	Male+Female	Captive colony	1
Distal epiphysis of the tibia Appearance	Bone	Anatomy	79	Felis catus	Smith, R.N., 1968. Appearance of Ossification Centres in the Kitten: Part I. Skeletal development of kittens, recorded as individual bones, Part II. Skeletal development of kittens, recorded weekly. Journal of Small Animal Practice, 9(10), pp.497-511.	NA	Male+Female	Captive colony	2
Distal epiphysis of the tibia fusion	Bone	Anatomy	429	Felis catus	Smith, R. N. (1969). Fusion of ossification centres in the cat. J Small Anim Pract, 10(9), 523-530.	NA	Male+Female	Captive colony	3
Distal epiphysis of the tibia fusion	Bone	Anatomy	387	Felis catus	Smith, R. N. (1969). Fusion of ossification centres in the cat. J Small Anim Pract, 10(9), 523-530.	NA	Male+Female	Captive colony	2
Distal epiphysis of the tibia fusion	Bone	Anatomy	345	Felis catus	Smith, R. N. (1969). Fusion of ossification centres in the cat. J Small Anim Pract, 10(9), 523-530.	NA	Male+Female	Captive colony	1
Distal phalanx 3 ossification (Onset)	Bone	Anatomy	31	Felis catus	Prochel J, Vogel P, Sánchez-Villagra MR. Hand development and sequence of ossification in the forelimb of the European shrew Crocidura russula (Soricidae) and comparisons across therian mammals. J Anat. 2004 Aug;205(2):99-111. doi: 10.1111/j.0021-8782.2004.00321.x. PMID: 15291793; PMCID: PMC1571333.	NA	Male+Female	Captive colony	2
Dorsal lateral geniculate nucleus neurogenesis (Offset)	Brain	Neurogenesis	31.5	Felis catus	NA	NA	Male+Female	Captive colony	2
Dorsal lateral geniculate nucleus neurogenesis (Onset)	Brain	Neurogenesis	21.5	Felis catus	NA	NA	Male+Female	Captive colony	2
Dorsal lateral geniculate nucleus neurogenesis (Peak)	Brain	Neurogenesis	27	Felis catus	NA	NA	Male+Female	Captive colony	2
Ears open (auditory canals fully open or external ear canals opening)	Body	Anatomy	72	Felis catus	Beaver B, Sensory development of Felis catus, Laboratory Animals 14:199-201 1980	NA	Male+Female	Captive colony	1
Ears open (auditory canals fully open or external ear canals opening)	Body	Anatomy	74.5	Felis catus	Beaver B, Sensory development of Felis catus, Laboratory Animals 14:199-201 1980	NA	Male+Female	Captive colony	2
Ears open (auditory canals fully open or external ear canals opening)	Body	Anatomy	77	Felis catus	Beaver B, Sensory development of Felis catus, Laboratory Animals 14:199-201 1980	NA	Male+Female	Captive colony	2
Ears open (auditory canals fully open or external ear canals opening)	Body	Anatomy	82	Felis catus	Beaver B, Sensory development of Felis catus, Laboratory Animals 14:199-201 1980	NA	Male+Female	Captive colony	3
Ears open (auditory canals fully open or external ear canals opening)	Body	Anatomy	57	Felis catus	Boyd, J. S. (1976). Studies on the appearance of the centres of ossification of the axial skeleton in the feline fœtus. Anatomia, Histologia, Embryologia, 5(3), 193-205.	NA	Male+Female	Captive colony	2
Ears open (auditory canals fully open or external ear canals opening)	Body	Anatomy	75.13	Felis catus	Olmstead CE, Villablanca JR. Development of behavioral audition in the kitten. Physiology & Behavior. 1980 Apr 1;24(4):705-12.	NA	Male+Female	Captive colony	1
Ears open (auditory canals fully open or external ear canals opening)	Body	Anatomy	78.2	Felis catus	Olmstead CE, Villablanca JR. Development of behavioral audition in the kitten. Physiology & Behavior. 1980 Apr 1;24(4):705-12.	NA	Male+Female	Captive colony	2
Ears open (auditory canals fully open or external ear canals opening)	Body	Anatomy	81.24	Felis catus	Olmstead CE, Villablanca JR. Development of behavioral audition in the kitten. Physiology & Behavior. 1980 Apr 1;24(4):705-12.	NA	Male+Female	Captive colony	3
Ears open (auditory canals fully open or external ear canals opening)	Body	Anatomy	71	Felis catus	Veronesi MC, Fusi J. Feline neonatology: From birth to commencement of weaning - what to know for successful management. J Feline Med Surg. 2022 Mar;24(3):232-242. doi: 10.1177/1098612X221079709. PMID: 35209772.	NA	Male+Female	Captive	1
Ears open (auditory canals fully open or external ear canals opening)	Body	Anatomy	75	Felis catus	Veronesi MC, Fusi J. Feline neonatology: From birth to commencement of weaning - what to know for successful management. J Feline Med Surg. 2022 Mar;24(3):232-242. doi: 10.1177/1098612X221079709. PMID: 35209772.	NA	Male+Female	Captive	2
Ears open (auditory canals fully open or external ear canals opening)	Body	Anatomy	79	Felis catus	Veronesi MC, Fusi J. Feline neonatology: From birth to commencement of weaning - what to know for successful management. J Feline Med Surg. 2022 Mar;24(3):232-242. doi: 10.1177/1098612X221079709. PMID: 35209772.	NA	Male+Female	Captive	3
Eats solid food (Onset)	Behavior	Locomotion	76.12	Felis catus	Smith R. Individual variation in onset of behavioural traits in the domestic cat (Felis catus) as assessed by owner/carer survey (Doctoral dissertation, University of Lincoln).	Multiple breeds and non breeds	Male+Female	Captive client	1
Eats solid food (Onset)	Behavior	Locomotion	76.95	Felis catus	Smith R. Individual variation in onset of behavioural traits in the domestic cat (Felis catus) as assessed by owner/carer survey (Doctoral dissertation, University of Lincoln).	Moggy	Male+Female	Captive client	1
Eats solid food (Onset)	Behavior	Locomotion	85.9	Felis catus	Smith R. Individual variation in onset of behavioural traits in the domestic cat (Felis catus) as assessed by owner/carer survey (Doctoral dissertation, University of Lincoln).	Speciality breeds (e.g., Maine coon, Abyssinian)	Male+Female	Captive client	1
Eats solid food (Onset)	Behavior	Locomotion	121.1	Felis catus	Smith R. Individual variation in onset of behavioural traits in the domestic cat (Felis catus) as assessed by owner/carer survey (Doctoral dissertation, University of Lincoln).	Multiple breeds and non breeds	Male+Female	Captive client	3
Eats solid food (Onset)	Behavior	Locomotion	115.99	Felis catus	Smith R. Individual variation in onset of behavioural traits in the domestic cat (Felis catus) as assessed by owner/carer survey (Doctoral dissertation, University of Lincoln).	Moggy	Male+Female	Captive client	3
Eats solid food (Onset)	Behavior	Locomotion	104	Felis catus	Smith R. Individual variation in onset of behavioural traits in the domestic cat (Felis catus) as assessed by owner/carer survey (Doctoral dissertation, University of Lincoln).	Speciality breeds (e.g., Maine coon, Abyssinian)	Male+Female	Captive client	3
Eats solid food (Onset)	Behavior	Locomotion	121.1	Felis catus	Smith R. Individual variation in onset of behavioural traits in the domestic cat (Felis catus) as assessed by owner/carer survey (Doctoral dissertation, University of Lincoln).	Australian Mist	Male+Female	Captive client	3
Eats solid food (Onset)	Behavior	Locomotion	96.9	Felis catus	Smith R. Individual variation in onset of behavioural traits in the domestic cat (Felis catus) as assessed by owner/carer survey (Doctoral dissertation, University of Lincoln).	Multiple breeds and non breeds	Male+Female	Captive client	2
Eats solid food (Onset)	Behavior	Locomotion	97.23	Felis catus	Smith R. Individual variation in onset of behavioural traits in the domestic cat (Felis catus) as assessed by owner/carer survey (Doctoral dissertation, University of Lincoln).	Moggy	Male+Female	Captive client	2
Eats solid food (Onset)	Behavior	Locomotion	95.91	Felis catus	Smith R. Individual variation in onset of behavioural traits in the domestic cat (Felis catus) as assessed by owner/carer survey (Doctoral dissertation, University of Lincoln).	Speciality breeds (e.g., Maine coon, Abyssinian)	Male+Female	Captive client	2
Eats solid food (Onset)	Behavior	Locomotion	96.42	Felis catus	Smith R. Individual variation in onset of behavioural traits in the domestic cat (Felis catus) as assessed by owner/carer survey (Doctoral dissertation, University of Lincoln).	Australian Mist	Male+Female	Captive client	2
Eats solid food (Onset)	Behavior	Locomotion	97	Felis catus	Smith R. Individual variation in onset of behavioural traits in the domestic cat (Felis catus) as assessed by owner/carer survey (Doctoral dissertation, University of Lincoln).	Moggy	Male+Female	Captive client	2
Eats solid food (Onset)	Behavior	Locomotion	95	Felis catus	Smith R. Individual variation in onset of behavioural traits in the domestic cat (Felis catus) as assessed by owner/carer survey (Doctoral dissertation, University of Lincoln).	Speciality breeds (e.g., Maine coon, Abyssinian)	Male+Female	Captive client	2
Eats solid food (Onset)	Behavior	Locomotion	97	Felis catus	Smith R. Individual variation in onset of behavioural traits in the domestic cat (Felis catus) as assessed by owner/carer survey (Doctoral dissertation, University of Lincoln).	Australian Mist	Male+Female	Captive client	2
Entorhinal cortex neurogenesis (Offset)	Brain	Neurogenesis	40	Felis catus	Workman AD, Charvet CJ, Clancy B, Darlington RB, Finlay BL. Modeling transformations of neurodevelopmental sequences across mammalian species. Journal of Neuroscience. 2013 Apr 24;33(17):7368-83.	NA	Male+Female	Captive colony	2
Entorhinal cortex neurogenesis (Onset)	Brain	Neurogenesis	21	Felis catus	Workman AD, Charvet CJ, Clancy B, Darlington RB, Finlay BL. Modeling transformations of neurodevelopmental sequences across mammalian species. Journal of Neuroscience. 2013 Apr 24;33(17):7368-83.	NA	Male+Female	Captive colony	2
Epiphysis of the accessory carpal bone fusion	Bone	Anatomy	184	Felis catus	Smith, R. N. (1969). Fusion of ossification centres in the cat. J Small Anim Pract, 10(9), 523-530.	NA	Male+Female	Captive colony	2
Exoccipitals ossification (Onset)	Bone	Anatomy	34.5	Felis catus	Boyd, J. S. (1976). Studies on the appearance of the centres of ossification of the axial skeleton in the feline fœtus. Anatomia, Histologia, Embryologia, 5(3), 193-205.	NA	Male+Female	Captive colony	2
External granular layer in cerebellum thickness (Peak/Decline initiates)	Brain	Anatomy	80	Felis catus	Dacey ML, Wallace RB. Postnatal neurogenesis in the feline cerebellum: a structural-functional investigation. Acta Neurobiol Exp (Wars). 1974;34(2):253-63. PMID: 4853714.	NA	Male+Female	Captive colony	2
External nare is visible	Body	Anatomy	20	Felis catus	Cordero GA, Sánchez-Villagra MR, Werneburg I. An irregular hourglass pattern describes the tempo of phenotypic development in placental mammal evolution. Biology letters. 2020 May 27;16(5):20200087.	NA	Male+Female	Captive colony	2
Eye opening	Behavior	Behavior	74.5	Felis catus	Auburn colony-14-15-18-13-1-14	Shorthair	Male	Captive colony	2
Eye opening	Behavior	Behavior	73	Felis catus	Auburn colony-3-15-12-2-25	Shorthair	Male	Captive colony	2
Eye opening	Behavior	Behavior	74	Felis catus	Auburn colony-3-15-12-2-25	Shorthair	Male	Captive colony	2
Eye opening	Behavior	Behavior	74.5	Felis catus	Auburn colony-8-9-20-3-8-3-15-3-11	Shorthair	Male+Female	Captive colony	2
Eye opening	Behavior	Behavior	71	Felis catus	Beaver B, Sensory development of Felis catus, Laboratory Animals 14:199-201 1980	NA	Male+Female	Captive colony	1
Eye opening	Behavior	Behavior	76.5	Felis catus	Beaver B, Sensory development of Felis catus, Laboratory Animals 14:199-201 1980	NA	Male+Female	Captive colony	2
Eye opening	Behavior	Behavior	82	Felis catus	Beaver B, Sensory development of Felis catus, Laboratory Animals 14:199-201 1980	NA	Male+Female	Captive colony	3
Eye opening	Behavior	Behavior	68	Felis catus	Blakemore C, Cummings RM. Eye-opening in kittens. Vision Research. 1975 Dec 1;15(12):1417-IN9.	Tabby cat	Male+Female	Captive colony	1
Eye opening	Behavior	Behavior	72.5	Felis catus	Blakemore C, Cummings RM. Eye-opening in kittens. Vision Research. 1975 Dec 1;15(12):1417-IN9.	Tabby cat	Male+Female	Captive colony	2
Eye opening	Behavior	Behavior	77	Felis catus	Blakemore C, Cummings RM. Eye-opening in kittens. Vision Research. 1975 Dec 1;15(12):1417-IN9.	Tabby cat	Male+Female	Captive colony	3
Eye opening	Behavior	Behavior	73	Felis catus	Bonds AB, Freeman RD. Development of optical quality in the kitten eye. Vision Research. 1978 Jan 1;18(4):391-8.	NA	Male+Female	Captive colony	2
Eye opening	Behavior	Behavior	71	Felis catus	Bonds AB, Freeman RD. Development of optical quality in the kitten eye. Vision Research. 1978 Jan 1;18(4):391-8.	NA	Male+Female	Captive colony	1
Eye opening	Behavior	Behavior	75	Felis catus	Bonds AB, Freeman RD. Development of optical quality in the kitten eye. Vision Research. 1978 Jan 1;18(4):391-8.	NA	Male+Female	Captive colony	3
Eye opening	Behavior	Behavior	71.5	Felis catus	Braastad BO, Heggelund P. Eye‐opening in kittens: Effects of light and some biological factors. Developmental Psychobiology: The Journal of the International Society for Developmental Psychobiology. 1984 Nov;17(6):675-81.	shorthair and longhair	Male+Female	Captive colony	2
Eye opening	Behavior	Behavior	73.25	Felis catus	Smith R. Individual variation in onset of behavioural traits in the domestic cat (Felis catus) as assessed by owner/carer survey (Doctoral dissertation, University of Lincoln).	Multiple breeds and non breeds	Male+Female	Captive client	2
Eye opening	Behavior	Behavior	73.25	Felis catus	Smith R. Individual variation in onset of behavioural traits in the domestic cat (Felis catus) as assessed by owner/carer survey (Doctoral dissertation, University of Lincoln).	Moggy	Male+Female	Captive client	2
Eye opening	Behavior	Behavior	72.35	Felis catus	Smith R. Individual variation in onset of behavioural traits in the domestic cat (Felis catus) as assessed by owner/carer survey (Doctoral dissertation, University of Lincoln).	Speciality breeds (e.g., Maine coon, Abyssinian)	Male+Female	Captive client	2
Eye opening	Behavior	Behavior	73.35	Felis catus	Smith R. Individual variation in onset of behavioural traits in the domestic cat (Felis catus) as assessed by owner/carer survey (Doctoral dissertation, University of Lincoln).	Australian Mist	Male+Female	Captive client	2
Eye opening	Behavior	Behavior	70	Felis catus	Villablanca JR, Olmstead CE. Neurological development of kittens. Developmental Psychobiology: The Journal of the International Society for Developmental Psychobiology. 1979 Mar;12(2):101-27.	Photos suggest they are shorthairs	Male+Female	Captive colony	1
Eye opening	Behavior	Behavior	74.5	Felis catus	Villablanca JR, Olmstead CE. Neurological development of kittens. Developmental Psychobiology: The Journal of the International Society for Developmental Psychobiology. 1979 Mar;12(2):101-27.	Photos suggest they are shorthairs	Male+Female	Captive colony	2
Eye opening	Behavior	Behavior	79	Felis catus	Villablanca JR, Olmstead CE. Neurological development of kittens. Developmental Psychobiology: The Journal of the International Society for Developmental Psychobiology. 1979 Mar;12(2):101-27.	Photos suggest they are shorthairs	Male+Female	Captive colony	3
Eye opening	Behavior	Behavior	74	Felis catus	Yinon U, Koslowe KC, Rassin MI. The optical effects of eyelid closure on the eyes of kittens reared in light and dark. Current Eye Research. 1984 Jan 1;3(3):431-9.	Short hair and long hair	Male+Female	Captive colony	2
Eye opening	Behavior	Behavior	74.1	Felis catus	Yinon U, Koslowe KC, Rassin MI. The optical effects of eyelid closure on the eyes of kittens reared in light and dark. Current Eye Research. 1984 Jan 1;3(3):431-9.	Short hair and long hair	Male	Captive colony	2
Eye opening	Behavior	Behavior	73.4	Felis catus	Yinon U, Koslowe KC, Rassin MI. The optical effects of eyelid closure on the eyes of kittens reared in light and dark. Current Eye Research. 1984 Jan 1;3(3):431-9.	Short hair and long hair	Female	Captive colony	2
Eye opening	Behavior	Behavior	72	Felis catus	Workman AD, Charvet CJ, Clancy B, Darlington RB, Finlay BL. Modeling transformations of neurodevelopmental sequences across mammalian species. Journal of Neuroscience. 2013 Apr 24;33(17):7368-83.	NA	Male+Female	Captive	2
Eye opening (Offset)	Behavior	Behavior	75	Felis catus	Auburn colony-14-15-18-13-1-14	Shorthair	Male	Captive colony	2
Eye opening (Offset)	Behavior	Behavior	74	Felis catus	Auburn colony-3-15-12-2-25	Shorthair	Male	Captive colony	2
Eye opening (Offset)	Behavior	Behavior	76	Felis catus	Auburn colony-8-9-20-3-8-3-15-3-11	Shorthair	Male+Female	Captive colony	2
Eye opening (Offset)	Behavior	Behavior	73	Felis catus	Beaver B, Sensory development of Felis catus, Laboratory Animals 14:199-201 1980	NA	Male+Female	Captive colony	1
Eye opening (Offset)	Behavior	Behavior	76.9	Felis catus	Beaver B, Sensory development of Felis catus, Laboratory Animals 14:199-201 1980	NA	Male+Female	Captive colony	2
Eye opening (Offset)	Behavior	Behavior	77.5	Felis catus	Beaver B, Sensory development of Felis catus, Laboratory Animals 14:199-201 1980	NA	Male+Female	Captive colony	2
Eye opening (Offset)	Behavior	NA	82	Felis catus	Beaver B, Sensory development of Felis catus, Laboratory Animals 14:199-201 1980	NA	Male+Female	Captive colony	3
Eye opening (Offset)	Behavior	Behavior	69	Felis catus	Blakemore C, Cummings RM. Eye-opening in kittens. Vision Research. 1975 Dec 1;15(12):1417-IN9.	Tabby cat	Male+Female	Captive colony	1
Eye opening (Offset)	Behavior	Behavior	73	Felis catus	Blakemore C, Cummings RM. Eye-opening in kittens. Vision Research. 1975 Dec 1;15(12):1417-IN9.	Tabby cat	Male+Female	Captive colony	2
Eye opening (Offset)	Behavior	Behavior	69	Felis catus	Braastad BO, Heggelund P. Eye‐opening in kittens: Effects of light and some biological factors. Developmental Psychobiology: The Journal of the International Society for Developmental Psychobiology. 1984 Nov;17(6):675-81.	shorthair and longhair	Male+Female	Captive colony	1
Eye opening (Offset)	Behavior	Behavior	74	Felis catus	Braastad BO, Heggelund P. Eye‐opening in kittens: Effects of light and some biological factors. Developmental Psychobiology: The Journal of the International Society for Developmental Psychobiology. 1984 Nov;17(6):675-81.	shorthair and longhair	Male+Female	Captive colony	2
Eye opening (Offset)	Behavior	Behavior	78	Felis catus	Braastad BO, Heggelund P. Eye‐opening in kittens: Effects of light and some biological factors. Developmental Psychobiology: The Journal of the International Society for Developmental Psychobiology. 1984 Nov;17(6):675-81.	shorthair and longhair	Male+Female	Captive colony	3
Eye opening (Offset)	Behavior	Behavior	84.9	Felis catus	Smith R. Individual variation in onset of behavioural traits in the domestic cat (Felis catus) as assessed by owner/carer survey (Doctoral dissertation, University of Lincoln).	Multiple breeds and non breeds	Male+Female	Captive client	3
Eye opening (Offset)	Behavior	Behavior	75.56	Felis catus	Smith R. Individual variation in onset of behavioural traits in the domestic cat (Felis catus) as assessed by owner/carer survey (Doctoral dissertation, University of Lincoln).	Moggy	Male+Female	Captive client	2
Eye opening (Offset)	Behavior	Behavior	75	Felis catus	Smith R. Individual variation in onset of behavioural traits in the domestic cat (Felis catus) as assessed by owner/carer survey (Doctoral dissertation, University of Lincoln).	Moggy	Male+Female	Captive client	2
Eye opening (Offset)	Behavior	Behavior	85	Felis catus	Smith R. Individual variation in onset of behavioural traits in the domestic cat (Felis catus) as assessed by owner/carer survey (Doctoral dissertation, University of Lincoln).	Moggy	Male+Female	Captive client	3
Eye opening (Offset)	Behavior	Behavior	73	Felis catus	Smith R. Individual variation in onset of behavioural traits in the domestic cat (Felis catus) as assessed by owner/carer survey (Doctoral dissertation, University of Lincoln).	Speciality breeds (e.g., Maine coon, Abyssinian)	Male+Female	Captive client	1
Eye opening (Offset)	Behavior	Behavior	74.81	Felis catus	Smith R. Individual variation in onset of behavioural traits in the domestic cat (Felis catus) as assessed by owner/carer survey (Doctoral dissertation, University of Lincoln).	Speciality breeds (e.g., Maine coon, Abyssinian)	Male+Female	Captive client	2
Eye opening (Offset)	Behavior	Behavior	75.95	Felis catus	Smith R. Individual variation in onset of behavioural traits in the domestic cat (Felis catus) as assessed by owner/carer survey (Doctoral dissertation, University of Lincoln).	Speciality breeds (e.g., Maine coon, Abyssinian)	Male+Female	Captive client	2
Eye opening (Offset)	Behavior	Behavior	78.9	Felis catus	Smith R. Individual variation in onset of behavioural traits in the domestic cat (Felis catus) as assessed by owner/carer survey (Doctoral dissertation, University of Lincoln).	Speciality breeds (e.g., Maine coon, Abyssinian)	Male+Female	Captive client	3
Eye opening (Offset)	Behavior	Behavior	81	Felis catus	Smith R. Individual variation in onset of behavioural traits in the domestic cat (Felis catus) as assessed by owner/carer survey (Doctoral dissertation, University of Lincoln).	Australian Mist	Male+Female	Captive client	3
Eye opening (Offset)	Behavior	Behavior	70	Felis catus	Villablanca JR, Olmstead CE. Neurological development of kittens. Developmental Psychobiology: The Journal of the International Society for Developmental Psychobiology. 1979 Mar;12(2):101-27.	Photos suggest they are shorthairs	Male+Female	Captive colony	1
Eye opening (Offset)	Behavior	Behavior	74.5	Felis catus	Villablanca JR, Olmstead CE. Neurological development of kittens. Developmental Psychobiology: The Journal of the International Society for Developmental Psychobiology. 1979 Mar;12(2):101-27.	Photos suggest they are shorthairs	Male+Female	Captive colony	2
Eye opening (Onset)	Behavior	Behavior	74	Felis catus	Auburn colony-14-15-18-13-1-14	Shorthair	Male	Captive colony	2
Eye opening (Onset)	Behavior	Behavior	74	Felis catus	Auburn colony-14-15-18-13-1-14	Shorthair	Male+Female	Captive colony	2
Eye opening (Onset)	Behavior	Behavior	72	Felis catus	Auburn colony-3-15-12-2-25	Shorthair	Male	Captive colony	2
Eye opening (Onset)	Behavior	Behavior	73	Felis catus	Auburn colony-8-9-20-3-8-3-15-3-11	Shorthair	Male+Female	Captive colony	2
Eye opening (Onset)	Behavior	Behavior	71	Felis catus	Beaver B, Sensory development of Felis catus, Laboratory Animals 14:199-201 1980	NA	Male+Female	Captive colony	1
Eye opening (Onset)	Behavior	Behavior	73.5	Felis catus	Beaver B, Sensory development of Felis catus, Laboratory Animals 14:199-201 1980	NA	Male+Female	Captive colony	2
Eye opening (Onset)	Behavior	Behavior	73	Felis catus	Beaver B, Sensory development of Felis catus, Laboratory Animals 14:199-201 1980	NA	Male+Female	Captive colony	2
Eye opening (Onset)	Behavior	Behavior	75	Felis catus	Beaver B, Sensory development of Felis catus, Laboratory Animals 14:199-201 1980	NA	Male+Female	Captive colony	3
Eye opening (Onset)	Behavior	Behavior	72.5	Felis catus	Blakemore C, Cummings RM. Eye-opening in kittens. Vision Research. 1975 Dec 1;15(12):1417-IN9.	Tabby cat	Male+Female	Captive colony	2
Eye opening (Onset)	Behavior	Behavior	77	Felis catus	Blakemore C, Cummings RM. Eye-opening in kittens. Vision Research. 1975 Dec 1;15(12):1417-IN9.	Tabby cat	Male+Female	Captive colony	3
Eye opening (Onset)	Behavior	Behavior	65	Felis catus	Braastad BO, Heggelund P. Eye‐opening in kittens: Effects of light and some biological factors. Developmental Psychobiology: The Journal of the International Society for Developmental Psychobiology. 1984 Nov;17(6):675-81.	shorthair and longhair	Male+Female	Captive colony	1
Eye opening (Onset)	Behavior	Behavior	71.6	Felis catus	Braastad BO, Heggelund P. Eye‐opening in kittens: Effects of light and some biological factors. Developmental Psychobiology: The Journal of the International Society for Developmental Psychobiology. 1984 Nov;17(6):675-81.	shorthair and longhair	Male+Female	Captive colony	2
Eye opening (Onset)	Behavior	Behavior	76	Felis catus	Braastad BO, Heggelund P. Eye‐opening in kittens: Effects of light and some biological factors. Developmental Psychobiology: The Journal of the International Society for Developmental Psychobiology. 1984 Nov;17(6):675-81.	shorthair and longhair	Male+Female	Captive colony	3
Eye opening (Onset)	Behavior	Behavior	68.7	Felis catus	Smith R. Individual variation in onset of behavioural traits in the domestic cat (Felis catus) as assessed by owner/carer survey (Doctoral dissertation, University of Lincoln).	Multiple breeds and non breeds	Male+Female	Captive client	1
Eye opening (Onset)	Behavior	Behavior	72.85	Felis catus	Smith R. Individual variation in onset of behavioural traits in the domestic cat (Felis catus) as assessed by owner/carer survey (Doctoral dissertation, University of Lincoln).	Multiple breeds and non breeds	Male+Female	Captive client	2
Eye opening (Onset)	Behavior	Behavior	77.8	Felis catus	Smith R. Individual variation in onset of behavioural traits in the domestic cat (Felis catus) as assessed by owner/carer survey (Doctoral dissertation, University of Lincoln).	Multiple breeds and non breeds	Male+Female	Captive client	3
Eye opening (Onset)	Behavior	Behavior	68.7	Felis catus	Smith R. Individual variation in onset of behavioural traits in the domestic cat (Felis catus) as assessed by owner/carer survey (Doctoral dissertation, University of Lincoln).	Moggy	Male+Female	Captive client	1
Eye opening (Onset)	Behavior	Behavior	73.24	Felis catus	Smith R. Individual variation in onset of behavioural traits in the domestic cat (Felis catus) as assessed by owner/carer survey (Doctoral dissertation, University of Lincoln).	Moggy	Male+Female	Captive client	2
Eye opening (Onset)	Behavior	Behavior	73	Felis catus	Smith R. Individual variation in onset of behavioural traits in the domestic cat (Felis catus) as assessed by owner/carer survey (Doctoral dissertation, University of Lincoln).	NA	Male+Female	Captive client	2
Eye opening (Onset)	Behavior	Behavior	77.85	Felis catus	Smith R. Individual variation in onset of behavioural traits in the domestic cat (Felis catus) as assessed by owner/carer survey (Doctoral dissertation, University of Lincoln).	Moggy	Male+Female	Captive client	3
Eye opening (Onset)	Behavior	Behavior	68.9	Felis catus	Smith R. Individual variation in onset of behavioural traits in the domestic cat (Felis catus) as assessed by owner/carer survey (Doctoral dissertation, University of Lincoln).	Speciality breeds (e.g., Maine coon, Abyssinian)	Male+Female	Captive client	1
Eye opening (Onset)	Behavior	Behavior	72.17	Felis catus	Smith R. Individual variation in onset of behavioural traits in the domestic cat (Felis catus) as assessed by owner/carer survey (Doctoral dissertation, University of Lincoln).	Speciality breeds (e.g., Maine coon, Abyssinian)	Male+Female	Captive client	2
Eye opening (Onset)	Behavior	Behavior	75.8	Felis catus	Smith R. Individual variation in onset of behavioural traits in the domestic cat (Felis catus) as assessed by owner/carer survey (Doctoral dissertation, University of Lincoln).	Speciality breeds (e.g., Maine coon, Abyssinian)	Male+Female	Captive client	3
Eye opening (Onset)	Behavior	Behavior	68.7	Felis catus	Smith R. Individual variation in onset of behavioural traits in the domestic cat (Felis catus) as assessed by owner/carer survey (Doctoral dissertation, University of Lincoln).	Australian Mist	Male+Female	Captive client	1
Eye opening (Onset)	Behavior	Behavior	71.81	Felis catus	Smith R. Individual variation in onset of behavioural traits in the domestic cat (Felis catus) as assessed by owner/carer survey (Doctoral dissertation, University of Lincoln).	Australian Mist	Male+Female	Captive client	2
Eye opening (Onset)	Behavior	Behavior	78	Felis catus	Smith R. Individual variation in onset of behavioural traits in the domestic cat (Felis catus) as assessed by owner/carer survey (Doctoral dissertation, University of Lincoln).	Australian Mist	Male+Female	Captive client	3
Eye opening (Onset)	Behavior	Behavior	74	Felis catus	Villablanca JR, Olmstead CE. Neurological development of kittens. Developmental Psychobiology: The Journal of the International Society for Developmental Psychobiology. 1979 Mar;12(2):101-27.	Photos suggest they are shorthairs	Male+Female	Captive colony	2
Eye opening (Onset)	Behavior	Behavior	78	Felis catus	Villablanca JR, Olmstead CE. Neurological development of kittens. Developmental Psychobiology: The Journal of the International Society for Developmental Psychobiology. 1979 Mar;12(2):101-27.	Photos suggest they are shorthairs	Male+Female	Captive colony	3
Eyelid forms	Eyes	Anatomy	24	Felis catus	Evans HE, Sack WO. Prenatal development of domestic and laboratory mammals: growth curves, external features and selected references. Zentralbl Veterinarmed C. 1973 Mar;2(1):11-45.	NA	Male+Female	Captive colony	2
Fasciculus retroflexus appearance	Brain	Pathways	21	Felis catus	Workman AD, Charvet CJ, Clancy B, Darlington RB, Finlay BL. Modeling transformations of neurodevelopmental sequences across mammalian species. Journal of Neuroscience. 2013 Apr 24;33(17):7368-83.	NA	Male+Female	Captive colony	2
Femur distal epiphysis appearance	Bone	Anatomy	77	Felis catus	Miranda FG, Souza IP, Viegas FM, Megda TT, Nepomuceno AC, Tôrres RC, Rezende CM. Radiographic study of the development of the pelvis and hip and the femorotibial joints in domestic cats. J Feline Med Surg. 2020 Jun;22(6):476-483. doi: 10.1177/1098612X19854809. Epub 2019 Jun 11. PMID: 31184248.	NA	Male+Female	Captive colony	2
Femur distal epiphysis appearance	Bone	Anatomy	75.5	Felis catus	Smith, R.N., 1968. Appearance of Ossification Centres in the Kitten: Part I. Skeletal development of kittens, recorded as individual bones, Part II. Skeletal development of kittens, recorded weekly. Journal of Small Animal Practice, 9(10), pp.497-511.	NA	Male+Female	Captive colony	3
Femur greater trochanter appearance	Bone	Anatomy	107	Felis catus	Smith, R.N., 1968. Appearance of Ossification Centres in the Kitten: Part I. Skeletal development of kittens, recorded as individual bones, Part II. Skeletal development of kittens, recorded weekly. Journal of Small Animal Practice, 9(10), pp.497-511.	NA	Male+Female	Captive colony	3
Femur ossification (Onset)	Bone	Anatomy	29.5	Felis catus	Boyd JS. Patterns of ossification in the feline foetus: A study of the foetal development of the skeleton of the feline using comparative methods. University of Glasgow (United Kingdom); 1974.	NA	Male+Female	Captive colony	2
Femur proximal epiphysis appearance	Bone	Anatomy	80	Felis catus	Miranda FG, Souza IP, Viegas FM, Megda TT, Nepomuceno AC, Tôrres RC, Rezende CM. Radiographic study of the development of the pelvis and hip and the femorotibial joints in domestic cats. J Feline Med Surg. 2020 Jun;22(6):476-483. doi: 10.1177/1098612X19854809. Epub 2019 Jun 11. PMID: 31184248.	NA	Male+Female	Captive colony	2
Femur proximal epiphysis greater trochanter appearance	Bone	Anatomy	96	Felis catus	Miranda FG, Souza IP, Viegas FM, Megda TT, Nepomuceno AC, Tôrres RC, Rezende CM. Radiographic study of the development of the pelvis and hip and the femorotibial joints in domestic cats. J Feline Med Surg. 2020 Jun;22(6):476-483. doi: 10.1177/1098612X19854809. Epub 2019 Jun 11. PMID: 31184248.	NA	Male+Female	Captive colony	2
Femur proximal epiphysis lesser trochanter appearance	Bone	Anatomy	96	Felis catus	Miranda FG, Souza IP, Viegas FM, Megda TT, Nepomuceno AC, Tôrres RC, Rezende CM. Radiographic study of the development of the pelvis and hip and the femorotibial joints in domestic cats. J Feline Med Surg. 2020 Jun;22(6):476-483. doi: 10.1177/1098612X19854809. Epub 2019 Jun 11. PMID: 31184248.	NA	Male+Female	Captive colony	2
Fibula ossification (Onset)	Bone	Anatomy	32	Felis catus	Boyd JS. Patterns of ossification in the feline foetus: A study of the foetal development of the skeleton of the feline using comparative methods. University of Glasgow (United Kingdom); 1974.	NA	Male+Female	Captive colony	2
Fingers emerge	Body	Anatomy	26.5	Felis catus	Werneburg I, Geiger M. Ontogeny of domestic dogs and the developmental foundations of carnivoran domestication. Journal of Mammalian Evolution. 2017 Sep;24:323-43.	NA	Male+Female	Captive colony	2
First claw (forelimb)	Body	Anatomy	41	Felis catus	Werneburg I, Geiger M. Ontogeny of domestic dogs and the developmental foundations of carnivoran domestication. Journal of Mammalian Evolution. 2017 Sep;24:323-43.	NA	Male+Female	Captive colony	2
First claw (hindlimb)	Body	Anatomy	41	Felis catus	Werneburg I, Geiger M. Ontogeny of domestic dogs and the developmental foundations of carnivoran domestication. Journal of Mammalian Evolution. 2017 Sep;24:323-43.	NA	Male+Female	Captive colony	2
First cortical visual evoked potential (VEP)	Brain	Activity	72	Felis catus	Workman AD, Charvet CJ, Clancy B, Darlington RB, Finlay BL. Modeling transformations of neurodevelopmental sequences across mammalian species. Journal of Neuroscience. 2013 Apr 24;33(17):7368-83.	NA	Male+Female	Captive colony	2
First ERG (electroretinogram)	Brain	Activity	72	Felis catus	Workman AD, Charvet CJ, Clancy B, Darlington RB, Finlay BL. Modeling transformations of neurodevelopmental sequences across mammalian species. Journal of Neuroscience. 2013 Apr 24;33(17):7368-83.	NA	Male+Female	Captive colony	2
First signs of slow wave sleep (electrocorticogram)	Brain	Sleep	83	Felis catus	Jouvet‐Mounier D, Astic L, Lacote D. Ontogenesis of the states of sleep in rat, cat, and guinea pig during the first postnatal month. Developmental Psychobiology: The Journal of the International Society for Developmental Psychobiology. 1969;2(4):216-39.	NA	Male+Female	Captive colony	2
forelimb apical ectodermal ridge (AER)	Body	Anatomy	18.5	Felis catus	Cordero GA, Sánchez-Villagra MR, Werneburg I. An irregular hourglass pattern describes the tempo of phenotypic development in placental mammal evolution. Biology letters. 2020 May 27;16(5):20200087.	NA	Male+Female	Captive colony	2
Forelimb bud emerges	Body	Anatomy	18	Felis catus	Evans HE, Sack WO. Prenatal development of domestic and laboratory mammals: growth curves, external features and selected references. Zentralbl Veterinarmed C. 1973 Mar;2(1):11-45	NA	Male+Female	Captive colony	2
Forelimb bud emerges	Body	Anatomy	18.5	Felis catus	Werneburg I, Geiger M. Ontogeny of domestic dogs and the developmental foundations of carnivoran domestication. Journal of Mammalian Evolution. 2017 Sep;24:323-43.	NA	Male+Female	Captive colony	2
Forelimb digital plate	Body	Anatomy	20	Felis catus	Werneburg I, Geiger M. Ontogeny of domestic dogs and the developmental foundations of carnivoran domestication. Journal of Mammalian Evolution. 2017 Sep;24:323-43.	NA	Male+Female	Captive colony	2
Forelimb elbow	Body	Anatomy	20	Felis catus	Werneburg I, Geiger M. Ontogeny of domestic dogs and the developmental foundations of carnivoran domestication. Journal of Mammalian Evolution. 2017 Sep;24:323-43.	NA	Male+Female	Captive colony	2
Forelimb follicle (distal)	Body	Anatomy	35	Felis catus	Werneburg I, Geiger M. Ontogeny of domestic dogs and the developmental foundations of carnivoran domestication. Journal of Mammalian Evolution. 2017 Sep;24:323-43.	NA	Male+Female	Captive colony	2
Forelimb follicle (proximal)	Body	Anatomy	35	Felis catus	Werneburg I, Geiger M. Ontogeny of domestic dogs and the developmental foundations of carnivoran domestication. Journal of Mammalian Evolution. 2017 Sep;24:323-43.	NA	Male+Female	Captive colony	2
Forelimb hair emerges	Body	Anatomy	46	Felis catus	Werneburg I, Geiger M. Ontogeny of domestic dogs and the developmental foundations of carnivoran domestication. Journal of Mammalian Evolution. 2017 Sep;24:323-43.	NA	Male+Female	Captive colony	2
Forelimb ridge	Body	Anatomy	17.5	Felis catus	Werneburg I, Geiger M. Ontogeny of domestic dogs and the developmental foundations of carnivoran domestication. Journal of Mammalian Evolution. 2017 Sep;24:323-43.	NA	Male+Female	Captive colony	2
Fourth branchial arches emerges	Body	Anatomy	17	Felis catus	Evans HE, Sack WO. Prenatal development of domestic and laboratory mammals: growth curves, external features and selected references. Zentralbl Veterinarmed C. 1973 Mar;2(1):11-45	NA	Male+Female	Captive colony	2
Fourth branchial arches emerges	Body	Anatomy	17.5	Felis catus	Werneburg I, Geiger M. Ontogeny of domestic dogs and the developmental foundations of carnivoran domestication. Journal of Mammalian Evolution. 2017 Sep;24:323-43.	NA	Male+Female	Captive colony	2
Frontal ossification (Onset)	Bone	Anatomy	30.5	Felis catus	Boyd, J. S. (1976). Studies on the appearance of the centres of ossification of the axial skeleton in the feline fœtus. Anatomia, Histologia, Embryologia, 5(3), 193-205.	NA	Male+Female	Captive colony	2
Ganglionic eminence post-proliferative zone appearance	Brain	Anatomy	21.5	Felis catus	Charvet CJ. Distinct developmental growth patterns account for the disproportionate expansion of the rostral and caudal isocortex in evolution. Front Hum Neurosci. 2014 Apr 8;8:190. doi: 10.3389/fnhum.2014.00190. 24782736; PMCID: PMC3986531.	NA	Male+Female	Captive colony	2
Gastrula stage	Body	Anatomy	9.5	Felis catus	Knospe C. Periods and stages of the prenatal development of the domestic cat. Anatomia, histologia, embryologia. 2002 Feb;31(1):37-51.	NA	Male+Female	Captive colony	2
Gastrula stage	Body	Anatomy	12	Felis catus	Noden DM, Lahunta AD. The embryology of domestic animals. Developmental mechanisms and malformations. Williams & Wilkins; 1985.	NA	Male+Female	Captive colony	2
Gestation as a reference point	Reproductive	Life history	65	Felis catus	https://genomics.senescence.info/species/dataset.zip; AnAge Build 15; de Magalhaes, J. P., Abidi, Z., Dos Santos, G. A., Avelar, R. A., Barardo, D., Chatsirisupachai, K., Clark, P., De-Souza, E. A., Johnson, E. J., Lopes, I., Novoa, G., Senez, L., Talay, A., Thornton, D., & To, P. K. P. (2024). Human Ageing Genomic Resources: updates on key databases in ageing research. Nucleic Acids Res, 52(D1),…	NA	Male+Female	Captive	2
Reported Gestation	Reproductive	Life history	65	Felis catus	Garwicz, M., Christensson, M., & Psouni, E. (2009). A unifying model for timing of walking onset in humans and other mammals. Proc Natl Acad Sci U S A, 106(51), 21889-21893. https://doi.org/10.1073/pnas.0905777106	NA	Male+Female	Captive	2
Reported Gestation	Reproductive	Life history	62.99	Felis catus	https://esapubs.org/archive/ecol/E090/184/PanTHERIA_1-0_WR05_Aug2008.txt; Jones, K. E., Bielby, J., Cardillo, M., Fritz, S. A., O'Dell, J., Orme, C. D. L., Safi, K., Sechrest, W., Boakes, E. H., Carbone, C., Connolly, C., Cutts, M. J., Foster, J. K., Grenyer, R., Habib, M., Plaster, C. A., Price, S. A., Rigby, E. A., Rist, J., . . . Michener, W. K. (2009). PanTHERIA: a species-level database of l…	NA	Male+Female	Captive+Wild	2
Reported Gestation	Reproductive	Life history	57	Felis catus	Musters J, De Gier J, Kooistra HS, Okkens AC. Questionnaire-based survey of parturition in the queen. Theriogenology. 2011 Jun 1;75(9):1596-601.	multiple breeds	Male+Female	Captive client	1
Reported Gestation	Reproductive	Life history	64.5	Felis catus	Musters J, De Gier J, Kooistra HS, Okkens AC. Questionnaire-based survey of parturition in the queen. Theriogenology. 2011 Jun 1;75(9):1596-601.	multiple breeds	Male+Female	Captive client	2
Reported Gestation	Reproductive	Life history	65.3	Felis catus	Musters J, De Gier J, Kooistra HS, Okkens AC. Questionnaire-based survey of parturition in the queen. Theriogenology. 2011 Jun 1;75(9):1596-601.	multiple breeds	Male+Female	Captive client	2
Reported Gestation	Reproductive	Life history	72	Felis catus	Musters J, De Gier J, Kooistra HS, Okkens AC. Questionnaire-based survey of parturition in the queen. Theriogenology. 2011 Jun 1;75(9):1596-601.	multiple breeds	Male+Female	Captive client	3
Reported Gestation	Reproductive	Life history	64	Felis catus	https://figshare.com/articles/dataset/Full_Archive/3563457?backTo=/collections/An_amniote_life-history_database_to_perform_comparative_analyses_with_birds_mammals_and_reptiles/3308127; Myhrvold, N. P., Baldridge, E., Chan, B., Sivam, D., Freeman, D. L., & Ernest, S. M. (2015). An amniote life‐history database to perform comparative analyses with birds, mammals, and reptiles: Ecological Archives E…	NA	Male+Female	Captive	2
Reported Gestation	Reproductive	Life history	64.2	Felis catus	Romagnoli, S., Bensaia, C., Ferré-Dolcet, L., Sontas, H. B., & Stelletta, C. (2019). Fertility parameters and reproductive management of Norwegian Forest Cats, Maine Coon, Persian and Bengal cats raised in Italy: A questionnaire-based study. Journal of Feline Medicine and Surgery, 21(12), 1188-1197.	Bengal	Male+Female	Captive client	2
Reported Gestation	Reproductive	Life history	64.8	Felis catus	Romagnoli, S., Bensaia, C., Ferré-Dolcet, L., Sontas, H. B., & Stelletta, C. (2019). Fertility parameters and reproductive management of Norwegian Forest Cats, Maine Coon, Persian and Bengal cats raised in Italy: A questionnaire-based study. Journal of Feline Medicine and Surgery, 21(12), 1188-1197.	Maine Coon	Male+Female	Captive client	2
Reported Gestation	Reproductive	Life history	65.7	Felis catus	Romagnoli, S., Bensaia, C., Ferré-Dolcet, L., Sontas, H. B., & Stelletta, C. (2019). Fertility parameters and reproductive management of Norwegian Forest Cats, Maine Coon, Persian and Bengal cats raised in Italy: A questionnaire-based study. Journal of Feline Medicine and Surgery, 21(12), 1188-1197.	Norwegian Forest Cat (NFC)	Male+Female	Captive client	2
Reported Gestation	Reproductive	Life history	64.6	Felis catus	Romagnoli, S., Bensaia, C., Ferré-Dolcet, L., Sontas, H. B., & Stelletta, C. (2019). Fertility parameters and reproductive management of Norwegian Forest Cats, Maine Coon, Persian and Bengal cats raised in Italy: A questionnaire-based study. Journal of Feline Medicine and Surgery, 21(12), 1188-1197.	Persian	Male+Female	Captive client	2
Reported Gestation	Reproductive	Life history	65.8	Felis catus	Sparkes, A. H., Rogers, K., Henley, W. E., Gunn-Moore, D. A., May, J. M., Gruffydd-Jones, T. J., & Bessant, C. (2006). A questionnaire-based study of gestation, parturition, and neonatal mortality in pedigree breeding cats in the UK. Journal of Feline Medicine and Surgery, 8(3), 145-157. doi:10.1016/j.jfms.2005.10.003	Abyssinian	Male+Female	Captive client	2
Reported Gestation	Reproductive	Life history	64.5	Felis catus	Sparkes, A. H., Rogers, K., Henley, W. E., Gunn-Moore, D. A., May, J. M., Gruffydd-Jones, T. J., & Bessant, C. (2006). A questionnaire-based study of gestation, parturition, and neonatal mortality in pedigree breeding cats in the UK. Journal of Feline Medicine and Surgery, 8(3), 145-157. doi:10.1016/j.jfms.2005.10.003	Asian	Male+Female	Captive client	2
Reported Gestation	Reproductive	Life history	64.9	Felis catus	Sparkes, A. H., Rogers, K., Henley, W. E., Gunn-Moore, D. A., May, J. M., Gruffydd-Jones, T. J., & Bessant, C. (2006). A questionnaire-based study of gestation, parturition, and neonatal mortality in pedigree breeding cats in the UK. Journal of Feline Medicine and Surgery, 8(3), 145-157. doi:10.1016/j.jfms.2005.10.003	Birman	Male+Female	Captive client	2
Reported Gestation	Reproductive	Life history	65.3	Felis catus	Sparkes, A. H., Rogers, K., Henley, W. E., Gunn-Moore, D. A., May, J. M., Gruffydd-Jones, T. J., & Bessant, C. (2006). A questionnaire-based study of gestation, parturition, and neonatal mortality in pedigree breeding cats in the UK. Journal of Feline Medicine and Surgery, 8(3), 145-157. doi:10.1016/j.jfms.2005.10.003	British Shorthair	Male+Female	Captive client	2
Reported Gestation	Reproductive	Life history	64.3	Felis catus	Sparkes, A. H., Rogers, K., Henley, W. E., Gunn-Moore, D. A., May, J. M., Gruffydd-Jones, T. J., & Bessant, C. (2006). A questionnaire-based study of gestation, parturition, and neonatal mortality in pedigree breeding cats in the UK. Journal of Feline Medicine and Surgery, 8(3), 145-157. doi:10.1016/j.jfms.2005.10.003	Burmese	Male+Female	Captive client	2
Reported Gestation	Reproductive	Life history	64.9	Felis catus	Sparkes, A. H., Rogers, K., Henley, W. E., Gunn-Moore, D. A., May, J. M., Gruffydd-Jones, T. J., & Bessant, C. (2006). A questionnaire-based study of gestation, parturition, and neonatal mortality in pedigree breeding cats in the UK. Journal of Feline Medicine and Surgery, 8(3), 145-157. doi:10.1016/j.jfms.2005.10.003	Exotic Shorthair	Male+Female	Captive client	2
Reported Gestation	Reproductive	Life history	63	Felis catus	Sparkes, A. H., Rogers, K., Henley, W. E., Gunn-Moore, D. A., May, J. M., Gruffydd-Jones, T. J., & Bessant, C. (2006). A questionnaire-based study of gestation, parturition, and neonatal mortality in pedigree breeding cats in the UK. Journal of Feline Medicine and Surgery, 8(3), 145-157. doi:10.1016/j.jfms.2005.10.003	Korat	Male+Female	Captive client	2
Reported Gestation	Reproductive	Life history	65.5	Felis catus	Sparkes, A. H., Rogers, K., Henley, W. E., Gunn-Moore, D. A., May, J. M., Gruffydd-Jones, T. J., & Bessant, C. (2006). A questionnaire-based study of gestation, parturition, and neonatal mortality in pedigree breeding cats in the UK. Journal of Feline Medicine and Surgery, 8(3), 145-157. doi:10.1016/j.jfms.2005.10.003	Maine Coon	Male+Female	Captive client	2
Reported Gestation	Reproductive	Life history	66.2	Felis catus	Sparkes, A. H., Rogers, K., Henley, W. E., Gunn-Moore, D. A., May, J. M., Gruffydd-Jones, T. J., & Bessant, C. (2006). A questionnaire-based study of gestation, parturition, and neonatal mortality in pedigree breeding cats in the UK. Journal of Feline Medicine and Surgery, 8(3), 145-157. doi:10.1016/j.jfms.2005.10.003	Oriental Shorthair	Male+Female	Captive client	2
Reported Gestation	Reproductive	Life history	65	Felis catus	Sparkes, A. H., Rogers, K., Henley, W. E., Gunn-Moore, D. A., May, J. M., Gruffydd-Jones, T. J., & Bessant, C. (2006). A questionnaire-based study of gestation, parturition, and neonatal mortality in pedigree breeding cats in the UK. Journal of Feline Medicine and Surgery, 8(3), 145-157. doi:10.1016/j.jfms.2005.10.003	Persian	Male+Female	Captive client	2
Reported Gestation	Reproductive	Life history	64.7	Felis catus	Sparkes, A. H., Rogers, K., Henley, W. E., Gunn-Moore, D. A., May, J. M., Gruffydd-Jones, T. J., & Bessant, C. (2006). A questionnaire-based study of gestation, parturition, and neonatal mortality in pedigree breeding cats in the UK. Journal of Feline Medicine and Surgery, 8(3), 145-157. doi:10.1016/j.jfms.2005.10.003	Rex (Devon & Cornish)	Male+Female	Captive client	2
Reported Gestation	Reproductive	Life history	66.1	Felis catus	Sparkes, A. H., Rogers, K., Henley, W. E., Gunn-Moore, D. A., May, J. M., Gruffydd-Jones, T. J., & Bessant, C. (2006). A questionnaire-based study of gestation, parturition, and neonatal mortality in pedigree breeding cats in the UK. Journal of Feline Medicine and Surgery, 8(3), 145-157. doi:10.1016/j.jfms.2005.10.003	Siamese	Male+Female	Captive client	2
Reported Gestation	Reproductive	Life history	65.2	Felis catus	Sparkes, A. H., Rogers, K., Henley, W. E., Gunn-Moore, D. A., May, J. M., Gruffydd-Jones, T. J., & Bessant, C. (2006). A questionnaire-based study of gestation, parturition, and neonatal mortality in pedigree breeding cats in the UK. Journal of Feline Medicine and Surgery, 8(3), 145-157. doi:10.1016/j.jfms.2005.10.003	Somali	Male+Female	Captive client	2
Reported Gestation	Reproductive	Life history	65	Felis catus	Sparkes, A. H., Rogers, K., Henley, W. E., Gunn-Moore, D. A., May, J. M., Gruffydd-Jones, T. J., & Bessant, C. (2006). A questionnaire-based study of gestation, parturition, and neonatal mortality in pedigree breeding cats in the UK. Journal of Feline Medicine and Surgery, 8(3), 145-157. doi:10.1016/j.jfms.2005.10.003	Tonkinese	Male+Female	Captive client	2
Granule cell layer fascia dentata neurogenesis (Onset)	Brain	Neurogenesis	22	Felis catus	Workman AD, Charvet CJ, Clancy B, Darlington RB, Finlay BL. Modeling transformations of neurodevelopmental sequences across mammalian species. Journal of Neuroscience. 2013 Apr 24;33(17):7368-83.	NA	Male+Female	Captive colony	2
Greater trochanter of the femur fusion	Bone	Anatomy	447.5	Felis catus	Miranda FG, Souza IP, Viegas FM, Megda TT, Nepomuceno AC, Tôrres RC, Rezende CM. Radiographic study of the development of the pelvis and hip and the femorotibial joints in domestic cats. J Feline Med Surg. 2020 Jun;22(6):476-483. doi: 10.1177/1098612X19854809. Epub 2019 Jun 11. PMID: 31184248.	NA	Male+Female	Captive colony	2
Greater trochanter of the femur fusion	Bone	Anatomy	317	Felis catus	Smith, R. N. (1969). Fusion of ossification centres in the cat. J Small Anim Pract, 10(9), 523-530.	NA	Male+Female	Captive colony	3
Greater trochanter of the femur fusion	Bone	Anatomy	289	Felis catus	Smith, R. N. (1969). Fusion of ossification centres in the cat. J Small Anim Pract, 10(9), 523-530.	NA	Male+Female	Captive colony	2
Greater trochanter of the femur fusion	Bone	Anatomy	261	Felis catus	Smith, R. N. (1969). Fusion of ossification centres in the cat. J Small Anim Pract, 10(9), 523-530.	NA	Male+Female	Captive colony	1
Hamate ossification (Onset)	Bone	Anatomy	82	Felis catus	Prochel J, Vogel P, Sánchez-Villagra MR. Hand development and sequence of ossification in the forelimb of the European shrew Crocidura russula (Soricidae) and comparisons across therian mammals. J Anat. 2004 Aug;205(2):99-111. doi: 10.1111/j.0021-8782.2004.00321.x. PMID: 15291793; PMCID: PMC1571333.	NA	Male+Female	Captive colony	2
Head folicles	Body	Anatomy	35	Felis catus	Werneburg I, Geiger M. Ontogeny of domestic dogs and the developmental foundations of carnivoran domestication. Journal of Mammalian Evolution. 2017 Sep;24:323-43.	NA	Male+Female	Captive colony	2
Head hairs	Body	Anatomy	46	Felis catus	Werneburg I, Geiger M. Ontogeny of domestic dogs and the developmental foundations of carnivoran domestication. Journal of Mammalian Evolution. 2017 Sep;24:323-43.	NA	Male+Female	Captive colony	2
Hearing (Onset)	Behavior	Behavior	70	Felis catus	Olmstead CE, Villablanca JR. Development of behavioral audition in the kitten. Physiology & Behavior. 1980 Apr 1;24(4):705-12.	NA	Male+Female	Captive colony	2
Hemaglobin (Peak or plateau)	Blood	Blood	395	Felis catus	NAKAI N, NAWA K, MAEKAWA M, NAGASAWA H. Age-related changes in hematological and serum biochemical values in cats. Experimental Animals. 1992 Jul 1;41(3):287-94.	NA	Male	Captive colony	2
Hemaglobin (Peak or plateau)	Blood	Blood	395	Felis catus	NAKAI N, NAWA K, MAEKAWA M, NAGASAWA H. Age-related changes in hematological and serum biochemical values in cats. Experimental Animals. 1992 Jul 1;41(3):287-94.	NA	Female	Captive colony	2
Hematocrit (Peak)	Blood	Blood	395	Felis catus	NAKAI N, NAWA K, MAEKAWA M, NAGASAWA H. Age-related changes in hematological and serum biochemical values in cats. Experimental Animals. 1992 Jul 1;41(3):287-94.	NA	Male	Captive colony	2
Hematocrit (Peak)	Blood	Blood	335	Felis catus	NAKAI N, NAWA K, MAEKAWA M, NAGASAWA H. Age-related changes in hematological and serum biochemical values in cats. Experimental Animals. 1992 Jul 1;41(3):287-94.	NA	Female	Captive colony	2
Hematocrit (Peak)	Blood	Blood	365	Felis catus	Yuksek N, Altuğ N, Başbuğan Y, Ağaoğlu Z. Investigation of Hematological Profiles in the Growth Process of Van Cat Breeds. Van Veterinary Journal. 2016 Dec 1;27(3):165-7.	Van cat	Male+Female	Captive client	2
Hindlimb bud emerges	Body	Anatomy	19	Felis catus	Evans HE, Sack WO. Prenatal development of domestic and laboratory mammals: growth curves, external features and selected references. Zentralbl Veterinarmed C. 1973 Mar;2(1):11-45.	NA	Male+Female	Captive colony	2
Hindlimb digital plate	Body	Anatomy	22	Felis catus	Werneburg I, Geiger M. Ontogeny of domestic dogs and the developmental foundations of carnivoran domestication. Journal of Mammalian Evolution. 2017 Sep;24:323-43.	NA	Male+Female	Captive colony	2
Hindlimb elongated	Body	Anatomy	20	Felis catus	Werneburg I, Geiger M. Ontogeny of domestic dogs and the developmental foundations of carnivoran domestication. Journal of Mammalian Evolution. 2017 Sep;24:323-43.	NA	Male+Female	Captive colony	2
Hindlimb hairs	Body	Anatomy	46	Felis catus	Werneburg I, Geiger M. Ontogeny of domestic dogs and the developmental foundations of carnivoran domestication. Journal of Mammalian Evolution. 2017 Sep;24:323-43.	NA	Male+Female	Captive colony	2
Hindlimb knee	Body	Anatomy	20	Felis catus	Werneburg I, Geiger M. Ontogeny of domestic dogs and the developmental foundations of carnivoran domestication. Journal of Mammalian Evolution. 2017 Sep;24:323-43.	NA	Male+Female	Captive colony	2
Hindlimb ridge	Body	Anatomy	18.5	Felis catus	Werneburg I, Geiger M. Ontogeny of domestic dogs and the developmental foundations of carnivoran domestication. Journal of Mammalian Evolution. 2017 Sep;24:323-43.	NA	Male+Female	Captive colony	2
Hippocampal CA1 neurogenesis (Onset)	Brain	Neurogenesis	22	Felis catus	Workman AD, Charvet CJ, Clancy B, Darlington RB, Finlay BL. Modeling transformations of neurodevelopmental sequences across mammalian species. Journal of Neuroscience. 2013 Apr 24;33(17):7368-83.	NA	Male+Female	Captive colony	2
Hippocampal CA3 neurogenesis (Offset)	Brain	Neurogenesis	42	Felis catus	Workman AD, Charvet CJ, Clancy B, Darlington RB, Finlay BL. Modeling transformations of neurodevelopmental sequences across mammalian species. Journal of Neuroscience. 2013 Apr 24;33(17):7368-83.	NA	Male+Female	Captive colony	2
Hippocampal CA3 neurogenesis (Onset)	Brain	Neurogenesis	22	Felis catus	Workman AD, Charvet CJ, Clancy B, Darlington RB, Finlay BL. Modeling transformations of neurodevelopmental sequences across mammalian species. Journal of Neuroscience. 2013 Apr 24;33(17):7368-83.	NA	Male+Female	Captive colony	2
Hippocampal commisure appearance	Brain	Pathways	37	Felis catus	Workman AD, Charvet CJ, Clancy B, Darlington RB, Finlay BL. Modeling transformations of neurodevelopmental sequences across mammalian species. Journal of Neuroscience. 2013 Apr 24;33(17):7368-83.	NA	Male+Female	Captive colony	2
Horizontal cell generation (Offset)	Brain	Neurogenesis	75	Felis catus	Workman AD, Charvet CJ, Clancy B, Darlington RB, Finlay BL. Modeling transformations of neurodevelopmental sequences across mammalian species. Journal of Neuroscience. 2013 Apr 24;33(17):7368-83.	NA	Male+Female	Captive colony	2
Horizontal cell generation (Onset)	Brain	Neurogenesis	28	Felis catus	Workman AD, Charvet CJ, Clancy B, Darlington RB, Finlay BL. Modeling transformations of neurodevelopmental sequences across mammalian species. Journal of Neuroscience. 2013 Apr 24;33(17):7368-83.	NA	Male+Female	Captive colony	2
Humerus ossification (Onset)	Bone	Anatomy	29.5	Felis catus	Boyd JS. Patterns of ossification in the feline foetus: A study of the foetal development of the skeleton of the feline using comparative methods. University of Glasgow (United Kingdom); 1974.	NA	Male+Female	Captive colony	2
Humerus ossification (Onset)	Bone	Anatomy	28	Felis catus	Prochel J, Vogel P, Sánchez-Villagra MR. Hand development and sequence of ossification in the forelimb of the European shrew Crocidura russula (Soricidae) and comparisons across therian mammals. J Anat. 2004 Aug;205(2):99-111. doi: 10.1111/j.0021-8782.2004.00321.x. PMID: 15291793; PMCID: PMC1571333.	NA	Male+Female	Captive colony	2
Humerus proximal epiphysis appearance	Bone	Anatomy	79	Felis catus	Smith, R.N., 1968. Appearance of Ossification Centres in the Kitten: Part I. Skeletal development of kittens, recorded as individual bones, Part II. Skeletal development of kittens, recorded weekly. Journal of Small Animal Practice, 9(10), pp.497-511.	NA	Male+Female	Captive colony	3
Humerus proximal epiphysis appearance	Bone	Anatomy	75.5	Felis catus	Smith, R.N., 1968. Appearance of Ossification Centres in the Kitten: Part I. Skeletal development of kittens, recorded as individual bones, Part II. Skeletal development of kittens, recorded weekly. Journal of Small Animal Practice, 9(10), pp.497-511.	NA	Male+Female	Captive colony	2
Humerus proximal epiphysis appearance	Bone	Anatomy	72	Felis catus	Smith, R.N., 1968. Appearance of Ossification Centres in the Kitten: Part I. Skeletal development of kittens, recorded as individual bones, Part II. Skeletal development of kittens, recorded weekly. Journal of Small Animal Practice, 9(10), pp.497-511.	NA	Male+Female	Captive colony	1
Hyoid flap	Body	Anatomy	18.5	Felis catus	Werneburg I, Geiger M. Ontogeny of domestic dogs and the developmental foundations of carnivoran domestication. Journal of Mammalian Evolution. 2017 Sep;24:323-43.	NA	Male+Female	Captive colony	2
Ilium ossification (Onset)	Bone	Anatomy	33.5	Felis catus	Boyd JS. Patterns of ossification in the feline foetus: A study of the foetal development of the skeleton of the feline using comparative methods. University of Glasgow (United Kingdom); 1974.	NA	Male+Female	Captive colony	2
Incisor 1 mandible eruption	Teeth	Eruption	178	Felis catus	Orsini P, Hennet P. Anatomy of the mouth and teeth of the cat. Vet Clin North Am Small Anim Pract. 1992 Nov;22(6):1265-77. doi: 10.1016/s0195-5616(92)50126-7. PMID: 1455572.	NA	Male+Female	Captive	2
Incisor 1 maxilla eruption	Teeth	Eruption	168	Felis catus	Orsini P, Hennet P. Anatomy of the mouth and teeth of the cat. Vet Clin North Am Small Anim Pract. 1992 Nov;22(6):1265-77. doi: 10.1016/s0195-5616(92)50126-7. PMID: 1455572.	NA	Male+Female	Captive	2
Incisor 2 mandible eruption	Teeth	Eruption	184	Felis catus	Orsini P, Hennet P. Anatomy of the mouth and teeth of the cat. Vet Clin North Am Small Anim Pract. 1992 Nov;22(6):1265-77. doi: 10.1016/s0195-5616(92)50126-7. PMID: 1455572.	NA	Male+Female	Captive	2
Incisor 2 maxilla eruption	Teeth	Eruption	179	Felis catus	Orsini P, Hennet P. Anatomy of the mouth and teeth of the cat. Vet Clin North Am Small Anim Pract. 1992 Nov;22(6):1265-77. doi: 10.1016/s0195-5616(92)50126-7. PMID: 1455572.	NA	Male+Female	Captive	2
Independent defecation	Behavior	Behavior	89.5	Felis catus	Veronesi MC, Fusi J. Feline neonatology: From birth to commencement of weaning - what to know for successful management. J Feline Med Surg. 2022 Mar;24(3):232-242. doi: 10.1177/1098612X221079709. PMID: 35209772.	NA	Male+Female	Captive	2
Independent urination	Behavior	Behavior	89.5	Felis catus	Veronesi MC, Fusi J. Feline neonatology: From birth to commencement of weaning - what to know for successful management. J Feline Med Surg. 2022 Mar;24(3):232-242. doi: 10.1177/1098612X221079709. PMID: 35209772.	NA	Male+Female	Captive	2
Interparietal ossification (Onset)	Bone	Anatomy	34.5	Felis catus	Boyd, J. S. (1976). Studies on the appearance of the centres of ossification of the axial skeleton in the feline fœtus. Anatomia, Histologia, Embryologia, 5(3), 193-205.	NA	Male+Female	Captive colony	2
Ipsi/contra segregation in lateral geniculate nucleus	Brain	Pathways	60.5	Felis catus	Workman AD, Charvet CJ, Clancy B, Darlington RB, Finlay BL. Modeling transformations of neurodevelopmental sequences across mammalian species. Journal of Neuroscience. 2013 Apr 24;33(17):7368-83.	NA	Male+Female	Captive colony	2
Ipsi/contra segregation in superior colliculus (SC)	Brain	Pathways	60.5	Felis catus	Workman AD, Charvet CJ, Clancy B, Darlington RB, Finlay BL. Modeling transformations of neurodevelopmental sequences across mammalian species. Journal of Neuroscience. 2013 Apr 24;33(17):7368-83.	NA	Male+Female	Captive colony	2
Jump	Behavior	Locomotion	100	Felis catus	Sechzer JA, Folstein SE, Geiger EH, Mervis RF, Meehan SM. Development and maturation of postural reflexes in normal kittens. Experimental neurology. 1984 Dec 1;86(3):493-505.	NA	Male+Female	Captive colony	3
Lacrimals ossification (Onset)	Bone	Anatomy	38	Felis catus	Boyd, J. S. (1976). Studies on the appearance of the centres of ossification of the axial skeleton in the feline fœtus. Anatomia, Histologia, Embryologia, 5(3), 193-205.	NA	Male+Female	Captive colony	2
Lateral geniculate nucleus axons in cortical layer IV	Brain	Pathways	61.5	Felis catus	Workman AD, Charvet CJ, Clancy B, Darlington RB, Finlay BL. Modeling transformations of neurodevelopmental sequences across mammalian species. Journal of Neuroscience. 2013 Apr 24;33(17):7368-83.	NA	Male+Female	Captive colony	2
Lateral geniculate nucleus axons in subplate	Brain	Pathways	41.5	Felis catus	Workman AD, Charvet CJ, Clancy B, Darlington RB, Finlay BL. Modeling transformations of neurodevelopmental sequences across mammalian species. Journal of Neuroscience. 2013 Apr 24;33(17):7368-83.	NA	Male+Female	Captive colony	2
Leaving the den/nest (Onset)	Behavior	Behavior	85.09	Felis catus	Smith R. Individual variation in onset of behavioural traits in the domestic cat (Felis catus) as assessed by owner/carer survey (Doctoral dissertation, University of Lincoln).	Multiple breeds and non breeds	Male+Female	Captive client	2
Leaving the den/nest (Onset)	Behavior	Behavior	84.24	Felis catus	Smith R. Individual variation in onset of behavioural traits in the domestic cat (Felis catus) as assessed by owner/carer survey (Doctoral dissertation, University of Lincoln).	Moggy	Male+Female	Captive client	2
Leaving the den/nest (Onset)	Behavior	Behavior	86.06	Felis catus	Smith R. Individual variation in onset of behavioural traits in the domestic cat (Felis catus) as assessed by owner/carer survey (Doctoral dissertation, University of Lincoln).	Speciality breeds (e.g., Maine coon, Abyssinian)	Male+Female	Captive client	2
Leaving the den/nest (Onset)	Behavior	Behavior	86.95	Felis catus	Smith R. Individual variation in onset of behavioural traits in the domestic cat (Felis catus) as assessed by owner/carer survey (Doctoral dissertation, University of Lincoln).	Australian Mist	Male+Female	Captive client	2
Leaving the den/nest (Onset)	Behavior	Behavior	87	Felis catus	Smith R. Individual variation in onset of behavioural traits in the domestic cat (Felis catus) as assessed by owner/carer survey (Doctoral dissertation, University of Lincoln).	Speciality breeds (e.g., Maine coon, Abyssinian)	Male+Female	Captive client	2
Leaving the den/nest (Onset)	Behavior	Behavior	85	Felis catus	Smith R. Individual variation in onset of behavioural traits in the domestic cat (Felis catus) as assessed by owner/carer survey (Doctoral dissertation, University of Lincoln).	Moggy	Male+Female	Captive client	2
Leaving the den/nest (Onset)	Behavior	Behavior	86	Felis catus	Smith R. Individual variation in onset of behavioural traits in the domestic cat (Felis catus) as assessed by owner/carer survey (Doctoral dissertation, University of Lincoln).	Australian Mist	Male+Female	Captive client	2
Leaving the den/nest (Onset)	Behavior	Behavior	74.87	Felis catus	Smith R. Individual variation in onset of behavioural traits in the domestic cat (Felis catus) as assessed by owner/carer survey (Doctoral dissertation, University of Lincoln).	Multiple breeds and non breeds	Male+Female	Captive client	1
Leaving the den/nest (Onset)	Behavior	Behavior	74.87	Felis catus	Smith R. Individual variation in onset of behavioural traits in the domestic cat (Felis catus) as assessed by owner/carer survey (Doctoral dissertation, University of Lincoln).	Moggy	Male+Female	Captive client	1
Leaving the den/nest (Onset)	Behavior	Behavior	78.1	Felis catus	Smith R. Individual variation in onset of behavioural traits in the domestic cat (Felis catus) as assessed by owner/carer survey (Doctoral dissertation, University of Lincoln).	Speciality breeds (e.g., Maine coon, Abyssinian)	Male+Female	Captive client	1
Leaving the den/nest (Onset)	Behavior	Behavior	78.9	Felis catus	Smith R. Individual variation in onset of behavioural traits in the domestic cat (Felis catus) as assessed by owner/carer survey (Doctoral dissertation, University of Lincoln).	Australian Mist	Male+Female	Captive client	1
Leaving the den/nest (Onset)	Behavior	Behavior	93.9	Felis catus	Smith R. Individual variation in onset of behavioural traits in the domestic cat (Felis catus) as assessed by owner/carer survey (Doctoral dissertation, University of Lincoln).	Multiple breeds and non breeds	Male+Female	Captive client	3
Leaving the den/nest (Onset)	Behavior	Behavior	93.9	Felis catus	Smith R. Individual variation in onset of behavioural traits in the domestic cat (Felis catus) as assessed by owner/carer survey (Doctoral dissertation, University of Lincoln).	Moggy	Male+Female	Captive client	3
Leaving the den/nest (Onset)	Behavior	Behavior	94	Felis catus	Smith R. Individual variation in onset of behavioural traits in the domestic cat (Felis catus) as assessed by owner/carer survey (Doctoral dissertation, University of Lincoln).	Speciality breeds (e.g., Maine coon, Abyssinian)	Male+Female	Captive client	3
Leaving the den/nest (Onset)	Behavior	Behavior	90.1	Felis catus	Smith R. Individual variation in onset of behavioural traits in the domestic cat (Felis catus) as assessed by owner/carer survey (Doctoral dissertation, University of Lincoln).	Australian Mist	Male+Female	Captive client	3
Lens vesicles emerge	Eyes	Anatomy	17	Felis catus	Werneburg I, Geiger M. Ontogeny of domestic dogs and the developmental foundations of carnivoran domestication. Journal of Mammalian Evolution. 2017 Sep;24:323-43.	NA	Male+Female	Captive colony	2
Lesser trochanter of the femur fusion	Bone	Anatomy	408.5	Felis catus	Miranda FG, Souza IP, Viegas FM, Megda TT, Nepomuceno AC, Tôrres RC, Rezende CM. Radiographic study of the development of the pelvis and hip and the femorotibial joints in domestic cats. J Feline Med Surg. 2020 Jun;22(6):476-483. doi: 10.1177/1098612X19854809. Epub 2019 Jun 11. PMID: 31184248.	NA	Male+Female	Captive colony	2
Lesser trochanter of the femur fusion	Bone	Anatomy	373	Felis catus	Smith, R. N. (1969). Fusion of ossification centres in the cat. J Small Anim Pract, 10(9), 523-530.	NA	Male+Female	Captive colony	3
Lesser trochanter of the femur fusion	Bone	Anatomy	338	Felis catus	Smith, R. N. (1969). Fusion of ossification centres in the cat. J Small Anim Pract, 10(9), 523-530.	NA	Male+Female	Captive colony	2
Lesser trochanter of the femur fusion	Bone	Anatomy	303	Felis catus	Smith, R. N. (1969). Fusion of ossification centres in the cat. J Small Anim Pract, 10(9), 523-530.	NA	Male+Female	Captive colony	1
Lumber vertebrae ossification (Onset)	Bone	Anatomy	36	Felis catus	Boyd, J. S. (1976). Studies on the appearance of the centres of ossification of the axial skeleton in the feline fœtus. Anatomia, Histologia, Embryologia, 5(3), 193-205.	NA	Male+Female	Captive colony	2
Lumber vertebrae ossification (Onset)	Bone	Anatomy	36.5	Felis catus	Boyd, J. S. (1976). Studies on the appearance of the centres of ossification of the axial skeleton in the feline fœtus. Anatomia, Histologia, Embryologia, 5(3), 193-205.	NA	Male+Female	Captive colony	2
Lunate ossfication (Onset)	Bone	Anatomy	85	Felis catus	Prochel J, Vogel P, Sánchez-Villagra MR. Hand development and sequence of ossification in the forelimb of the European shrew Crocidura russula (Soricidae) and comparisons across therian mammals. J Anat. 2004 Aug;205(2):99-111. doi: 10.1111/j.0021-8782.2004.00321.x. PMID: 15291793; PMCID: PMC1571333.	NA	Male+Female	Captive colony	2
Mammary anlage	Body	Anatomy	30	Felis catus	Werneburg I, Geiger M. Ontogeny of domestic dogs and the developmental foundations of carnivoran domestication. Journal of Mammalian Evolution. 2017 Sep;24:323-43.	NA	Male+Female	Captive colony	2
Mammillothalamic tract appearance	Brain	Pathways	23	Felis catus	Workman AD, Charvet CJ, Clancy B, Darlington RB, Finlay BL. Modeling transformations of neurodevelopmental sequences across mammalian species. Journal of Neuroscience. 2013 Apr 24;33(17):7368-83.	NA	Male+Female	Captive colony	2
Mandible ossification (Onset)	Bone	Anatomy	29.5	Felis catus	Boyd, J. S. (1976). Studies on the appearance of the centres of ossification of the axial skeleton in the feline fœtus. Anatomia, Histologia, Embryologia, 5(3), 193-205.	NA	Male+Female	Captive colony	2
Maxilla ossification (Onset)	Bone	Anatomy	28	Felis catus	Boyd JS. Studies on the appearance of the centres of ossification of the axial skeleton in the feline fœtus. Anatomia, Histologia, Embryologia. 1976 Sep;5(3):193-205.	NA	Male+Female	Captive colony	2
Maxilla ossification (Onset)	Bone	Anatomy	31	Felis catus	Boyd JS. Studies on the appearance of the centres of ossification of the axial skeleton in the feline fœtus. Anatomia, Histologia, Embryologia. 1976 Sep;5(3):193-205.	NA	Male+Female	Captive colony	2
Maxilla ossification (Onset)	Bone	Anatomy	29.5	Felis catus	Boyd, J. S. (1976). Studies on the appearance of the centres of ossification of the axial skeleton in the feline fœtus. Anatomia, Histologia, Embryologia, 5(3), 193-205.	NA	Male+Female	Captive colony	2
Mean interval between paradoxical sleep states (Peak)	Brain	Sleep	102.5	Felis catus	Jouvet‐Mounier D, Astic L, Lacote D. Ontogenesis of the states of sleep in rat, cat, and guinea pig during the first postnatal month. Developmental Psychobiology: The Journal of the International Society for Developmental Psychobiology. 1969;2(4):216-39.	NA	Male+Female	Captive colony	2
Medial geniculate nucleus (Peak)	Brain	Neurogenesis	26	Felis catus	Workman AD, Charvet CJ, Clancy B, Darlington RB, Finlay BL. Modeling transformations of neurodevelopmental sequences across mammalian species. Journal of Neuroscience. 2013 Apr 24;33(17):7368-83.	NA	Male+Female	Captive colony	2
Medial phalanx 3 ossification (Onset)	Bone	Anatomy	38	Felis catus	Prochel J, Vogel P, Sánchez-Villagra MR. Hand development and sequence of ossification in the forelimb of the European shrew Crocidura russula (Soricidae) and comparisons across therian mammals. J Anat. 2004 Aug;205(2):99-111. doi: 10.1111/j.0021-8782.2004.00321.x. PMID: 15291793; PMCID: PMC1571333.	NA	Male+Female	Captive colony	2
Menace Response	Behavior	NA	72	Felis catus	Lavely, J.A., 2006. Pediatric neurology of the dog and cat. Veterinary Clinics: Small Animal Practice, 36(3), pp.475-501.	NA	Male+Female	Captive	1
Menace Response	Behavior	Locomotion	82.5	Felis catus	Lavely, J.A., 2006. Pediatric neurology of the dog and cat. Veterinary Clinics: Small Animal Practice, 36(3), pp.475-501.	NA	Male+Female	Captive	2
Menace Response	Behavior	NA	93	Felis catus	Lavely, J.A., 2006. Pediatric neurology of the dog and cat. Veterinary Clinics: Small Animal Practice, 36(3), pp.475-501.	NA	Male+Female	Captive	3
Metacarpal 1 ossification (Onset)	Bone	Anatomy	41.5	Felis catus	Boyd JS. Patterns of ossification in the feline foetus: A study of the foetal development of the skeleton of the feline using comparative methods. University of Glasgow (United Kingdom); 1974.	NA	Male+Female	Captive colony	2
Mitral cell layer emerges in the olfactory bulb	Brain	Anatomy	31.75	Felis catus	Charvet, 2014, Frontiers	NA	Male+Female	Captive colony	2
Molar 1 mandible eruption	Teeth	Eruption	195	Felis catus	Orsini P, Hennet P. Anatomy of the mouth and teeth of the cat. Vet Clin North Am Small Anim Pract. 1992 Nov;22(6):1265-77. doi: 10.1016/s0195-5616(92)50126-7. PMID: 1455572.	NA	Male+Female	Captive	2
Molar 1 maxilla eruption	Teeth	Eruption	227	Felis catus	Orsini P, Hennet P. Anatomy of the mouth and teeth of the cat. Vet Clin North Am Small Anim Pract. 1992 Nov;22(6):1265-77. doi: 10.1016/s0195-5616(92)50126-7. PMID: 1455572.	NA	Male+Female	Captive	2
Morula stage	Body	Anatomy	5	Felis catus	Denker HW. Studie8 on the Early Development and Implantation in the Cat. Anat. Anz. 1978;144:457-68.	NA	Male+Female	Captive colony	2
Morula stage	Body	Anatomy	5.25	Felis catus	Knospe C. Periods and stages of the prenatal development of the domestic cat. Anatomia, histologia, embryologia. 2002 Feb;31(1):37-51.	NA	Male+Female	Captive colony	2
Morula stage	Body	Anatomy	4	Felis catus	Noden DM, Lahunta AD. The embryology of domestic animals. Developmental mechanisms and malformations. Williams & Wilkins; 1985.	NA	Male+Female	Captive colony	2
Nasal ossification (Onset)	Bone	Anatomy	33.5	Felis catus	Boyd, J. S. (1976). Studies on the appearance of the centres of ossification of the axial skeleton in the feline fœtus. Anatomia, Histologia, Embryologia, 5(3), 193-205.	NA	Male+Female	Captive colony	2
Neck hairs	Body	Anatomy	46	Felis catus	Werneburg I, Geiger M. Ontogeny of domestic dogs and the developmental foundations of carnivoran domestication. Journal of Mammalian Evolution. 2017 Sep;24:323-43.	NA	Male+Female	Captive colony	2
Neocortical Layer 1 emerges	Brain	Anatomy	26	Felis catus	Workman AD, Charvet CJ, Clancy B, Darlington RB, Finlay BL. Modeling transformations of neurodevelopmental sequences across mammalian species. Journal of Neuroscience. 2013 Apr 24;33(17):7368-83.	NA	Male+Female	Captive colony	2
Neural folds closure	Brain	Anatomy	14.5	Felis catus	Werneburg I, Geiger M. Ontogeny of domestic dogs and the developmental foundations of carnivoran domestication. Journal of Mammalian Evolution. 2017 Sep;24:323-43.	NA	Male+Female	Captive colony	2
Neurogenesis cortical layer II /III (visual cortex) (Peak)	Brain	Neurogenesis	56	Felis catus	Workman AD, Charvet CJ, Clancy B, Darlington RB, Finlay BL. Modeling transformations of neurodevelopmental sequences across mammalian species. Journal of Neuroscience. 2013 Apr 24;33(17):7368-83.	NA	Male+Female	Captive colony	2
Neurogenesis cortical layer II/III (visual cortex) (Offset)	Brain	Neurogenesis	57	Felis catus	Workman AD, Charvet CJ, Clancy B, Darlington RB, Finlay BL. Modeling transformations of neurodevelopmental sequences across mammalian species. Journal of Neuroscience. 2013 Apr 24;33(17):7368-83.	NA	Male+Female	Captive colony	2
Neurogenesis cortical layer II/III (visual cortex) (Onset)	Brain	Neurogenesis	42	Felis catus	Workman AD, Charvet CJ, Clancy B, Darlington RB, Finlay BL. Modeling transformations of neurodevelopmental sequences across mammalian species. Journal of Neuroscience. 2013 Apr 24;33(17):7368-83.	NA	Male+Female	Captive colony	2
Neurogenesis cortical layer IV (visual cortex) (Offset)	Brain	Neurogenesis	47	Felis catus	Workman AD, Charvet CJ, Clancy B, Darlington RB, Finlay BL. Modeling transformations of neurodevelopmental sequences across mammalian species. Journal of Neuroscience. 2013 Apr 24;33(17):7368-83.	NA	Male+Female	Captive colony	2
Neurogenesis cortical layer IV (visual cortex) (Onset)	Brain	Neurogenesis	37	Felis catus	Workman AD, Charvet CJ, Clancy B, Darlington RB, Finlay BL. Modeling transformations of neurodevelopmental sequences across mammalian species. Journal of Neuroscience. 2013 Apr 24;33(17):7368-83.	NA	Male+Female	Captive colony	2
Neurogenesis cortical layer IV (visual cortex) (Peak)	Brain	Neurogenesis	39	Felis catus	Workman AD, Charvet CJ, Clancy B, Darlington RB, Finlay BL. Modeling transformations of neurodevelopmental sequences across mammalian species. Journal of Neuroscience. 2013 Apr 24;33(17):7368-83.	NA	Male+Female	Captive colony	2
Neurogenesis cortical layer V (visual cortex) (Offset)	Brain	Neurogenesis	39.5	Felis catus	Workman AD, Charvet CJ, Clancy B, Darlington RB, Finlay BL. Modeling transformations of neurodevelopmental sequences across mammalian species. Journal of Neuroscience. 2013 Apr 24;33(17):7368-83.	NA	Male+Female	Captive colony	2
Neurogenesis cortical layer V (visual cortex) (Onset)	Brain	Neurogenesis	32.5	Felis catus	Workman AD, Charvet CJ, Clancy B, Darlington RB, Finlay BL. Modeling transformations of neurodevelopmental sequences across mammalian species. Journal of Neuroscience. 2013 Apr 24;33(17):7368-83.	NA	Male+Female	Captive colony	2
Neurogenesis cortical layer V (visual cortex) (Peak)	Brain	Neurogenesis	35	Felis catus	Workman AD, Charvet CJ, Clancy B, Darlington RB, Finlay BL. Modeling transformations of neurodevelopmental sequences across mammalian species. Journal of Neuroscience. 2013 Apr 24;33(17):7368-83.	NA	Male+Female	Captive colony	2
Neurogenesis cortical layer VI (visual cortex) (Offset)	Brain	Neurogenesis	37.5	Felis catus	Workman AD, Charvet CJ, Clancy B, Darlington RB, Finlay BL. Modeling transformations of neurodevelopmental sequences across mammalian species. Journal of Neuroscience. 2013 Apr 24;33(17):7368-83.	NA	Male+Female	Captive colony	2
Neurogenesis cortical layer VI (visual cortex) (Onset)	Brain	Neurogenesis	28	Felis catus	Workman AD, Charvet CJ, Clancy B, Darlington RB, Finlay BL. Modeling transformations of neurodevelopmental sequences across mammalian species. Journal of Neuroscience. 2013 Apr 24;33(17):7368-83.	NA	Male+Female	Captive colony	2
Neurogenesis cortical layer VI (visual cortex) (Peak)	Brain	Neurogenesis	33	Felis catus	Workman AD, Charvet CJ, Clancy B, Darlington RB, Finlay BL. Modeling transformations of neurodevelopmental sequences across mammalian species. Journal of Neuroscience. 2013 Apr 24;33(17):7368-83.	NA	Male+Female	Captive colony	2
Neurula stage	Brain	Anatomy	13	Felis catus	Noden DM, Lahunta AD. The embryology of domestic animals. Developmental mechanisms and malformations. Williams & Wilkins; 1985.	NA	Male+Female	Captive colony	2
Solitary or object play (Onset)	Behavior	Behavior	96.91	Felis catus	Smith R. Individual variation in onset of behavioural traits in the domestic cat (Felis catus) as assessed by owner/carer survey (Doctoral dissertation, University of Lincoln).	Multiple breeds and non breeds	Male+Female	Captive client	2
Solitary or object play (Onset)	Behavior	Behavior	94.86	Felis catus	Smith R. Individual variation in onset of behavioural traits in the domestic cat (Felis catus) as assessed by owner/carer survey (Doctoral dissertation, University of Lincoln).	Moggy	Male+Female	Captive client	2
Solitary or object play (Onset)	Behavior	Behavior	98.66	Felis catus	Smith R. Individual variation in onset of behavioural traits in the domestic cat (Felis catus) as assessed by owner/carer survey (Doctoral dissertation, University of Lincoln).	Speciality breeds (e.g., Maine coon, Abyssinian)	Male+Female	Captive client	2
Solitary or object play (Onset)	Behavior	Behavior	101.66	Felis catus	Smith R. Individual variation in onset of behavioural traits in the domestic cat (Felis catus) as assessed by owner/carer survey (Doctoral dissertation, University of Lincoln).	Australian Mist	Male+Female	Captive client	2
Solitary or object play (Onset)	Behavior	Behavior	93	Felis catus	Smith R. Individual variation in onset of behavioural traits in the domestic cat (Felis catus) as assessed by owner/carer survey (Doctoral dissertation, University of Lincoln).	Moggy	Male+Female	Captive client	2
Solitary or object play (Onset)	Behavior	Behavior	101.5	Felis catus	Smith R. Individual variation in onset of behavioural traits in the domestic cat (Felis catus) as assessed by owner/carer survey (Doctoral dissertation, University of Lincoln).	Speciality breeds (e.g., Maine coon, Abyssinian)	Male+Female	Captive client	2
Solitary or object play (Onset)	Behavior	Behavior	100.5	Felis catus	Smith R. Individual variation in onset of behavioural traits in the domestic cat (Felis catus) as assessed by owner/carer survey (Doctoral dissertation, University of Lincoln).	Australian Mist	Male+Female	Captive client	2
Solitary or object play (Onset)	Behavior	Behavior	80	Felis catus	Smith R. Individual variation in onset of behavioural traits in the domestic cat (Felis catus) as assessed by owner/carer survey (Doctoral dissertation, University of Lincoln).	Multiple breeds and non breeds	Male+Female	Captive client	1
Solitary or object play (Onset)	Behavior	Behavior	80	Felis catus	Smith R. Individual variation in onset of behavioural traits in the domestic cat (Felis catus) as assessed by owner/carer survey (Doctoral dissertation, University of Lincoln).	Moggy	Male+Female	Captive client	1
Solitary or object play (Onset)	Behavior	Behavior	84.1	Felis catus	Smith R. Individual variation in onset of behavioural traits in the domestic cat (Felis catus) as assessed by owner/carer survey (Doctoral dissertation, University of Lincoln).	Speciality breeds (e.g., Maine coon, Abyssinian)	Male+Female	Captive client	1
Solitary or object play (Onset)	Behavior	Behavior	89.15	Felis catus	Smith R. Individual variation in onset of behavioural traits in the domestic cat (Felis catus) as assessed by owner/carer survey (Doctoral dissertation, University of Lincoln).	Australian Mist	Male+Female	Captive client	1
Solitary or object play (Onset)	Behavior	Behavior	122.1	Felis catus	Smith R. Individual variation in onset of behavioural traits in the domestic cat (Felis catus) as assessed by owner/carer survey (Doctoral dissertation, University of Lincoln).	Multiple breeds and non breeds	Male+Female	Captive client	3
Solitary or object play (Onset)	Behavior	Behavior	114.2	Felis catus	Smith R. Individual variation in onset of behavioural traits in the domestic cat (Felis catus) as assessed by owner/carer survey (Doctoral dissertation, University of Lincoln).	Moggy	Male+Female	Captive client	3
Solitary or object play (Onset)	Behavior	Behavior	108.1	Felis catus	Smith R. Individual variation in onset of behavioural traits in the domestic cat (Felis catus) as assessed by owner/carer survey (Doctoral dissertation, University of Lincoln).	Speciality breeds (e.g., Maine coon, Abyssinian)	Male+Female	Captive client	3
Solitary or object play (Onset)	Behavior	Behavior	122.1	Felis catus	Smith R. Individual variation in onset of behavioural traits in the domestic cat (Felis catus) as assessed by owner/carer survey (Doctoral dissertation, University of Lincoln).	Australian Mist	Male+Female	Captive client	3
Olfactory pit become visible	Brain	Anatomy	20	Felis catus	Evans HE, Sack WO. Prenatal development of domestic and laboratory mammals: growth curves, external features and selected references. Zentralbl Veterinarmed C. 1973 Mar;2(1):11-45.	NA	Male+Female	Captive colony	2
Olfactory placode becomes visible	Brain	Anatomy	18	Felis catus	Evans HE, Sack WO. Prenatal development of domestic and laboratory mammals: growth curves, external features and selected references. Zentralbl Veterinarmed C. 1973 Mar;2(1):11-45.	NA	Male+Female	Captive colony	2
Optic axons invade visual centers	Brain	Pathways	32	Felis catus	Workman AD, Charvet CJ, Clancy B, Darlington RB, Finlay BL. Modeling transformations of neurodevelopmental sequences across mammalian species. Journal of Neuroscience. 2013 Apr 24;33(17):7368-83.	NA	Male+Female	Captive colony	2
Optic axons reach dorsal lateral geniculate nucleus and superior colliculus (SC)	Brain	Pathways	31.5	Felis catus	Workman AD, Charvet CJ, Clancy B, Darlington RB, Finlay BL. Modeling transformations of neurodevelopmental sequences across mammalian species. Journal of Neuroscience. 2013 Apr 24;33(17):7368-83.	NA	Male+Female	Captive colony	2
Optic fissure	Eyes	Anatomy	20	Felis catus	Werneburg I, Geiger M. Ontogeny of domestic dogs and the developmental foundations of carnivoran domestication. Journal of Mammalian Evolution. 2017 Sep;24:323-43.	NA	Male+Female	Captive colony	2
Optic nerve axon number (Peak)	Brain	Pathways	38.5	Felis catus	Workman AD, Charvet CJ, Clancy B, Darlington RB, Finlay BL. Modeling transformations of neurodevelopmental sequences across mammalian species. Journal of Neuroscience. 2013 Apr 24;33(17):7368-83.	NA	Male+Female	Captive colony	2
Optic Tract myelination (Offset)	Brain	Myelination	147	Felis catus	Workman AD, Charvet CJ, Clancy B, Darlington RB, Finlay BL. Modeling transformations of neurodevelopmental sequences across mammalian species. Journal of Neuroscience. 2013 Apr 24;33(17):7368-83.	NA	Male+Female	Captive colony	2
Optic Tract myelination (Onset)	Brain	Myelination	70	Felis catus	Workman AD, Charvet CJ, Clancy B, Darlington RB, Finlay BL. Modeling transformations of neurodevelopmental sequences across mammalian species. Journal of Neuroscience. 2013 Apr 24;33(17):7368-83.	NA	Male+Female	Captive colony	2
Optic vesicle emerges	Eyes	Anatomy	14.5	Felis catus	Werneburg I, Geiger M. Ontogeny of domestic dogs and the developmental foundations of carnivoran domestication. Journal of Mammalian Evolution. 2017 Sep;24:323-43.	NA	Male+Female	Captive colony	2
Otic pit is present	Body	Anatomy	14.5	Felis catus	Werneburg I, Geiger M. Ontogeny of domestic dogs and the developmental foundations of carnivoran domestication. Journal of Mammalian Evolution. 2017 Sep;24:323-43.	NA	Male+Female	Captive colony	2
Otic placode becomes visible	Body	Anatomy	14	Felis catus	Evans HE, Sack WO. Prenatal development of domestic and laboratory mammals: growth curves, external features and selected references. Zentralbl Veterinarmed C. 1973 Mar;2(1):11-45.	NA	Male+Female	Captive colony	2
Otic vesicle is present	Body	Anatomy	17.5	Felis catus	Werneburg I, Geiger M. Ontogeny of domestic dogs and the developmental foundations of carnivoran domestication. Journal of Mammalian Evolution. 2017 Sep;24:323-43.	NA	Male+Female	Captive colony	2
Palatine ossification (Onset)	Body	Anatomy	33	Felis catus	Boyd JS. Studies on the appearance of the centres of ossification of the axial skeleton in the feline fœtus. Anatomia, Histologia, Embryologia. 1976 Sep;5(3):193-205.	NA	Male+Female	Captive colony	2
Palatine ossification (Onset)	Bone	Anatomy	30	Felis catus	Boyd JS. Studies on the appearance of the centres of ossification of the axial skeleton in the feline fœtus. Anatomia, Histologia, Embryologia. 1976 Sep;5(3):193-205.	NA	Male+Female	Captive colony	2
Palpebral reflex	Behavior	Reflexes	67	Felis catus	Beaver B, Sensory development of Felis catus, Laboratory Animals 14:199-201 1980	NA	Male+Female	Captive colony	2
Palpebral reflex	Behavior	Reflexes	66	Felis catus	Lavely, J.A., 2006. Pediatric neurology of the dog and cat. Veterinary Clinics: Small Animal Practice, 36(3), pp.475-501.	NA	Male+Female	Captive	1
Palpebral reflex	Behavior	Reflexes	67	Felis catus	Lavely, J.A., 2006. Pediatric neurology of the dog and cat. Veterinary Clinics: Small Animal Practice, 36(3), pp.475-501.	NA	Male+Female	Captive	2
Palpebral reflex	Behavior	Reflexes	68	Felis catus	Lavely, J.A., 2006. Pediatric neurology of the dog and cat. Veterinary Clinics: Small Animal Practice, 36(3), pp.475-501.	NA	Male+Female	Captive	3
Paradoxical sleep stateamount (Peak/Decline initiates)	Brain	Sleep	75	Felis catus	Jouvet‐Mounier D, Astic L, Lacote D. Ontogenesis of the states of sleep in rat, cat, and guinea pig during the first postnatal month. Developmental Psychobiology: The Journal of the International Society for Developmental Psychobiology. 1969;2(4):216-39.	NA	Male+Female	Captive colony	2
Parietals ossification (Onset)	Bone	Anatomy	34.5	Felis catus	Boyd, J. S. (1976). Studies on the appearance of the centres of ossification of the axial skeleton in the feline fœtus. Anatomia, Histologia, Embryologia, 5(3), 193-205.	NA	Male+Female	Captive colony	2
Patella ossification (Onset)	Bone	Anatomy	143	Felis catus	Miranda FG, Souza IP, Viegas FM, Megda TT, Nepomuceno AC, Tôrres RC, Rezende CM. Radiographic study of the development of the pelvis and hip and the femorotibial joints in domestic cats. J Feline Med Surg. 2020 Jun;22(6):476-483. doi: 10.1177/1098612X19854809. Epub 2019 Jun 11. PMID: 31184248.	NA	Male+Female	Captive	2
Patella ossification (Onset)	Bone	Anatomy	128	Felis catus	Smith, R.N., 1968. Appearance of Ossification Centres in the Kitten: Part I. Skeletal development of kittens, recorded as individual bones, Part II. Skeletal development of kittens, recorded weekly. Journal of Small Animal Practice, 9(10), pp.497-511.	NA	Male+Female	Captive colony	3
Permanent teeth eruption (Offset)	Teeth	Eruption	239	Felis catus	Orsini P, Hennet P. Anatomy of the mouth and teeth of the cat. Vet Clin North Am Small Anim Pract. 1992 Nov;22(6):1265-77. doi: 10.1016/s0195-5616(92)50126-7. PMID: 1455572.	NA	Male+Female	Captive	2
Permanent teeth eruption (Onset)	Teeth	Eruption	168	Felis catus	Orsini P, Hennet P. Anatomy of the mouth and teeth of the cat. Vet Clin North Am Small Anim Pract. 1992 Nov;22(6):1265-77. doi: 10.1016/s0195-5616(92)50126-7. PMID: 1455572.	NA	Male+Female	Captive	2
Phosphorus % plateaus	Blood	Blood	1009.5	Felis catus	Auburn veterinary clinic	NA	Female	Captive client	2
Phosphorus % plateaus	Blood	Blood	1261.16	Felis catus	Auburn veterinary clinic	NA	Male	Captive client	2
Phosphorus % plateaus	Blood	Blood	1404.97	Felis catus	CatAge dataset (known date of birth or got the cat as a young kitten 8 weeks or less)	NA	Male	Captive client	2
Phosphorus % plateaus	Blood	Blood	1209.71	Felis catus	CatAge dataset (known date of birth or got the cat as a young kitten 8 weeks or less)	NA	Female	Captive client	2
Phosphorus % plateaus	Blood	Blood	579.19	Felis catus	NAKAI N, NAWA K, MAEKAWA M, NAGASAWA H. Age-related changes in hematological and serum biochemical values in cats. Experimental Animals. 1992 Jul 1;41(3):287-94.	NA	Male	Captive colony	2
Phosphorus % plateaus	Blood	Blood	611.5	Felis catus	NAKAI N, NAWA K, MAEKAWA M, NAGASAWA H. Age-related changes in hematological and serum biochemical values in cats. Experimental Animals. 1992 Jul 1;41(3):287-94.	NA	Female	Captive colony	2
Phosphorus % plateaus	Blood	Blood	739.066	Felis catus	SRRC Auburn cat colony	NA	Female	Captive colony	2
Phosphorus % plateaus	Blood	Blood	842.646	Felis catus	SRRC Auburn cat colony	NA	Male	Captive colony	2
Phosphorus % reaches 120% of the plateau	Blood	Blood	801.661	Felis catus	Auburn veterinary clinic	NA	Female	Captive client	2
Phosphorus % reaches 120% of the plateau	Blood	Blood	991.004	Felis catus	Auburn veterinary clinic	NA	Male	Captive client	2
Phosphorus % reaches 120% of the plateau	Blood	Blood	1149.58	Felis catus	CatAge dataset (known date of birth or got the cat as a young kitten 8 weeks or less)	NA	Male	Captive client	2
Phosphorus % reaches 120% of the plateau	Blood	Blood	931.78	Felis catus	CatAge dataset (known date of birth or got the cat as a young kitten 8 weeks or less)	NA	Female	Captive client	2
Phosphorus % reaches 120% of the plateau	Blood	Blood	402.93	Felis catus	NAKAI N, NAWA K, MAEKAWA M, NAGASAWA H. Age-related changes in hematological and serum biochemical values in cats. Experimental Animals. 1992 Jul 1;41(3):287-94.	NA	Male	Captive colony	2
Phosphorus % reaches 120% of the plateau	Blood	Blood	432.63	Felis catus	NAKAI N, NAWA K, MAEKAWA M, NAGASAWA H. Age-related changes in hematological and serum biochemical values in cats. Experimental Animals. 1992 Jul 1;41(3):287-94.	NA	Female	Captive colony	2
Phosphorus % reaches 120% of the plateau	Blood	Blood	618.8	Felis catus	SRRC Auburn cat colony	NA	Female	Captive colony	2
Phosphorus % reaches 120% of the plateau	Blood	Blood	675.559	Felis catus	SRRC Auburn cat colony	NA	Male	Captive colony	2
Phosphorus % reaches 140% of the plateau	Blood	Blood	593.818	Felis catus	Auburn veterinary clinic	NA	Female	Captive client	2
Phosphorus % reaches 140% of the plateau	Blood	Blood	720.842	Felis catus	Auburn veterinary clinic	NA	Male	Captive client	2
Phosphorus % reaches 140% of the plateau	Blood	Blood	894.2	Felis catus	CatAge dataset (known date of birth or got the cat as a young kitten 8 weeks or less)	NA	Male	Captive client	2
Phosphorus % reaches 140% of the plateau	Blood	Blood	653.84	Felis catus	CatAge dataset (known date of birth or got the cat as a young kitten 8 weeks or less)	NA	Female	Captive client	2
Phosphorus % reaches 140% of the plateau	Blood	Blood	226.67	Felis catus	NAKAI N, NAWA K, MAEKAWA M, NAGASAWA H. Age-related changes in hematological and serum biochemical values in cats. Experimental Animals. 1992 Jul 1;41(3):287-94.	NA	Male	Captive colony	2
Phosphorus % reaches 140% of the plateau	Blood	Blood	253.76	Felis catus	NAKAI N, NAWA K, MAEKAWA M, NAGASAWA H. Age-related changes in hematological and serum biochemical values in cats. Experimental Animals. 1992 Jul 1;41(3):287-94.	NA	Female	Captive colony	2
Phosphorus % reaches 140% of the plateau	Blood	Blood	498.534	Felis catus	SRRC Auburn cat colony	NA	Female	Captive colony	2
Phosphorus % reaches 140% of the plateau	Blood	Blood	508.473	Felis catus	SRRC Auburn cat colony	NA	Male	Captive colony	2
Phosphorus % reaches 160% of the plateau	Blood	Blood	385.975	Felis catus	Auburn veterinary clinic	NA	Female	Captive client	2
Phosphorus % reaches 160% of the plateau	Blood	Blood	450.681	Felis catus	Auburn veterinary clinic	NA	Male	Captive client	2
Phosphorus % reaches 160% of the plateau	Blood	Blood	638.81	Felis catus	CatAge dataset (known date of birth or got the cat as a young kitten 8 weeks or less)	NA	Male	Captive client	2
Phosphorus % reaches 160% of the plateau	Blood	Blood	375.9	Felis catus	CatAge dataset (known date of birth or got the cat as a young kitten 8 weeks or less)	NA	Female	Captive client	2
Phosphorus % reaches 160% of the plateau	Blood	Blood	378.268	Felis catus	SRRC Auburn cat colony	NA	Female	Captive colony	2
Phosphorus % reaches 160% of the plateau	Blood	Blood	341.386	Felis catus	SRRC Auburn cat colony	NA	Male	Captive colony	2
Photoreceptor generation (Onset)	Brain	Neurogenesis	26	Felis catus	Workman AD, Charvet CJ, Clancy B, Darlington RB, Finlay BL. Modeling transformations of neurodevelopmental sequences across mammalian species. Journal of Neuroscience. 2013 Apr 24;33(17):7368-83.	NA	Male+Female	Captive colony	2
Pinna fold	Body	Anatomy	22	Felis catus	Werneburg I, Geiger M. Ontogeny of domestic dogs and the developmental foundations of carnivoran domestication. Journal of Mammalian Evolution. 2017 Sep;24:323-43.	NA	Male+Female	Captive colony	2
Pisiforme ossification (Onset)	Bone	Anatomy	75	Felis catus	Table 4. Prochel J, Vogel P, Sánchez-Villagra MR. Hand development and sequence of ossification in the forelimb of the European shrew Crocidura russula (Soricidae) and comparisons across therian mammals. J Anat. 2004 Aug;205(2):99-111. doi: 10.1111/j.0021-8782.2004.00321.x. PMID: 15291793; PMCID: PMC1571333.	NA	Male+Female	Captive colony	2
Plasticity/OD critical period (Offset)	Brain	Critical period	100	Felis catus	Workman AD, Charvet CJ, Clancy B, Darlington RB, Finlay BL. Modeling transformations of neurodevelopmental sequences across mammalian species. Journal of Neuroscience. 2013 Apr 24;33(17):7368-83.	NA	Male+Female	Captive colony	2
Plasticity/OD critical period (Onset)	Brain	Critical period	86	Felis catus	Workman AD, Charvet CJ, Clancy B, Darlington RB, Finlay BL. Modeling transformations of neurodevelopmental sequences across mammalian species. Journal of Neuroscience. 2013 Apr 24;33(17):7368-83.	NA	Male+Female	Captive colony	2
Post-proliferative zone appearance in the cerebellum	Brain	Neurogenesis	18.75	Felis catus	Charvet CJ. Distinct developmental growth patterns account for the disproportionate expansion of the rostral and caudal isocortex in evolution. Front Hum Neurosci. 2014 Apr 8;8:190. doi: 10.3389/fnhum.2014.00190. 24782736; PMCID: PMC3986531.	NA	Male+Female	Captive colony	2
Post-proliferative zone appearance in the superior colliculus	Brain	Neurogenesis	20.5	Felis catus	Charvet CJ. Distinct developmental growth patterns account for the disproportionate expansion of the rostral and caudal isocortex in evolution. Front Hum Neurosci. 2014 Apr 8;8:190. doi: 10.3389/fnhum.2014.00190. 24782736; PMCID: PMC3986531.	NA	Male+Female	Captive colony	2
Posterior commisure appearance	Brain	Brain	21	Felis catus	Workman AD, Charvet CJ, Clancy B, Darlington RB, Finlay BL. Modeling transformations of neurodevelopmental sequences across mammalian species. Journal of Neuroscience. 2013 Apr 24;33(17):7368-83.	NA	Male+Female	Captive colony	2
Posterior neuropore closure	Brain	Maturation	18.5	Felis catus	Werneburg I, Geiger M. Ontogeny of domestic dogs and the developmental foundations of carnivoran domestication. Journal of Mammalian Evolution. 2017 Sep;24:323-43.	NA	Male+Female	Captive colony	2
Potassium % plateaus	Blood	Blood	1308.29	Felis catus	SRRC Auburn cat colony	NA	Female	Captive colony	2
Potassium % reaches 110% of the plateau	Blood	Blood	954.735	Felis catus	SRRC Auburn cat colony	NA	Female	Captive colony	2
Potassium % reaches 120% of the plateau	Blood	Blood	601.18	Felis catus	SRRC Auburn cat colony	NA	Female	Captive colony	2
Potassium % reaches 130% of the plateau	Blood	Blood	247.624	Felis catus	SRRC Auburn cat colony	NA	Female	Captive colony	2
Pounce	Behavior	Behavior	99	Felis catus	West M. Social play in the domestic cat. American Zoologist. 1974 Feb 1;14(1):427-36.	NA	Male+Female	Captive Laboratory and Captive client	2
Premaxilla ossification (Onset)	Bone	Anatomy	30.5	Felis catus	Boyd, J. S. (1976). Studies on the appearance of the centres of ossification of the axial skeleton in the feline fœtus. Anatomia, Histologia, Embryologia, 5(3), 193-205.	NA	Male+Female	Captive colony	2
Premolar 2 maxilla eruption	Teeth	Eruption	215	Felis catus	Orsini P, Hennet P. Anatomy of the mouth and teeth of the cat. Vet Clin North Am Small Anim Pract. 1992 Nov;22(6):1265-77. doi: 10.1016/s0195-5616(92)50126-7. PMID: 1455572.	NA	Male+Female	Captive	2
Premolar 3 mandible eruption	Teeth	Eruption	238	Felis catus	Orsini P, Hennet P. Anatomy of the mouth and teeth of the cat. Vet Clin North Am Small Anim Pract. 1992 Nov;22(6):1265-77. doi: 10.1016/s0195-5616(92)50126-7. PMID: 1455572.	NA	Male+Female	Captive	2
Premolar 3 maxilla eruption	Teeth	Eruption	233	Felis catus	Orsini P, Hennet P. Anatomy of the mouth and teeth of the cat. Vet Clin North Am Small Anim Pract. 1992 Nov;22(6):1265-77. doi: 10.1016/s0195-5616(92)50126-7. PMID: 1455572.	NA	Male+Female	Captive	2
Premolar 4 mandible eruption	Teeth	Eruption	239	Felis catus	Orsini P, Hennet P. Anatomy of the mouth and teeth of the cat. Vet Clin North Am Small Anim Pract. 1992 Nov;22(6):1265-77. doi: 10.1016/s0195-5616(92)50126-7. PMID: 1455572.	NA	Male+Female	Captive	2
Premolar 4 maxilla eruption	Teeth	Eruption	216	Felis catus	Orsini P, Hennet P. Anatomy of the mouth and teeth of the cat. Vet Clin North Am Small Anim Pract. 1992 Nov;22(6):1265-77. doi: 10.1016/s0195-5616(92)50126-7. PMID: 1455572.	NA	Male+Female	Captive	2
Pressor reflex (Onset)	Behavior	Reflexes	68.5	Felis catus	Clark, G.A., 1934. The development of blood-pressure reflexes. The Journal of Physiology, 83(2), p.229.	NA	Male+Female	Captive colony	2
Preyer reflex	Behavior	Reflexes	74.5	Felis catus	Workman AD, Charvet CJ, Clancy B, Darlington RB, Finlay BL. Modeling transformations of neurodevelopmental sequences across mammalian species. Journal of Neuroscience. 2013 Apr 24;33(17):7368-83.	NA	Male+Female	Captive colony	2
Proximal epiphysis of the fibula appearance	Bone	Anatomy	114	Felis catus	Smith, R.N., 1968. Appearance of Ossification Centres in the Kitten: Part I. Skeletal development of kittens, recorded as individual bones, Part II. Skeletal development of kittens, recorded weekly. Journal of Small Animal Practice, 9(10), pp.497-511.	NA	Male+Female	Captive colony	3
Proximal epiphysis of the fibula appearance	Bone	Anatomy	107	Felis catus	Smith, R.N., 1968. Appearance of Ossification Centres in the Kitten: Part I. Skeletal development of kittens, recorded as individual bones, Part II. Skeletal development of kittens, recorded weekly. Journal of Small Animal Practice, 9(10), pp.497-511.	NA	Male+Female	Captive	2
Proximal epiphysis of the fibula fusion	Bone	Anatomy	569	Felis catus	Smith, R. N. (1969). Fusion of ossification centres in the cat. J Small Anim Pract, 10(9), 523-530.	NA	Male+Female	Captive colony	3
Proximal epiphysis of the fibula fusion	Bone	Anatomy	506	Felis catus	Smith, R. N. (1969). Fusion of ossification centres in the cat. J Small Anim Pract, 10(9), 523-530.	NA	Male+Female	Captive colony	2
Proximal epiphysis of the fibula fusion	Bone	Anatomy	443	Felis catus	Smith, R. N. (1969). Fusion of ossification centres in the cat. J Small Anim Pract, 10(9), 523-530.	NA	Male+Female	Captive colony	1
Proximal epiphysis of the radius fusion	Bone	Anatomy	261	Felis catus	Smith, R. N. (1969). Fusion of ossification centres in the cat. J Small Anim Pract, 10(9), 523-530.	NA	Male+Female	Captive colony	3
Proximal epiphysis of the radius fusion	Bone	Anatomy	233	Felis catus	Smith, R. N. (1969). Fusion of ossification centres in the cat. J Small Anim Pract, 10(9), 523-530.	NA	Male+Female	Captive colony	2
Proximal epiphysis of the radius fusion	Bone	Anatomy	205	Felis catus	Smith, R. N. (1969). Fusion of ossification centres in the cat. J Small Anim Pract, 10(9), 523-530.	NA	Male+Female	Captive colony	1
Proximal epiphysis of the tibia Appearance	Bone	Anatomy	82.5	Felis catus	Miranda FG, Souza IP, Viegas FM, Megda TT, Nepomuceno AC, Tôrres RC, Rezende CM. Radiographic study of the development of the pelvis and hip and the femorotibial joints in domestic cats. J Feline Med Surg. 2020 Jun;22(6):476-483. doi: 10.1177/1098612X19854809. Epub 2019 Jun 11. PMID: 31184248.	NA	Male+Female	Captive	2
Proximal epiphysis of the tibia Appearance	Bone	Anatomy	79	Felis catus	Smith, R.N., 1968. Appearance of Ossification Centres in the Kitten: Part I. Skeletal development of kittens, recorded as individual bones, Part II. Skeletal development of kittens, recorded weekly. Journal of Small Animal Practice, 9(10), pp.497-511.	NA	Male+Female	Captive	2
Proximal epiphysis of the ulna fusion	Bone	Anatomy	429	Felis catus	Smith, R. N. (1969). Fusion of ossification centres in the cat. J Small Anim Pract, 10(9), 523-530.	NA	Male+Female	Captive colony	3
Proximal epiphysis of the ulna fusion	Bone	Anatomy	380	Felis catus	Smith, R. N. (1969). Fusion of ossification centres in the cat. J Small Anim Pract, 10(9), 523-530.	NA	Male+Female	Captive colony	2
Proximal epiphysis of the ulna fusion	Bone	Anatomy	331	Felis catus	Smith, R. N. (1969). Fusion of ossification centres in the cat. J Small Anim Pract, 10(9), 523-530.	NA	Male+Female	Captive colony	1
Proximal epiphysisis of the radius Appearance	Bone	Anatomy	93	Felis catus	Smith, R.N., 1968. Appearance of Ossification Centres in the Kitten: Part I. Skeletal development of kittens, recorded as individual bones, Part II. Skeletal development of kittens, recorded weekly. Journal of Small Animal Practice, 9(10), pp.497-511.	NA	Male+Female	Captive colony	3
Proximal phalanx 3 ossification (Onset)	Bone	Anatomy	38	Felis catus	Prochel J, Vogel P, Sánchez-Villagra MR. Hand development and sequence of ossification in the forelimb of the European shrew Crocidura russula (Soricidae) and comparisons across therian mammals. J Anat. 2004 Aug;205(2):99-111. doi: 10.1111/j.0021-8782.2004.00321.x. PMID: 15291793; PMCID: PMC1571333.	NA	Male+Female	Captive colony	2
Pubis ossification (Onset)	Bone	Anatomy	53.5	Felis catus	Boyd JS. Patterns of ossification in the feline foetus: A study of the foetal development of the skeleton of the feline using comparative methods. University of Glasgow (United Kingdom); 1974.	NA	Male+Female	Captive colony	2
Pupil forms	Eyes	Anatomy	20	Felis catus	Werneburg I, Geiger M. Ontogeny of domestic dogs and the developmental foundations of carnivoran domestication. Journal of Mammalian Evolution. 2017 Sep;24:323-43.	NA	Male+Female	Captive colony	2
Pupillary light reflex (Onset)	Behavior	Reflexes	72	Felis catus	Beaver B, Sensory development of Felis catus, Laboratory Animals 14:199-201 1980	NA	Male+Female	Captive colony	1
Pupillary light reflex (Onset)	Behavior	Reflexes	77	Felis catus	Beaver B, Sensory development of Felis catus, Laboratory Animals 14:199-201 1980	NA	Male+Female	Captive colony	2
Pupillary light reflex (Onset)	Behavior	Reflexes	77.5	Felis catus	Beaver B, Sensory development of Felis catus, Laboratory Animals 14:199-201 1980	NA	Male+Female	Captive colony	2
Pupillary light reflex (Onset)	Behavior	Reflexes	83	Felis catus	Beaver B, Sensory development of Felis catus, Laboratory Animals 14:199-201 1980	NA	Male+Female	Captive colony	3
Pupillary light reflex (Onset)	Behavior	NA	70	Felis catus	Lavely, J.A., 2006. Pediatric neurology of the dog and cat. Veterinary Clinics: Small Animal Practice, 36(3), pp.475-501.	NA	Male+Female	Captive	1
Pupillary light reflex (Onset)	Behavior	Reflexes	74.5	Felis catus	Lavely, J.A., 2006. Pediatric neurology of the dog and cat. Veterinary Clinics: Small Animal Practice, 36(3), pp.475-501.	NA	Male+Female	Captive	2
Pupillary light reflex (Onset)	Behavior	NA	79	Felis catus	Lavely, J.A., 2006. Pediatric neurology of the dog and cat. Veterinary Clinics: Small Animal Practice, 36(3), pp.475-501.	NA	Male+Female	Captive	3
Radius ossification (Onset)	Bone	Anatomy	30.5	Felis catus	Boyd JS. Patterns of ossification in the feline foetus: A study of the foetal development of the skeleton of the feline using comparative methods. University of Glasgow (United Kingdom); 1974.	NA	Male+Female	Captive colony	2
Radius ossification (Onset)	Bone	Anatomy	28	Felis catus	Prochel J, Vogel P, Sánchez-Villagra MR. Hand development and sequence of ossification in the forelimb of the European shrew Crocidura russula (Soricidae) and comparisons across therian mammals. J Anat. 2004 Aug;205(2):99-111. doi: 10.1111/j.0021-8782.2004.00321.x. PMID: 15291793; PMCID: PMC1571333.	NA	Male+Female	Captive colony	2
Range of rapid synaptogenesis (visual cortex) (Offset)	Brain	Anatomy	104	Felis catus	Workman AD, Charvet CJ, Clancy B, Darlington RB, Finlay BL. Modeling transformations of neurodevelopmental sequences across mammalian species. Journal of Neuroscience. 2013 Apr 24;33(17):7368-83.	NA	Male+Female	Captive colony	2
Range of rapid synaptogenesis (visual cortex) (Onset)	Brain	Anatomy	74	Felis catus	Workman AD, Charvet CJ, Clancy B, Darlington RB, Finlay BL. Modeling transformations of neurodevelopmental sequences across mammalian species. Journal of Neuroscience. 2013 Apr 24;33(17):7368-83.	NA	Male+Female	Captive colony	2
Rapid axon generation in optic nerve (Onset)	Brain	Anatomy	27.5	Felis catus	Workman AD, Charvet CJ, Clancy B, Darlington RB, Finlay BL. Modeling transformations of neurodevelopmental sequences across mammalian species. Journal of Neuroscience. 2013 Apr 24;33(17):7368-83.	NA	Male+Female	Captive colony	2
Rapid axon loss in optic nerve (Offset)	Brain	Pathways	53	Felis catus	Workman AD, Charvet CJ, Clancy B, Darlington RB, Finlay BL. Modeling transformations of neurodevelopmental sequences across mammalian species. Journal of Neuroscience. 2013 Apr 24;33(17):7368-83.	NA	Male+Female	Captive colony	2
Reticular nuclei (Peak)	Brain	Neurogenesis	24	Felis catus	Workman AD, Charvet CJ, Clancy B, Darlington RB, Finlay BL. Modeling transformations of neurodevelopmental sequences across mammalian species. Journal of Neuroscience. 2013 Apr 24;33(17):7368-83.	NA	Male+Female	Captive colony	2
Retinal amacrine cells (Peak)	Eyes	Neurogenesis	45	Felis catus	Workman AD, Charvet CJ, Clancy B, Darlington RB, Finlay BL. Modeling transformations of neurodevelopmental sequences across mammalian species. Journal of Neuroscience. 2013 Apr 24;33(17):7368-83.	NA	Male+Female	Captive colony	2
Retinal bipolar cells (Peak)	Eyes	Neurogenesis	65	Felis catus	Workman AD, Charvet CJ, Clancy B, Darlington RB, Finlay BL. Modeling transformations of neurodevelopmental sequences across mammalian species. Journal of Neuroscience. 2013 Apr 24;33(17):7368-83.	NA	Male+Female	Captive colony	2
Retinal ganglion cell generation (Offset)	Eyes	Neurogenesis	35.5	Felis catus	Workman AD, Charvet CJ, Clancy B, Darlington RB, Finlay BL. Modeling transformations of neurodevelopmental sequences across mammalian species. Journal of Neuroscience. 2013 Apr 24;33(17):7368-83.	NA	Male+Female	Captive colony	2
Retinal ganglion cell generation (Onset)	Eyes	Neurogenesis	19.5	Felis catus	Workman AD, Charvet CJ, Clancy B, Darlington RB, Finlay BL. Modeling transformations of neurodevelopmental sequences across mammalian species. Journal of Neuroscience. 2013 Apr 24;33(17):7368-83.	NA	Male+Female	Captive colony	2
Retinal ganglion cells (Peak)	Eyes	Neurogenesis	30	Felis catus	Workman AD, Charvet CJ, Clancy B, Darlington RB, Finlay BL. Modeling transformations of neurodevelopmental sequences across mammalian species. Journal of Neuroscience. 2013 Apr 24;33(17):7368-83.	NA	Male+Female	Captive colony	2
Retinal horizontal cells (Peak)	Eyes	Neurogenesis	30	Felis catus	Workman AD, Charvet CJ, Clancy B, Darlington RB, Finlay BL. Modeling transformations of neurodevelopmental sequences across mammalian species. Journal of Neuroscience. 2013 Apr 24;33(17):7368-83.	NA	Male+Female	Captive colony	2
Retinal waves (Onset)	Eyes	Activity	59	Felis catus	Workman AD, Charvet CJ, Clancy B, Darlington RB, Finlay BL. Modeling transformations of neurodevelopmental sequences across mammalian species. Journal of Neuroscience. 2013 Apr 24;33(17):7368-83.	NA	Male+Female	Captive colony	2
Retinal waves stage 2 (Offset)	Eyes	Activity	53	Felis catus	Workman AD, Charvet CJ, Clancy B, Darlington RB, Finlay BL. Modeling transformations of neurodevelopmental sequences across mammalian species. Journal of Neuroscience. 2013 Apr 24;33(17):7368-83.	NA	Male+Female	Captive colony	2
Retinal waves stage 2 (Onset)	Eyes	Activity	41	Felis catus	Workman AD, Charvet CJ, Clancy B, Darlington RB, Finlay BL. Modeling transformations of neurodevelopmental sequences across mammalian species. Journal of Neuroscience. 2013 Apr 24;33(17):7368-83.	NA	Male+Female	Captive colony	2
Retinal waves stage 3 (Offset)	Eyes	Activity	71	Felis catus	Workman AD, Charvet CJ, Clancy B, Darlington RB, Finlay BL. Modeling transformations of neurodevelopmental sequences across mammalian species. Journal of Neuroscience. 2013 Apr 24;33(17):7368-83.	NA	Male+Female	Captive colony	2
Retinal waves stage 3 (Onset)	Eyes	Activity	51	Felis catus	Workman AD, Charvet CJ, Clancy B, Darlington RB, Finlay BL. Modeling transformations of neurodevelopmental sequences across mammalian species. Journal of Neuroscience. 2013 Apr 24;33(17):7368-83.	NA	Male+Female	Captive colony	2
Rod generation (Offset)	Eyes	Neurogenesis	74	Felis catus	Workman AD, Charvet CJ, Clancy B, Darlington RB, Finlay BL. Modeling transformations of neurodevelopmental sequences across mammalian species. Journal of Neuroscience. 2013 Apr 24;33(17):7368-83.	NA	Male+Female	Captive colony	2
Rod generation (Onset)	Eyes	Neurogenesis	55	Felis catus	Workman AD, Charvet CJ, Clancy B, Darlington RB, Finlay BL. Modeling transformations of neurodevelopmental sequences across mammalian species. Journal of Neuroscience. 2013 Apr 24;33(17):7368-83.	NA	Male+Female	Captive colony	2
Rods (Peak)	Eyes	Neurogenesis	65	Felis catus	Workman AD, Charvet CJ, Clancy B, Darlington RB, Finlay BL. Modeling transformations of neurodevelopmental sequences across mammalian species. Journal of Neuroscience. 2013 Apr 24;33(17):7368-83.	NA	Male+Female	Captive colony	2
Rooting reflex in all most animals (Offset)	Behavior	Reflexes	67	Felis catus	Beaver B, Sensory development of Felis catus, Laboratory Animals 14:199-201 1980	NA	Male+Female	Captive colony	1
Rooting reflex in all most animals (Offset)	Behavior	Reflexes	73.4	Felis catus	Beaver B, Sensory development of Felis catus, Laboratory Animals 14:199-201 1980	NA	Male+Female	Captive colony	2
Rooting reflex in all most animals (Offset)	Behavior	Reflexes	74	Felis catus	Beaver B, Sensory development of Felis catus, Laboratory Animals 14:199-201 1980	NA	Male+Female	Captive colony	2
Rooting reflex in all most animals (Offset)	Behavior	Reflexes	81	Felis catus	Beaver B, Sensory development of Felis catus, Laboratory Animals 14:199-201 1980	NA	Male+Female	Captive colony	3
Sacral vertebrae ossification (Onset)	Bone	Anatomy	37.5	Felis catus	Boyd, J. S. (1976). Studies on the appearance of the centres of ossification of the axial skeleton in the feline fœtus. Anatomia, Histologia, Embryologia, 5(3), 193-205.	NA	Male+Female	Captive colony	2
Sacral vertebrae ossification (Onset)	Bone	Anatomy	55	Felis catus	Boyd, J. S. (1976). Studies on the appearance of the centres of ossification of the axial skeleton in the feline fœtus. Anatomia, Histologia, Embryologia, 5(3), 193-205.	NA	Male+Female	Captive colony	2
SC Segregation	Brain	Anatomy	58.5	Felis catus	Workman AD, Charvet CJ, Clancy B, Darlington RB, Finlay BL. Modeling transformations of neurodevelopmental sequences across mammalian species. Journal of Neuroscience. 2013 Apr 24;33(17):7368-83.	NA	Male+Female	Captive colony	2
Scaphoid ossification (Onset)	Bone	Anatomy	92	Felis catus	Prochel J, Vogel P, Sánchez-Villagra MR. Hand development and sequence of ossification in the forelimb of the European shrew Crocidura russula (Soricidae) and comparisons across therian mammals. J Anat. 2004 Aug;205(2):99-111. doi: 10.1111/j.0021-8782.2004.00321.x. PMID: 15291793; PMCID: PMC1571333.	NA	Male+Female	Captive colony	2
Scapula ossification (Onset)	Bone	Anatomy	31.5	Felis catus	Boyd JS. Patterns of ossification in the feline foetus: A study of the foetal development of the skeleton of the feline using comparative methods. University of Glasgow (United Kingdom); 1974.	NA	Male+Female	Captive colony	2
Scapula: Coracoid process (Onset)	Bone	Anatomy	128	Felis catus	Smith, R.N., 1968. Appearance of Ossification Centres in the Kitten: Part I. Skeletal development of kittens, recorded as individual bones, Part II. Skeletal development of kittens, recorded weekly. Journal of Small Animal Practice, 9(10), pp.497-511.	NA	Male+Female	Captive colony	3
Scapula: Coracoid process (Onset)	Bone	NA	121	Felis catus	Smith, R.N., 1968. Appearance of Ossification Centres in the Kitten: Part I. Skeletal development of kittens, recorded as individual bones, Part II. Skeletal development of kittens, recorded weekly. Journal of Small Animal Practice, 9(10), pp.497-511.	NA	Male+Female	Captive colony	2
Scapula: Coracoid process (Onset)	Bone	NA	114	Felis catus	Smith, R.N., 1968. Appearance of Ossification Centres in the Kitten: Part I. Skeletal development of kittens, recorded as individual bones, Part II. Skeletal development of kittens, recorded weekly. Journal of Small Animal Practice, 9(10), pp.497-511.	NA	Male+Female	Captive colony	1
Scapula: Scapular tuberosity (Onset)	Bone	Anatomy	128	Felis catus	Smith, R.N., 1968. Appearance of Ossification Centres in the Kitten: Part I. Skeletal development of kittens, recorded as individual bones, Part II. Skeletal development of kittens, recorded weekly. Journal of Small Animal Practice, 9(10), pp.497-511.	NA	Male+Female	Captive colony	3
Scapula: Scapular tuberosity (Onset)	Bone	Anatomy	121	Felis catus	Smith, R.N., 1968. Appearance of Ossification Centres in the Kitten: Part I. Skeletal development of kittens, recorded as individual bones, Part II. Skeletal development of kittens, recorded weekly. Journal of Small Animal Practice, 9(10), pp.497-511.	NA	Male+Female	Captive colony	2
Scapula: Scapular tuberosity (Onset)	Bone	Anatomy	114	Felis catus	Smith, R.N., 1968. Appearance of Ossification Centres in the Kitten: Part I. Skeletal development of kittens, recorded as individual bones, Part II. Skeletal development of kittens, recorded weekly. Journal of Small Animal Practice, 9(10), pp.497-511.	NA	Male+Female	Captive colony	1
Secondary palate closure	Body	Reproductive	32	Felis catus	Noden DM, Lahunta AD. The embryology of domestic animals. Developmental mechanisms and malformations. Williams & Wilkins; 1985.	NA	Male+Female	Captive colony	2
Sexual maturity	Reproductive	Life history	361.98	Felis catus	https://esapubs.org/archive/ecol/E090/184/PanTHERIA_1-0_WR05_Aug2008.txt; Jones, K. E., Bielby, J., Cardillo, M., Fritz, S. A., O'Dell, J., Orme, C. D. L., Safi, K., Sechrest, W., Boakes, E. H., Carbone, C., Connolly, C., Cutts, M. J., Foster, J. K., Grenyer, R., Habib, M., Plaster, C. A., Price, S. A., Rigby, E. A., Rist, J., . . . Michener, W. K. (2009). PanTHERIA: a species-level database of l…	NA	Male+Female	Captive+Wild	2
Slits closure (Offset)	Body	Anatomy	22	Felis catus	Werneburg I, Geiger M. Ontogeny of domestic dogs and the developmental foundations of carnivoran domestication. Journal of Mammalian Evolution. 2017 Sep;24:323-43.	NA	Male+Female	Captive colony	2
Snout hairs (vibrissal)	Body	Anatomy	41	Felis catus	Werneburg I, Geiger M. Ontogeny of domestic dogs and the developmental foundations of carnivoran domestication. Journal of Mammalian Evolution. 2017 Sep;24:323-43.	NA	Male+Female	Captive colony	2
Social play (Onset)	Behavior	Behavior	86	Felis catus	Mendoza DL, Ramirez JM. Play in kittens (Felis domesticus) and its association with cohesion and aggression. Bulletin of the Psychonomic Society. 1987 Jan;25(1):27-30.	NA	Male	Captive colony	2
Social play (Onset)	Behavior	Behavior	90.67	Felis catus	Smith R. Individual variation in onset of behavioural traits in the domestic cat (Felis catus) as assessed by owner/carer survey (Doctoral dissertation, University of Lincoln).	Multiple breeds and non breeds	Male+Female	Captive client	2
Social play (Onset)	Behavior	Behavior	87.57	Felis catus	Smith R. Individual variation in onset of behavioural traits in the domestic cat (Felis catus) as assessed by owner/carer survey (Doctoral dissertation, University of Lincoln).	Moggy	Male+Female	Captive client	2
Social play (Onset)	Behavior	Behavior	93.03	Felis catus	Smith R. Individual variation in onset of behavioural traits in the domestic cat (Felis catus) as assessed by owner/carer survey (Doctoral dissertation, University of Lincoln).	Speciality breeds (e.g., Maine coon, Abyssinian)	Male+Female	Captive client	2
Social play (Onset)	Behavior	Behavior	95.84	Felis catus	Smith R. Individual variation in onset of behavioural traits in the domestic cat (Felis catus) as assessed by owner/carer survey (Doctoral dissertation, University of Lincoln).	Australian Mist	Male+Female	Captive client	2
Social play (Onset)	Behavior	Behavior	86	Felis catus	Smith R. Individual variation in onset of behavioural traits in the domestic cat (Felis catus) as assessed by owner/carer survey (Doctoral dissertation, University of Lincoln).	Moggy	Male+Female	Captive client	2
Social play (Onset)	Behavior	Behavior	93	Felis catus	Smith R. Individual variation in onset of behavioural traits in the domestic cat (Felis catus) as assessed by owner/carer survey (Doctoral dissertation, University of Lincoln).	Speciality breeds (e.g., Maine coon, Abyssinian)	Male+Female	Captive client	2
Social play (Onset)	Behavior	Behavior	95	Felis catus	Smith R. Individual variation in onset of behavioural traits in the domestic cat (Felis catus) as assessed by owner/carer survey (Doctoral dissertation, University of Lincoln).	Australian Mist	Male+Female	Captive client	2
Social play (Onset)	Behavior	Behavior	76.9	Felis catus	Smith R. Individual variation in onset of behavioural traits in the domestic cat (Felis catus) as assessed by owner/carer survey (Doctoral dissertation, University of Lincoln).	Multiple breeds and non breeds	Male+Female	Captive client	1
Social play (Onset)	Behavior	Behavior	76.9	Felis catus	Smith R. Individual variation in onset of behavioural traits in the domestic cat (Felis catus) as assessed by owner/carer survey (Doctoral dissertation, University of Lincoln).	Moggy	Male+Female	Captive client	1
Social play (Onset)	Behavior	Behavior	79.96	Felis catus	Smith R. Individual variation in onset of behavioural traits in the domestic cat (Felis catus) as assessed by owner/carer survey (Doctoral dissertation, University of Lincoln).	Speciality breeds (e.g., Maine coon, Abyssinian)	Male+Female	Captive client	1
Social play (Onset)	Behavior	Behavior	78.95	Felis catus	Smith R. Individual variation in onset of behavioural traits in the domestic cat (Felis catus) as assessed by owner/carer survey (Doctoral dissertation, University of Lincoln).	Australian Mist	Male+Female	Captive client	1
Social play (Onset)	Behavior	Behavior	112	Felis catus	Smith R. Individual variation in onset of behavioural traits in the domestic cat (Felis catus) as assessed by owner/carer survey (Doctoral dissertation, University of Lincoln).	Multiple breeds and non breeds	Male+Female	Captive client	3
Social play (Onset)	Behavior	Behavior	108	Felis catus	Smith R. Individual variation in onset of behavioural traits in the domestic cat (Felis catus) as assessed by owner/carer survey (Doctoral dissertation, University of Lincoln).	Moggy	Male+Female	Captive client	3
Social play (Onset)	Behavior	Behavior	106	Felis catus	Smith R. Individual variation in onset of behavioural traits in the domestic cat (Felis catus) as assessed by owner/carer survey (Doctoral dissertation, University of Lincoln).	Speciality breeds (e.g., Maine coon, Abyssinian)	Male+Female	Captive client	3
Social play (Onset)	Behavior	Behavior	112	Felis catus	Smith R. Individual variation in onset of behavioural traits in the domestic cat (Felis catus) as assessed by owner/carer survey (Doctoral dissertation, University of Lincoln).	Australian Mist	Male+Female	Captive client	3
Social play (Onset)	Behavior	Behavior	75	Felis catus	Villablanca JR, Olmstead CE. Neurological development of kittens. Developmental Psychobiology: The Journal of the International Society for Developmental Psychobiology. 1979 Mar;12(2):101-27.	NA	Male+Female	Captive colony	1
Social play (Onset)	Behavior	Behavior	77.5	Felis catus	Villablanca JR, Olmstead CE. Neurological development of kittens. Developmental Psychobiology: The Journal of the International Society for Developmental Psychobiology. 1979 Mar;12(2):101-27.	NA	Male+Female	Captive colony	2
Social play (Onset)	Behavior	Behavior	80	Felis catus	Villablanca JR, Olmstead CE. Neurological development of kittens. Developmental Psychobiology: The Journal of the International Society for Developmental Psychobiology. 1979 Mar;12(2):101-27.	NA	Male+Female	Captive colony	3
Social play (Peak)	Behavior	Behavior	118	Felis catus	Antonevich AL, Alekseeva GS, Vasilieva NA, Pavlova EV, Loshchagina JA, Duplyakina SY, Naidenko SV. Social play changes reflect differences in biology and development of three felids. Russian Journal of Theriology. 2019;18(2):80-90.	NA	Male+Female	Captive	2
Social play (Peak)	Behavior	Behavior	163	Felis catus	Mendoza DL, Ramirez JM. Play in kittens (Felis domesticus) and its association with cohesion and aggression. Bulletin of the Psychonomic Society. 1987 Jan;25(1):27-30.	NA	Male	Captive colony	2
Social play (Peak)	Behavior	Behavior	145.5	Felis catus	West M. Social play in the domestic cat. American Zoologist. 1974 Feb 1;14(1):427-36.	NA	Male+Female	Captive Laboratory and Captive client	2
Solitary or object play (Onset)	Behavior	Behavior	93	Felis catus	Mendoza DL, Ramirez JM. Play in kittens (Felis domesticus) and its association with cohesion and aggression. Bulletin of the Psychonomic Society. 1987 Jan;25(1):27-30.	NA	Male	Captive colony	2
Solitary or object play (Onset)	Behavior	Behavior	92.19	Felis catus	Smith R. Individual variation in onset of behavioural traits in the domestic cat (Felis catus) as assessed by owner/carer survey (Doctoral dissertation, University of Lincoln).	Multiple breeds and non breeds	Male+Female	Captive client	2
Solitary or object play (Onset)	Behavior	Behavior	90.87	Felis catus	Smith R. Individual variation in onset of behavioural traits in the domestic cat (Felis catus) as assessed by owner/carer survey (Doctoral dissertation, University of Lincoln).	Moggy	Male+Female	Captive client	2
Solitary or object play (Onset)	Behavior	Behavior	88.84	Felis catus	Smith R. Individual variation in onset of behavioural traits in the domestic cat (Felis catus) as assessed by owner/carer survey (Doctoral dissertation, University of Lincoln).	Speciality breeds (e.g., Maine coon, Abyssinian)	Male+Female	Captive client	2
Solitary or object play (Onset)	Behavior	Behavior	96.6	Felis catus	Smith R. Individual variation in onset of behavioural traits in the domestic cat (Felis catus) as assessed by owner/carer survey (Doctoral dissertation, University of Lincoln).	Australian Mist	Male+Female	Captive client	2
Solitary or object play (Onset)	Behavior	Behavior	90	Felis catus	Smith R. Individual variation in onset of behavioural traits in the domestic cat (Felis catus) as assessed by owner/carer survey (Doctoral dissertation, University of Lincoln).	Moggy	Male+Female	Captive client	2
Solitary or object play (Onset)	Behavior	Behavior	90	Felis catus	Smith R. Individual variation in onset of behavioural traits in the domestic cat (Felis catus) as assessed by owner/carer survey (Doctoral dissertation, University of Lincoln).	Speciality breeds (e.g., Maine coon, Abyssinian)	Male+Female	Captive client	2
Solitary or object play (Onset)	Behavior	Behavior	95	Felis catus	Smith R. Individual variation in onset of behavioural traits in the domestic cat (Felis catus) as assessed by owner/carer survey (Doctoral dissertation, University of Lincoln).	Australian Mist	Male+Female	Captive client	2
Solitary or object play (Onset)	Behavior	Behavior	78.12	Felis catus	Smith R. Individual variation in onset of behavioural traits in the domestic cat (Felis catus) as assessed by owner/carer survey (Doctoral dissertation, University of Lincoln).	Multiple breeds and non breeds	Male+Female	Captive client	1
Solitary or object play (Onset)	Behavior	Behavior	78.9	Felis catus	Smith R. Individual variation in onset of behavioural traits in the domestic cat (Felis catus) as assessed by owner/carer survey (Doctoral dissertation, University of Lincoln).	Moggy	Male+Female	Captive client	1
Solitary or object play (Onset)	Behavior	Behavior	78.12	Felis catus	Smith R. Individual variation in onset of behavioural traits in the domestic cat (Felis catus) as assessed by owner/carer survey (Doctoral dissertation, University of Lincoln).	Speciality breeds (e.g., Maine coon, Abyssinian)	Male+Female	Captive client	1
Solitary or object play (Onset)	Behavior	Behavior	88.1	Felis catus	Smith R. Individual variation in onset of behavioural traits in the domestic cat (Felis catus) as assessed by owner/carer survey (Doctoral dissertation, University of Lincoln).	Australian Mist	Male+Female	Captive client	1
Solitary or object play (Onset)	Behavior	Behavior	111	Felis catus	Smith R. Individual variation in onset of behavioural traits in the domestic cat (Felis catus) as assessed by owner/carer survey (Doctoral dissertation, University of Lincoln).	Multiple breeds and non breeds	Male+Female	Captive client	3
Solitary or object play (Onset)	Behavior	Behavior	110.23	Felis catus	Smith R. Individual variation in onset of behavioural traits in the domestic cat (Felis catus) as assessed by owner/carer survey (Doctoral dissertation, University of Lincoln).	Moggy	Male+Female	Captive client	3
Solitary or object play (Onset)	Behavior	Behavior	97.05	Felis catus	Smith R. Individual variation in onset of behavioural traits in the domestic cat (Felis catus) as assessed by owner/carer survey (Doctoral dissertation, University of Lincoln).	Speciality breeds (e.g., Maine coon, Abyssinian)	Male+Female	Captive client	3
Solitary or object play (Onset)	Behavior	Behavior	111	Felis catus	Smith R. Individual variation in onset of behavioural traits in the domestic cat (Felis catus) as assessed by owner/carer survey (Doctoral dissertation, University of Lincoln).	Australian Mist	Male+Female	Captive client	3
Solitary or object play (Onset)	Behavior	Behavior	87	Felis catus	West M. Social play in the domestic cat. American Zoologist. 1974 Feb 1;14(1):427-36.	NA	Male+Female	Captive Laboratory and Captive client	2
Solitary or object play (Peak)	Behavior	Behavior	133	Felis catus	Antonevich AL, Alekseeva GS, Vasilieva NA, Pavlova EV, Loshchagina JA, Duplyakina SY, Naidenko SV. Social play changes reflect differences in biology and development of three felids. Russian Journal of Theriology. 2019;18(2):80-90.	NA	Male+Female	Captive	2
Solitary or object play (Peak)	Behavior	Behavior	191	Felis catus	Mendoza DL, Ramirez JM. Play in kittens (Felis domesticus) and its association with cohesion and aggression. Bulletin of the Psychonomic Society. 1987 Jan;25(1):27-30.	NA	Male	Captive colony	2
Spiral ganglion cell processes myelination (Onset)	Brain	Anatomy	57	Felis catus	Romand, M.R. and Romand, R., 1990. Development of spiral ganglion cells in mammalian cochlea. Journal of electron microscopy technique, 15(2), pp.144-154.	NA	Male+Female	Captive colony	2
Splenium myelination (Onset)	Brain	Myelination	82	Felis catus	Workman AD, Charvet CJ, Clancy B, Darlington RB, Finlay BL. Modeling transformations of neurodevelopmental sequences across mammalian species. Journal of Neuroscience. 2013 Apr 24;33(17):7368-83.	NA	Male+Female	Captive colony	2
Stage 3 (Four branchial bars, limb buds, tail bud, otic vesicle closed, lens plate indented, olfactory placode indented, cerebral vesicles distinct)	Body	Anatomy	16.8	Felis catus	Štěrba, O. (1995). Staging and ageing of mammalian embryos and fetuses. Acta Veterinaria Brno, 64(1), 83-89.	NA	Male+Female	Captive colony	2
Tail bud	Body	NA	16.8	Felis catus	Štěrba, O. (1995). Staging and ageing of mammalian embryos and fetuses. Acta Veterinaria Brno, 64(1), 83-89.	NA	Male+Female	Captive	2
Stage 4 (Retinal pigment present, lens vesicle closed and separated from surface, hemispheres and mesencephalon conspicuous, handplate present)	Body	Anatomy	19.2	Felis catus	Štěrba, O. (1995). Staging and ageing of mammalian embryos and fetuses. Acta Veterinaria Brno, 64(1), 83-89.	NA	Male+Female	Captive colony	2
Retinal pigment epithelium is visible	Eyes	NA	19.2	Felis catus	Štěrba, O. (1995). Staging and ageing of mammalian embryos and fetuses. Acta Veterinaria Brno, 64(1), 83-89.	NA	Male+Female	Captive	2
Lens vesicle closes	Eyes	NA	19.2	Felis catus	Štěrba, O. (1995). Staging and ageing of mammalian embryos and fetuses. Acta Veterinaria Brno, 64(1), 83-89.	NA	Male+Female	Captive	2
Stage 5 (Porus acusticus externus formed, follicles of tactile hairs present on upper lip, lens cavity reduced or obliterated, nasolacrimal groove closed, palatine processes vertical, handplate ) indented	Body	Anatomy	22.2	Felis catus	Štěrba, O. (1995). Staging and ageing of mammalian embryos and fetuses. Acta Veterinaria Brno, 64(1), 83-89.	NA	Male+Female	Captive colony	2
Stage 6 (Palate fused, eyelids are prominent, toes separated, ossification begins)	Body	Anatomy	26.4	Felis catus	Štěrba, O. (1995). Staging and ageing of mammalian embryos and fetuses. Acta Veterinaria Brno, 64(1), 83-89.	NA	Male+Female	Captive colony	2
Distinct toes first visible	Body	NA	26.4	Felis catus	Štěrba, O. (1995). Staging and ageing of mammalian embryos and fetuses. Acta Veterinaria Brno, 64(1), 83-89.	NA	Male+Female	Captive	2
Stage 7 (Fusion of eyelids, umbilical hernia reposited)	Body	Anatomy	30	Felis catus	Štěrba, O. (1995). Staging and ageing of mammalian embryos and fetuses. Acta Veterinaria Brno, 64(1), 83-89.	NA	Male+Female	Captive colony	2
Stage 8 (Numerous skinfolds present)	Body	Anatomy	33.6	Felis catus	Štěrba, O. (1995). Staging and ageing of mammalian embryos and fetuses. Acta Veterinaria Brno, 64(1), 83-89.	NA	Male+Female	Captive colony	2
Stage 9 (Tactile hairs erupt on upper lip)	Body	Anatomy	37.2	Felis catus	Štěrba, O. (1995). Staging and ageing of mammalian embryos and fetuses. Acta Veterinaria Brno, 64(1), 83-89.	NA	Male+Female	Captive colony	2
Standing independently (Attained)	Behavior	Locomotion	75	Felis catus	Beaver BV. Neuromuscular development of Felis catus. Laboratory animals. 1980 Jul 1;14(3):197-8.	NA	Male+Female	Captive colony	2
Standing independently (Attained)	Behavior	Locomotion	70	Felis catus	Beaver BV. Neuromuscular development of Felis catus. Laboratory animals. 1980 Jul 1;14(3):197-8.	NA	Male+Female	Captive colony	1
Standing independently (Attained)	Behavior	Locomotion	90	Felis catus	Beaver BV. Neuromuscular development of Felis catus. Laboratory animals. 1980 Jul 1;14(3):197-8.	NA	Male+Female	Captive colony	3
Standing independently (Attained)	Behavior	Locomotion	80	Felis catus	Beaver BV. Neuromuscular development of Felis catus. Laboratory animals. 1980 Jul 1;14(3):197-8.	NA	Male+Female	Captive colony	2
Standing independently (Attained)	Behavior	Locomotion	94.75	Felis catus	Sechzer JA, Folstein SE, Geiger EH, Mervis RF, Meehan SM. Development and maturation of postural reflexes in normal kittens. Experimental neurology. 1984 Dec 1;86(3):493-505.	NA	Male+Female	Captive colony	3
Sternum ossification (Onset)	Bone	Anatomy	38	Felis catus	Boyd, J. S. (1976). Studies on the appearance of the centres of ossification of the axial skeleton in the feline fœtus. Anatomia, Histologia, Embryologia, 5(3), 193-205.	NA	Male+Female	Captive colony	2
Subicular cortex neurogenesis (Offset)	Brain	Neurogenesis	42	Felis catus	Workman AD, Charvet CJ, Clancy B, Darlington RB, Finlay BL. Modeling transformations of neurodevelopmental sequences across mammalian species. Journal of Neuroscience. 2013 Apr 24;33(17):7368-83.	NA	Male+Female	Captive colony	2
Subicular cortex neurogenesis (Onset)	Brain	Neurogenesis	22	Felis catus	Workman AD, Charvet CJ, Clancy B, Darlington RB, Finlay BL. Modeling transformations of neurodevelopmental sequences across mammalian species. Journal of Neuroscience. 2013 Apr 24;33(17):7368-83.	NA	Male+Female	Captive colony	2
Subplate (Peak)	Brain	Neurogenesis	24	Felis catus	Workman AD, Charvet CJ, Clancy B, Darlington RB, Finlay BL. Modeling transformations of neurodevelopmental sequences across mammalian species. Journal of Neuroscience. 2013 Apr 24;33(17):7368-83.	NA	Male+Female	Captive colony	2
Subplate neurogenesis (Onset)	Brain	Neurogenesis	24	Felis catus	Workman AD, Charvet CJ, Clancy B, Darlington RB, Finlay BL. Modeling transformations of neurodevelopmental sequences across mammalian species. Journal of Neuroscience. 2013 Apr 24;33(17):7368-83.	NA	Male+Female	Captive colony	2
Subventricular zone emerges in the caudal pole of the isocortex	Brain	Neurogenesis	29.25	Felis catus	Charvet, 2014, Frontiers	NA	Male+Female	Captive colony	2
Subventricular zone emerges in the rostral pole of the isocortex	Brain	Neurogenesis	26.25	Felis catus	Charvet, 2014, Frontiers	NA	Male+Female	Captive colony	2
Suprachiasmatic nucleus (Peak)	Brain	Neurogenesis	25	Felis catus	Workman AD, Charvet CJ, Clancy B, Darlington RB, Finlay BL. Modeling transformations of neurodevelopmental sequences across mammalian species. Journal of Neuroscience. 2013 Apr 24;33(17):7368-83.	NA	Male+Female	Captive colony	2
Supraoccipital ossification (Onset)	Bone	Anatomy	34.5	Felis catus	Boyd, J. S. (1976). Studies on the appearance of the centres of ossification of the axial skeleton in the feline fœtus. Anatomia, Histologia, Embryologia, 5(3), 193-205.	NA	Male+Female	Captive colony	2
Surface righting (Onset)	Behavior	Reflexes	96	Felis catus	Sechzer JA, Folstein SE, Geiger EH, Mervis RF, Meehan SM. Development and maturation of postural reflexes in normal kittens. Experimental neurology. 1984 Dec 1;86(3):493-505.	NA	Male+Female	Captive colony	3
Surface righting (Onset)	Behavior	Reflexes	94.75	Felis catus	Sechzer JA, Folstein SE, Geiger EH, Mervis RF, Meehan SM. Development and maturation of postural reflexes in normal kittens. Experimental neurology. 1984 Dec 1;86(3):493-505.	NA	Male+Female	Captive colony	3
Surrounded nose openings (nostrils)	Body	Anatomy	24	Felis catus	Werneburg I, Geiger M. Ontogeny of domestic dogs and the developmental foundations of carnivoran domestication. Journal of Mammalian Evolution. 2017 Sep;24:323-43.	NA	Male+Female	Captive colony	2
Tail bud	Body	Anatomy	16	Felis catus	Werneburg I, Geiger M. Ontogeny of domestic dogs and the developmental foundations of carnivoran domestication. Journal of Mammalian Evolution. 2017 Sep;24:323-43.	NA	Male+Female	Captive colony	2
Tail hairs	Body	Anatomy	46	Felis catus	Werneburg I, Geiger M. Ontogeny of domestic dogs and the developmental foundations of carnivoran domestication. Journal of Mammalian Evolution. 2017 Sep;24:323-43.	NA	Male+Female	Captive colony	2
The thickness of lower layers in cortex (Peak/plateau)	Brain	Anatomy	40	Felis catus	Glatzle, M., Hoops, M., Kauffold, J., Seeger, J. and Fietz, S.A., 2017. Development of deep and upper neuronal layers in the domestic cat, sheep and pig neocortex. Anatomia, histologia, embryologia, 46(4), pp.397-404.	NA	Male+Female	Captive colony	2
The thickness of upper layers in cortex (Peak/plateau)	Brain	Anatomy	59	Felis catus	Glatzle, M., Hoops, M., Kauffold, J., Seeger, J. and Fietz, S.A., 2017. Development of deep and upper neuronal layers in the domestic cat, sheep and pig neocortex. Anatomia, histologia, embryologia, 46(4), pp.397-404.	NA	Male+Female	Captive colony	2
Thoracic vertebrae ossification (Onset)	Bone	Anatomy	36	Felis catus	Boyd, J. S. (1976). Studies on the appearance of the centres of ossification of the axial skeleton in the feline fœtus. Anatomia, Histologia, Embryologia, 5(3), 193-205.	NA	Male+Female	Captive colony	2
Throat hairs	Body	Anatomy	46	Felis catus	Werneburg I, Geiger M. Ontogeny of domestic dogs and the developmental foundations of carnivoran domestication. Journal of Mammalian Evolution. 2017 Sep;24:323-43.	NA	Male+Female	Captive colony	2
Distinct toes first visible	Body	Anatomy	26.5	Felis catus	Werneburg I, Geiger M. Ontogeny of domestic dogs and the developmental foundations of carnivoran domestication. Journal of Mammalian Evolution. 2017 Sep;24:323-43.	NA	Male+Female	Captive colony	2
Total protein % plateaus	Blood	Blood	1017.06	Felis catus	CatAge dataset (known date of birth or got the cat as a young kitten 8 weeks or less)	NA	Male	Captive client	2
Total protein % plateaus	Blood	Blood	467.29	Felis catus	NAKAI N, NAWA K, MAEKAWA M, NAGASAWA H. Age-related changes in hematological and serum biochemical values in cats. Experimental Animals. 1992 Jul 1;41(3):287-94.	NA	Male	Captive colony	2
Total protein % plateaus	Blood	Blood	857.48	Felis catus	NAKAI N, NAWA K, MAEKAWA M, NAGASAWA H. Age-related changes in hematological and serum biochemical values in cats. Experimental Animals. 1992 Jul 1;41(3):287-94.	NA	Female	Captive colony	2
Total protein % reaches 90% of the plateau	Blood	Blood	270.92	Felis catus	NAKAI N, NAWA K, MAEKAWA M, NAGASAWA H. Age-related changes in hematological and serum biochemical values in cats. Experimental Animals. 1992 Jul 1;41(3):287-94.	NA	Male	Captive colony	2
Total protein % reaches 90% of the plateau	Blood	Blood	431.56	Felis catus	NAKAI N, NAWA K, MAEKAWA M, NAGASAWA H. Age-related changes in hematological and serum biochemical values in cats. Experimental Animals. 1992 Jul 1;41(3):287-94.	NA	Female	Captive colony	2
Total protein % reaches 92% of the plateau	Blood	Blood	310.19	Felis catus	NAKAI N, NAWA K, MAEKAWA M, NAGASAWA H. Age-related changes in hematological and serum biochemical values in cats. Experimental Animals. 1992 Jul 1;41(3):287-94.	NA	Male	Captive colony	2
Total protein % reaches 92% of the plateau	Blood	Blood	516.74	Felis catus	NAKAI N, NAWA K, MAEKAWA M, NAGASAWA H. Age-related changes in hematological and serum biochemical values in cats. Experimental Animals. 1992 Jul 1;41(3):287-94.	NA	Female	Captive colony	2
Total protein % reaches 94% of the plateau	Blood	Blood	169.03	Felis catus	CatAge dataset (known date of birth or got the cat as a young kitten 8 weeks or less)	NA	Male	Captive client	2
Total protein % reaches 94% of the plateau	Blood	Blood	349.47	Felis catus	NAKAI N, NAWA K, MAEKAWA M, NAGASAWA H. Age-related changes in hematological and serum biochemical values in cats. Experimental Animals. 1992 Jul 1;41(3):287-94.	NA	Male	Captive colony	2
Total protein % reaches 94% of the plateau	Blood	Blood	601.93	Felis catus	NAKAI N, NAWA K, MAEKAWA M, NAGASAWA H. Age-related changes in hematological and serum biochemical values in cats. Experimental Animals. 1992 Jul 1;41(3):287-94.	NA	Female	Captive colony	2
Total protein % reaches 96% of the plateau	Blood	Blood	451.71	Felis catus	CatAge dataset (known date of birth or got the cat as a young kitten 8 weeks or less)	NA	Male	Captive client	2
Total protein % reaches 96% of the plateau	Blood	Blood	388.74	Felis catus	NAKAI N, NAWA K, MAEKAWA M, NAGASAWA H. Age-related changes in hematological and serum biochemical values in cats. Experimental Animals. 1992 Jul 1;41(3):287-94.	NA	Male	Captive colony	2
Total protein % reaches 96% of the plateau	Blood	Blood	687.11	Felis catus	NAKAI N, NAWA K, MAEKAWA M, NAGASAWA H. Age-related changes in hematological and serum biochemical values in cats. Experimental Animals. 1992 Jul 1;41(3):287-94.	NA	Female	Captive colony	2
Total protein % reaches 98% of the plateau	Blood	Blood	734.38	Felis catus	CatAge dataset (known date of birth or got the cat as a young kitten 8 weeks or less)	NA	Male	Captive client	2
Total protein % reaches 98% of the plateau	Blood	Blood	428.02	Felis catus	NAKAI N, NAWA K, MAEKAWA M, NAGASAWA H. Age-related changes in hematological and serum biochemical values in cats. Experimental Animals. 1992 Jul 1;41(3):287-94.	NA	Male	Captive colony	2
Total protein % reaches 98% of the plateau	Blood	Blood	772.3	Felis catus	NAKAI N, NAWA K, MAEKAWA M, NAGASAWA H. Age-related changes in hematological and serum biochemical values in cats. Experimental Animals. 1992 Jul 1;41(3):287-94.	NA	Female	Captive colony	2
Total RGC Spine Density (Peak)	Brain	Synapse development	68	Felis catus	Ramoa AS, Campbell G, Shatz CJ. 1988. Dendritic growth and remodeling of cat retinal ganglion cells during fetal and postnatal development. J Neurosci 8:4239 – 4261.	NA	Male+Female	Captive colony	2
Trapezium ossification (Onset)	Bone	Anatomy	87	Felis catus	Prochel J, Vogel P, Sánchez-Villagra MR. Hand development and sequence of ossification in the forelimb of the European shrew Crocidura russula (Soricidae) and comparisons across therian mammals. J Anat. 2004 Aug;205(2):99-111. doi: 10.1111/j.0021-8782.2004.00321.x. PMID: 15291793; PMCID: PMC1571333.	NA	Male+Female	Captive colony	2
Trapezoid ossification (Onset)	Bone	Anatomy	92	Felis catus	Prochel J, Vogel P, Sánchez-Villagra MR. Hand development and sequence of ossification in the forelimb of the European shrew Crocidura russula (Soricidae) and comparisons across therian mammals. J Anat. 2004 Aug;205(2):99-111. doi: 10.1111/j.0021-8782.2004.00321.x. PMID: 15291793; PMCID: PMC1571333.	NA	Male+Female	Captive colony	2
Triquetral ossification (Onset)	Bone	Anatomy	99	Felis catus	Prochel J, Vogel P, Sánchez-Villagra MR. Hand development and sequence of ossification in the forelimb of the European shrew Crocidura russula (Soricidae) and comparisons across therian mammals. J Anat. 2004 Aug;205(2):99-111. doi: 10.1111/j.0021-8782.2004.00321.x. PMID: 15291793; PMCID: PMC1571333.	NA	Male+Female	Captive colony	2
Two (second) branchial arches emerges	Body	Maturation	16	Felis catus	Werneburg I, Geiger M. Ontogeny of domestic dogs and the developmental foundations of carnivoran domestication. Journal of Mammalian Evolution. 2017 Sep;24:323-43.	NA	Male+Female	Captive colony	2
Ulna ossification (Onset)	Bone	Anatomy	30.5	Felis catus	Boyd JS. Patterns of ossification in the feline foetus: A study of the foetal development of the skeleton of the feline using comparative methods. University of Glasgow (United Kingdom); 1974.	NA	Male+Female	Captive colony	2
Ulna ossification (Onset)	Bone	Anatomy	28	Felis catus	Prochel J, Vogel P, Sánchez-Villagra MR. Hand development and sequence of ossification in the forelimb of the European shrew Crocidura russula (Soricidae) and comparisons across therian mammals. J Anat. 2004 Aug;205(2):99-111. doi: 10.1111/j.0021-8782.2004.00321.x. PMID: 15291793; PMCID: PMC1571333.	NA	Male+Female	Captive colony	2
Umbilical stump falls off	Body	Anatomy	68	Felis catus	Veronesi MC, Fusi J. Feline neonatology: From birth to commencement of weaning - what to know for successful management. J Feline Med Surg. 2022 Mar;24(3):232-242. doi: 10.1177/1098612X221079709. PMID: 35209772.	NA	Male+Female	Captive	2
Ventral lateral geniculate nucleus (Peak)	Brain	Neurogenesis	26	Felis catus	Workman AD, Charvet CJ, Clancy B, Darlington RB, Finlay BL. Modeling transformations of neurodevelopmental sequences across mammalian species. Journal of Neuroscience. 2013 Apr 24;33(17):7368-83.	NA	Male+Female	Captive colony	2
Visual Cortex Peak Synaptic Density (Area 17)	Brain	Synapse development	114	Felis catus	Workman AD, Charvet CJ, Clancy B, Darlington RB, Finlay BL. Modeling transformations of neurodevelopmental sequences across mammalian species. Journal of Neuroscience. 2013 Apr 24;33(17):7368-83.	NA	Male+Female	Captive colony	2
Visual placing is mature 100% (forelimbs extend to a surface)	Brain	Pathways	91	Felis catus	Workman AD, Charvet CJ, Clancy B, Darlington RB, Finlay BL. Modeling transformations of neurodevelopmental sequences across mammalian species. Journal of Neuroscience. 2013 Apr 24;33(17):7368-83.	NA	Male+Female	Captive colony	2
Vomer ossification (Onset)	Bone	Anatomy	33	Felis catus	Boyd, J. S. (1976). Studies on the appearance of the centres of ossification of the axial skeleton in the feline fœtus. Anatomia, Histologia, Embryologia, 5(3), 193-205.	NA	Male+Female	Captive colony	2
Walk development	Behavior	Locomotion	82.5	Felis catus	Veronesi MC, Fusi J. Feline neonatology: From birth to commencement of weaning - what to know for successful management. J Feline Med Surg. 2022 Mar;24(3):232-242. doi: 10.1177/1098612X221079709. PMID: 35209772.	NA	Male+Female	Captive	2
Walk development	Behavior	Locomotion	97	Felis catus	Workman AD, Charvet CJ, Clancy B, Darlington RB, Finlay BL. Modeling transformations of neurodevelopmental sequences across mammalian species. Journal of Neuroscience. 2013 Apr 24;33(17):7368-83.	NA	Male+Female	Captive	2
Weaning	Reproductive	Life history	152.5	Felis catus	Ahola, M.K., Vapalahti, K. & Lohi, H. Early weaning increases aggression and stereotypic behaviour in cats. Sci Rep 7, 10412 (2017). https://doi.org/10.1038/s41598-017-11173-5	Multiple breeds	Male+Female	Captive client	2
Weaning	Reproductive	Life history	121	Felis catus	https://genomics.senescence.info/species/dataset.zip; AnAge Build 15; de Magalhaes, J. P., Abidi, Z., Dos Santos, G. A., Avelar, R. A., Barardo, D., Chatsirisupachai, K., Clark, P., De-Souza, E. A., Johnson, E. J., Lopes, I., Novoa, G., Senez, L., Talay, A., Thornton, D., & To, P. K. P. (2024). Human Ageing Genomic Resources: updates on key databases in ageing research. Nucleic Acids Res, 52(D1),…	NA	Male+Female	Captive	2
Weaning	Reproductive	Life history	146.505	Felis catus	https://figshare.com/articles/dataset/Full_Archive/3563457?backTo=/collections/An_amniote_life-history_database_to_perform_comparative_analyses_with_birds_mammals_and_reptiles/3308127; Myhrvold, N. P., Baldridge, E., Chan, B., Sivam, D., Freeman, D. L., & Ernest, S. M. (2015). An amniote life‐history database to perform comparative analyses with birds, mammals, and reptiles: Ecological Archives E…	NA	Male+Female	Captive	2
Weaning	Reproductive	Life history	121	Felis catus	Ng TT, Fascetti AJ, Larsen JA. Reproduction of domestic cats in laboratories, catteries, and feral colonies: A Review. Topics in companion animal medicine. 2023 Jul 1;55:100780.	NA	Male+Female	Captive client	2
Weaning (hand-reared) (Onset)	Reproductive	Life history	93	Felis catus	Launching and operating a succesful kitten nursery. A review of approaches and practices for animal shelters and rescue orgaizations. Prepared by the The National Kitten Coalition. 2017.	NA	Male+Female	Captive client	2
Whole belly hairs	Body	Anatomy	46	Felis catus	Werneburg I, Geiger M. Ontogeny of domestic dogs and the developmental foundations of carnivoran domestication. Journal of Mammalian Evolution. 2017 Sep;24:323-43.	NA	Male+Female	Captive colony	2
Whole forelimb hairs	Body	Anatomy	46	Felis catus	Werneburg I, Geiger M. Ontogeny of domestic dogs and the developmental foundations of carnivoran domestication. Journal of Mammalian Evolution. 2017 Sep;24:323-43.	NA	Male+Female	Captive colony	2
Whole hindlimb hairs	Body	Anatomy	46	Felis catus	Werneburg I, Geiger M. Ontogeny of domestic dogs and the developmental foundations of carnivoran domestication. Journal of Mammalian Evolution. 2017 Sep;24:323-43.	NA	Male+Female	Captive colony	2
Zona pellucida is lost	Body	Anatomy	11.25	Felis catus	Knospe C. Periods and stages of the prenatal development of the domestic cat. Anatomia, histologia, embryologia. 2002 Feb;31(1):37-51.	NA	Male+Female	Captive colony	2
Zygomatic ossification (Onset)	Body	Anatomy	36	Felis catus	Boyd JS. Studies on the appearance of the centres of ossification of the axial skeleton in the feline fœtus. Anatomia, Histologia, Embryologia. 1976 Sep;5(3):193-205.	NA	Male+Female	Captive colony	2
Zygomatic ossification (Onset)	Body	Anatomy	32	Felis catus	Boyd, J. S. (1976). Studies on the appearance of the centres of ossification of the axial skeleton in the feline fœtus. Anatomia, Histologia, Embryologia, 5(3), 193-205.	NA	Male+Female	Captive colony	2
Zygomatic ossification (Onset)	Bone	Anatomy	28	Felis catus	Boyd JS. Studies on the appearance of the centres of ossification of the axial skeleton in the feline fœtus. Anatomia, Histologia, Embryologia. 1976 Sep;5(3):193-205.	NA	Male+Female	Captive colony	2
Minimum reported age of Cortical CAA	NA	NA	2255	Felis catus	Gunn-Moore DA, McVee J, Bradshaw JM, Pearson GR, Head E, Gunn-Moore FJ. Ageing changes in cat brains demonstrated by beta-amyloid and AT8-immunoreactive phosphorylated tau deposits. J Feline Med Surg. 2006 Aug;8(4):234-42. doi: 10.1016/j.jfms.2006.01.003. Epub 2006 Apr 17. PMID: 16603401.	NA	Male+Female	Captive	2
Minimum reported age of Cortical CAA	NA	NA	5905	Felis catus	Head E, Moffat K, Das P, Sarsoza F, Poon WW, Landsberg G, et al. β-Amyloid deposition and tau phosphorylation in clinically characterized aged cats. Neurobiol Aging. 2005 May 1;26(5):749–63.	NA	Female	Captive	2
Minimum reported age of Cortical CAA	NA	NA	4810	Felis catus	Takahashi K, Chambers JK, Takaichi Y, Uchida K. Different Aβ43 deposition patterns in the brains of aged dogs, sea lions, and cats. J Vet Med Sci. 2022 Nov 18;84(12):1563-1573. doi: 10.1292/jvms.22-0386. Epub 2022 Oct 25. PMID: 36288928; PMCID: PMC9791235.	NA	Male+Female	Captive	2
Minimum reported age of Cortical CAA	NA	NA	6270	Felis catus	Poncelet L, Ando K, Vergara C, Mansour S, Suain V, Yilmaz Z, Reygel A, Gilissen E, Brion JP, Leroy K. A 4R tauopathy develops without amyloid deposits in aged cat brains. Neurobiol Aging. 2019 Sep;81:200-212. doi: 10.1016/j.neurobiolaging.2019.05.024. Epub 2019 Jun 14. PMID: 31306814.	NA	Male+Female	Captive	2
Minimum reported age of Cortical CAA	NA	NA	6270	Felis catus	Brellou G, Vlemmas I, Lekkas S, Papaioannou N. Immunohistochemical investigation of amyloid ß-protein (Aß) in the brain of aged cats. Histology and histopathology. 2005.	NA	Male+Female	Captive	2
Minimum reported age of Cortical CAA	NA	NA	2255	Felis catus	Workman AD, Charvet CJ, Clancy B, Darlington RB, Finlay BL. Modeling transformations of neurodevelopmental sequences across mammalian species. Journal of Neuroscience. 2013 Apr 24;33(17):7368-83.	NA	Male+Female	Captive	2
Minimum reported age of Early stage amyloid-beta plaques in the brain	NA	NA	3715	Felis catus	Gunn-Moore DA, McVee J, Bradshaw JM, Pearson GR, Head E, Gunn-Moore FJ. Ageing changes in cat brains demonstrated by beta-amyloid and AT8-immunoreactive phosphorylated tau deposits. J Feline Med Surg. 2006 Aug;8(4):234-42. doi: 10.1016/j.jfms.2006.01.003. Epub 2006 Apr 17. PMID: 16603401.	NA	Male+Female	Captive	2
Minimum reported age of Early stage amyloid-beta plaques in the brain	NA	NA	5905	Felis catus	Head E, Moffat K, Das P, Sarsoza F, Poon WW, Landsberg G, et al. β-Amyloid deposition and tau phosphorylation in clinically characterized aged cats. Neurobiol Aging. 2005 May 1;26(5):749–63.	NA	Female	Captive	2
Minimum reported age of Early stage amyloid-beta plaques in the brain	NA	NA	4080	Felis catus	Takahashi K, Chambers JK, Takaichi Y, Uchida K. Different Aβ43 deposition patterns in the brains of aged dogs, sea lions, and cats. J Vet Med Sci. 2022 Nov 18;84(12):1563-1573. doi: 10.1292/jvms.22-0386. Epub 2022 Oct 25. PMID: 36288928; PMCID: PMC9791235.	NA	Male+Female	Captive	2
Minimum reported age of Early stage amyloid-beta plaques in the brain	NA	NA	2985	Felis catus	Chambers JK, Tokuda T, Uchida K, Ishii R, Tatebe H, Takahashi E, Tomiyama T, Une Y, Nakayama H. The domestic cat as a natural animal model of Alzheimer’s disease. Acta neuropathologica communications. 2015 Dec;3(1):1-4.	NA	Male+Female	Captive	2
Minimum reported age of Early stage amyloid-beta plaques in the brain	NA	NA	3715	Felis catus	Takeuchi Y, Uetsuka K, Murayama M, Kikuta F, Takashima A, Doi K, Nakayama H. Complementary distributions of amyloid-beta and neprilysin in the brains of dogs and cats. Vet Pathol. 2008 Jul;45(4):455-66. doi: 10.1354/vp.45-4-455. PMID: 18587091.	NA	Male+Female	Captive	2
Minimum reported age of Early stage amyloid-beta plaques in the brain	NA	NA	5905	Felis catus	Poncelet L, Ando K, Vergara C, Mansour S, Suain V, Yilmaz Z, Reygel A, Gilissen E, Brion JP, Leroy K. A 4R tauopathy develops without amyloid deposits in aged cat brains. Neurobiol Aging. 2019 Sep;81:200-212. doi: 10.1016/j.neurobiolaging.2019.05.024. Epub 2019 Jun 14. PMID: 31306814.	NA	Male+Female	Captive	2
Minimum reported age of Early stage amyloid-beta plaques in the brain	NA	NA	5175	Felis catus	Fiock KL, Smith JD, Crary JF, Hefti MM. β-amyloid and tau pathology in the aging feline brain. J Comp Neurol. 2020 Jan 1;528(1):108-113. doi: 10.1002/cne.24741. Epub 2019 Jul 12. PMID: 31273784; PMCID: PMC6842105.	NA	Male+Female	Captive	2
Minimum reported age of Early stage amyloid-beta plaques in the brain	NA	NA	6270	Felis catus	Brellou G, Vlemmas I, Lekkas S, Papaioannou N. Immunohistochemical investigation of amyloid ß-protein (Aß) in the brain of aged cats. Histology and histopathology. 2005.	NA	Male+Female	Captive	2
Minimum reported age of Early stage amyloid-beta plaques in the brain	NA	NA	2985	Felis catus	Workman AD, Charvet CJ, Clancy B, Darlington RB, Finlay BL. Modeling transformations of neurodevelopmental sequences across mammalian species. Journal of Neuroscience. 2013 Apr 24;33(17):7368-83.	NA	Male+Female	Captive	2
Minimum reported age of Meningeal CAA	NA	NA	5905	Felis catus	Poncelet L, Ando K, Vergara C, Mansour S, Suain V, Yilmaz Z, Reygel A, Gilissen E, Brion JP, Leroy K. A 4R tauopathy develops without amyloid deposits in aged cat brains. Neurobiol Aging. 2019 Sep;81:200-212. doi: 10.1016/j.neurobiolaging.2019.05.024. Epub 2019 Jun 14. PMID: 31306814.	NA	Male+Female	Captive	2
Minimum reported age of Meningeal CAA	NA	NA	5905	Felis catus	Brellou G, Vlemmas I, Lekkas S, Papaioannou N. Immunohistochemical investigation of amyloid ß-protein (Aß) in the brain of aged cats. Histology and histopathology. 2005.	NA	Male+Female	Captive	2
Minimum reported age of Meningeal CAA	NA	NA	2620	Felis catus	Mutsuga M, Chambers JK, Uchida K, Tei M, Makibuchi T, Mizorogi T, et al. Binding of Curcumin to Senile Plaques and Cerebral Amyloid Angiopathy in the Aged Brain of Various Animals and to Neurofibrillary Tangles in Alzheimer’s Brain. J Vet Med Sci. 2012 Feb 1;74(1):51–7; Poncelet L, Ando K, Vergara C, Mansour S, Suain V, Yilmaz Z, Reygel A, Gilissen E, Brion JP, Leroy K. A 4R tauopathy develops wi…	NA	Male+Female	Captive	2
Minimum reported age of Meningeal CAA	NA	NA	2620	Felis catus	Workman AD, Charvet CJ, Clancy B, Darlington RB, Finlay BL. Modeling transformations of neurodevelopmental sequences across mammalian species. Journal of Neuroscience. 2013 Apr 24;33(17):7368-83.	7.178082192	Male+Female	Captive	2
Minimum reported age of Neurofibrillary tangles in the brain (Onset)	NA	NA	6635	Felis catus	Poncelet L, Ando K, Vergara C, Mansour S, Suain V, Yilmaz Z, Reygel A, Gilissen E, Brion JP, Leroy K. A 4R tauopathy develops without amyloid deposits in aged cat brains. Neurobiol Aging. 2019 Sep;81:200-212. doi: 10.1016/j.neurobiolaging.2019.05.024. Epub 2019 Jun 14. PMID: 31306814.	NA	Male+Female	Captive	2
Minimum reported age of Neurofibrillary tangles in the brain (Onset)	NA	NA	5540	Felis catus	Fiock KL, Smith JD, Crary JF, Hefti MM. β-amyloid and tau pathology in the aging feline brain. J Comp Neurol. 2020 Jan 1;528(1):108-113. doi: 10.1002/cne.24741. Epub 2019 Jul 12. PMID: 31273784; PMCID: PMC6842105.	NA	Male+Female	Captive	2
Minimum reported age of Neurofibrillary tangles in the brain (Onset)	NA	NA	5540	Felis catus	Workman AD, Charvet CJ, Clancy B, Darlington RB, Finlay BL. Modeling transformations of neurodevelopmental sequences across mammalian species. Journal of Neuroscience. 2013 Apr 24;33(17):7368-83.	NA	Male+Female	Captive	2
Minimum reported age of pTau in the brain	NA	NA	4080	Felis catus	Gunn-Moore DA, McVee J, Bradshaw JM, Pearson GR, Head E, Gunn-Moore FJ. Ageing changes in cat brains demonstrated by beta-amyloid and AT8-immunoreactive phosphorylated tau deposits. J Feline Med Surg. 2006 Aug;8(4):234-42. doi: 10.1016/j.jfms.2006.01.003. Epub 2006 Apr 17. PMID: 16603401.	NA	Male+Female	Captive	2
Minimum reported age of pTau in the brain	NA	NA	5905	Felis catus	Head E, Moffat K, Das P, Sarsoza F, Poon WW, Landsberg G, et al. β-Amyloid deposition and tau phosphorylation in clinically characterized aged cats. Neurobiol Aging. 2005 May 1;26(5):749–63.	NA	Male+Female	Captive	2
Minimum reported age of pTau in the brain	NA	NA	5175	Felis catus	Chambers JK, Tokuda T, Uchida K, Ishii R, Tatebe H, Takahashi E, Tomiyama T, Une Y, Nakayama H. The domestic cat as a natural animal model of Alzheimer’s disease. Acta neuropathologica communications. 2015 Dec;3(1):1-4.	NA	Male+Female	Captive	2
Minimum reported age of pTau in the brain	NA	NA	6635	Felis catus	Poncelet L, Ando K, Vergara C, Mansour S, Suain V, Yilmaz Z, Reygel A, Gilissen E, Brion JP, Leroy K. A 4R tauopathy develops without amyloid deposits in aged cat brains. Neurobiol Aging. 2019 Sep;81:200-212. doi: 10.1016/j.neurobiolaging.2019.05.024. Epub 2019 Jun 14. PMID: 31306814.	NA	Male+Female	Captive	2
Minimum reported age of pTau in the brain	NA	NA	5540	Felis catus	Fiock KL, Smith JD, Crary JF, Hefti MM. β-amyloid and tau pathology in the aging feline brain. J Comp Neurol. 2020 Jan 1;528(1):108-113. doi: 10.1002/cne.24741. Epub 2019 Jul 12. PMID: 31273784; PMCID: PMC6842105.	NA	Male+Female	Captive	2
Minimum reported age of pTau in the brain	NA	NA	4080	Felis catus	Workman AD, Charvet CJ, Clancy B, Darlington RB, Finlay BL. Modeling transformations of neurodevelopmental sequences across mammalian species. Journal of Neuroscience. 2013 Apr 24;33(17):7368-83.	NA	Male+Female	Captive	2
AD neuropathology onset	Pathology	NA	3496	Felis catus	all references above, not a complete list: Gunn-Moore DA, McVee J, Bradshaw JM, Pearson GR, Head E, Gunn-Moore FJ. Ageing changes in cat brains demonstrated by beta-amyloid and AT8-immunoreactive phosphorylated tau deposits. J Feline Med Surg. 2006 Aug;8(4):234-42. doi: 10.1016/j.jfms.2006.01.003. Epub 2006 Apr 17. PMID: 16603401; Fiock KL, Smith JD, Crary JF, Hefti MM. β-amyloid and tau patholog…	NA	Male+Female	Captive	2
Ratio of interthalamic adhesion to brain height peak	Brain atrophy	NA	1360.75	Felis catus	This study; MRIs from the 7T and 3T	Multiple breeds	Male+Female	Captive	2
Ratio of interthalamic adhesion to brain height declines to 90% of peak	Brain atrophy	NA	2707.6	Felis catus	This study; MRIs from the 7T and 3T	Multiple breeds	Male+Female	Captive	2
Ratio of interthalamic adhesion to brain height declines to 80% of peak	Brain atrophy	NA	2963.1	Felis catus	This study; MRIs from the 7T and 3T	Multiple breeds	Male+Female	Captive	2
Ratio of interthalamic adhesion to brain height declines to 70% of peak	Brain atrophy	NA	4160.3	Felis catus	This study; MRIs from the 7T and 3T	Multiple breeds	Male+Female	Captive	2
Ratio of interthalamic adhesion to brain height declines to 60% of peak	Brain atrophy	NA	4875.7	Felis catus	This study; MRIs from the 7T and 3T	Multiple breeds	Male+Female	Captive	2
Ratio of interthalamic adhesion to brain height declines to 50% of peak	Brain atrophy	NA	5591.1	Felis catus	This study; MRIs from the 7T and 3T	Multiple breeds	Male+Female	Captive	2
Ratio of interthalamic adhesion to brain height declines to 40% of peak	Brain atrophy	NA	6124	Felis catus	This study; MRIs from the 7T and 3T	Multiple breeds	Male+Female	Captive	2
Ratio of interthalamic adhesion to brain height declines to 30% of peak	Brain atrophy	NA	7018.25	Felis catus	This study; MRIs from the 7T and 3T	Multiple breeds	Male+Female	Captive	2
interthalamic adhesion area peak	Brain atrophy	NA	1517.7	Felis catus	This study; MRIs from the 7T and 3T	Multiple breeds	Male+Female	Captive	2
interthalamic adhesion area declines to 90% of peak	Brain atrophy	NA	2649.2	Felis catus	This study; MRIs from the 7T and 3T	Multiple breeds	Male+Female	Captive	2
interthalamic adhesion area declines to 80% of peak	Brain atrophy	NA	3317.15	Felis catus	This study; MRIs from the 7T and 3T	Multiple breeds	Male+Female	Captive	2
interthalamic adhesion area declines to 70% of peak	Brain atrophy	NA	3886.55	Felis catus	This study; MRIs from the 7T and 3T	Multiple breeds	Male+Female	Captive	2
interthalamic adhesion area declines to 60% of peak	Brain atrophy	NA	4452.3	Felis catus	This study; MRIs from the 7T and 3T	Multiple breeds	Male+Female	Captive	2
interthalamic adhesion area declines to 50% of peak	Brain atrophy	NA	4875.7	Felis catus	This study; MRIs from the 7T and 3T	Multiple breeds	Male+Female	Captive	2
interthalamic adhesion area declines to 40% of peak	Brain atrophy	NA	5463.35	Felis catus	This study; MRIs from the 7T and 3T	Multiple breeds	Male+Female	Captive	2
interthalamic adhesion area declines to 70% of peak	Brain atrophy	NA	5985.3	Felis catus	This study; MRIs from the 7T and 3T	Multiple breeds	Male+Female	Captive	2
normalized whole brain volume (nWBV) Peak	Brain atrophy	NA	580.38	Felis catus	This study; MRIs from the 7T and 3T	Multiple breeds	Male+Female	Captive	2
normalized whole brain volume (nWBV) declines to 90% of peak	Brain atrophy	NA	2835.35	Felis catus	This study; MRIs from the 7T and 3T	Multiple breeds	Male+Female	Captive	2
normalized whole brain volume (nWBV) declines to 80% of peak	Brain atrophy	NA	5222.45	Felis catus	This study; MRIs from the 7T and 3T	Multiple breeds	Male+Female	Captive	2
Cone neurogenesis (Onset)	Eyes	NA	26	Felis catus	Polley, E. H., Zimmerman, R. P., & Fortney, R. L. (1989). Neurogenesis and maturation of cell morphology in the development of the mammalian retina. In Development of the Vertebrate Retina (pp. 3-29). Springer US.	NA	Male+Female	Captive	2
Cone neurogenesis (Offset)	Eyes	NA	47	Felis catus	Polley, E. H., Zimmerman, R. P., & Fortney, R. L. (1989). Neurogenesis and maturation of cell morphology in the development of the mammalian retina. In Development of the Vertebrate Retina (pp. 3-29). Springer US.	NA	Male+Female	Captive	2
Amacrine cell generation (Offset)	Eyes	NA	55	Felis catus	Polley, E. H., Zimmerman, R. P., & Fortney, R. L. (1989). Neurogenesis and maturation of cell morphology in the development of the mammalian retina. In Development of the Vertebrate Retina (pp. 3-29). Springer US.	NA	Male+Female	Captive	2
Eye opening	Behavior	Behavior	70.5	Felis catus	Marchei P, Diverio S, Falocci N, Fatjó J, Ruiz-de-la-Torre JL, Manteca X. Breed differences in behavioural development in kittens. Physiology & behavior. 2009 Mar 23;96(4-5):522-31.	Oriental/Siamese/Abyssinian	Male+Female	Captive client	2
Eye opening	Behavior	Behavior	74.357	Felis catus	Marchei P, Diverio S, Falocci N, Fatjó J, Ruiz-de-la-Torre JL, Manteca X. Breed differences in behavioural development in kittens. Physiology & behavior. 2009 Mar 23;96(4-5):522-31.	Norwegian Forest	Male+Female	Captive client	2
Eats solid food (Onset)	Behavior	Locomotion	98	Felis catus	Martin, P. (1986). An experimental study of weaning in the domestic cat. Behaviour 00, p. 221-249.	NA	Male+Female	Captive colony	1
Eye opening	Behavior	Behavior	73	Felis catus	Ewer RF. Suckling behaviour in kittens. Behaviour. 1960 Jan 1;15(1-2):146-62.	NA	Male+Female	Captive client	1
Eye opening	Behavior	Behavior	75	Felis catus	Ewer RF. Suckling behaviour in kittens. Behaviour. 1960 Jan 1;15(1-2):146-62.	NA	Male+Female	Captive client	2
Eye opening	Behavior	Behavior	77	Felis catus	Ewer RF. Suckling behaviour in kittens. Behaviour. 1960 Jan 1;15(1-2):146-62.	NA	Male+Female	Captive client	3
Eats solid food (Onset)	Behavior	Locomotion	97	Felis catus	Ewer RF. Suckling behaviour in kittens. Behaviour. 1960 Jan 1;15(1-2):146-62.	NA	Male+Female	Captive client	1
Reported Gestation	Reproductive	Life history	57	Felis catus	Prescott, C.W., 1973. Reproduction patterns in the domestic cat.	Siamese	Male+Female	Captive client	1
Reported Gestation	Reproductive	Life history	59	Felis catus	Prescott, C.W., 1973. Reproduction patterns in the domestic cat.	Persian	Male+Female	Captive client	1
Reported Gestation	Reproductive	Life history	65	Felis catus	Prescott, C.W., 1973. Reproduction patterns in the domestic cat.	Siamese	Male+Female	Captive client	2
Reported Gestation	Reproductive	Life history	65	Felis catus	Prescott, C.W., 1973. Reproduction patterns in the domestic cat.	Persian	Male+Female	Captive client	2
Reported Gestation	Reproductive	Life history	68	Felis catus	Prescott, C.W., 1973. Reproduction patterns in the domestic cat.	Siamese	Male+Female	Captive client	3
Reported Gestation	Reproductive	Life history	69	Felis catus	Prescott, C.W., 1973. Reproduction patterns in the domestic cat.	Persian	Male+Female	Captive client	3
Female Sexual maturity is reached (sex selective)	Reproductive	Life history	245	Felis catus	Johnson AK. Normal feline reproduction: The queen. J Feline Med Surg. 2022 Mar;24(3):204-211. doi: 10.1177/1098612X221079706. PMID: 35209768; PMCID: PMC10845401.	NA	Female	Captive	1
Female Sexual maturity is reached (sex selective)	Reproductive	Life history	425	Felis catus	Johnson AK. Normal feline reproduction: The queen. J Feline Med Surg. 2022 Mar;24(3):204-211. doi: 10.1177/1098612X221079706. PMID: 35209768; PMCID: PMC10845401.	NA	Female	Captive	3
Reported Gestation	Reproductive	Life history	65.5	Felis catus	Socha P, Lengling R, Bonecka J, Janowski T. Obstetric and newborn parameters in the Maine Coon cats. Polish Journal of Veterinary Sciences. 2019(3).	Maine Coon	Male+Female	Captive client	2
Reported Gestation	Reproductive	Life history	60	Felis catus	Socha P, Lengling R, Bonecka J, Janowski T. Obstetric and newborn parameters in the Maine Coon cats. Polish Journal of Veterinary Sciences. 2019(3).	Maine Coon	Male+Female	Captive client	1
Reported Gestation	Reproductive	Life history	72	Felis catus	Socha P, Lengling R, Bonecka J, Janowski T. Obstetric and newborn parameters in the Maine Coon cats. Polish Journal of Veterinary Sciences. 2019(3).	Maine Coon	Male+Female	Captive client	3
Reported Gestation	Reproductive	Life history	66	Felis catus	Socha P, Lengling R, Bonecka J, Janowski T. Obstetric and newborn parameters in the Maine Coon cats. Polish Journal of Veterinary Sciences. 2019(3).	Maine Coon	Male+Female	Captive client	2
Jaw opens or moves (Onset)	Behavior	NA	50	Felis catus	Zambelli D, Caneppele B, Bassi S, Paladini C. Ultrasound aspects of fetal and extrafetal structures in pregnant cats. Journal of feline medicine and surgery. 2002 Jun;4(2):95-106.	Mixed breed	Male+Female	Captive client	2
Breathing (Onset)	Behavior	NA	49	Felis catus	Zambelli D, Caneppele B, Bassi S, Paladini C. Ultrasound aspects of fetal and extrafetal structures in pregnant cats. Journal of feline medicine and surgery. 2002 Jun;4(2):95-106.	Mixed breed	Male+Female	Captive client	2
First Heartbeat	Body	NA	17	Felis catus	Zambelli D, Caneppele B, Bassi S, Paladini C. Ultrasound aspects of fetal and extrafetal structures in pregnant cats. Journal of feline medicine and surgery. 2002 Jun;4(2):95-106.	Mixed breed	Male+Female	Captive client	2
Walk development (Onset)	Behavior	NA	96.4	Felis catus	Villablanca JR, Olmstead CE. Neurological development of kittens. Developmental Psychobiology: The Journal of the International Society for Developmental Psychobiology. 1979 Mar;12(2):101-27.	NA	Male+Female	Captive colony	2
Walk development (Offset)	Behavior	NA	109.4	Felis catus	Villablanca JR, Olmstead CE. Neurological development of kittens. Developmental Psychobiology: The Journal of the International Society for Developmental Psychobiology. 1979 Mar;12(2):101-27.	NA	Male+Female	Captive colony	2
Standing independently (Attained)	Behavior	NA	96.4	Felis catus	Villablanca JR, Olmstead CE. Neurological development of kittens. Developmental Psychobiology: The Journal of the International Society for Developmental Psychobiology. 1979 Mar;12(2):101-27.	NA	Male+Female	Captive colony	2
Eye opening	Eyes	Behavior	79	Felis catus	Peters SE. Postnatal development of gait behaviour and functional allometry in the domestic cat (Felis catus). Journal of Zoology. 1983 Apr;199(4):461-86.	photos suggest a domestic shorthair	Male+Female	Captive colony	2
Stand up	Behavior	NA	79	Felis catus	Peters SE. Postnatal development of gait behaviour and functional allometry in the domestic cat (Felis catus). Journal of Zoology. 1983 Apr;199(4):461-86.	photos suggest a domestic shorthair	Male+Female	Captive colony	2
trot	Behavior	NA	86	Felis catus	Peters SE. Postnatal development of gait behaviour and functional allometry in the domestic cat (Felis catus). Journal of Zoology. 1983 Apr;199(4):461-86.	photos suggest a domestic shorthair	Male+Female	Captive colony	2
Walk development (Onset)	Behavior	NA	79	Felis catus	Peters SE. Postnatal development of gait behaviour and functional allometry in the domestic cat (Felis catus). Journal of Zoology. 1983 Apr;199(4):461-86.	photos suggest a domestic shorthair	Male+Female	Captive colony	2
Walk development (Offset)	Behavior	NA	107	Felis catus	Peters SE. Postnatal development of gait behaviour and functional allometry in the domestic cat (Felis catus). Journal of Zoology. 1983 Apr;199(4):461-86.	photos suggest a domestic shorthair	Male+Female	Captive colony	2
Weaning (Onset)	Behavior	NA	82.5	Felis catus	https://www.cabidigitallibrary.org/doi/pdf/10.5555/20163297542; Grandi M, Tomaz G, Vignola G, Zaghini G. Birth weight and postnatal growth of Maine Coon kittens.	Maine Coon	Male+Female	Captive	2
Weaning (Offset)	Behavior	NA	121	Felis catus	https://www.cabidigitallibrary.org/doi/pdf/10.5555/20163297542; Grandi M, Tomaz G, Vignola G, Zaghini G. Birth weight and postnatal growth of Maine Coon kittens.	Maine Coon	Male+Female	Captive	2
Eye opening	Behavior	Behavior	80.8	Felis catus	Wójcik W, Riedel J, Pałka K, Pipkova V, Adamczyk A, Domańska M, Kizierowska M, Kurek A. Effect of pregnancy length on the early development of Bengal kittens. Reproduction in Domestic Animals. 2023 Aug;58(8):1156-60.	NA	Male+Female	Captive client	2
Eye opening	Behavior	Behavior	75.8	Felis catus	Wójcik W, Riedel J, Pałka K, Pipkova V, Adamczyk A, Domańska M, Kizierowska M, Kurek A. Effect of pregnancy length on the early development of Bengal kittens. Reproduction in Domestic Animals. 2023 Aug;58(8):1156-60.	NA	Male+Female	Captive client	2
Eye opening	Behavior	Behavior	74	Felis catus	Wójcik W, Riedel J, Pałka K, Pipkova V, Adamczyk A, Domańska M, Kizierowska M, Kurek A. Effect of pregnancy length on the early development of Bengal kittens. Reproduction in Domestic Animals. 2023 Aug;58(8):1156-60.	NA	Male+Female	Captive client	2
Reported Gestation	Reproductive	Life history	65	Felis catus	Wójcik W, Riedel J, Pałka K, Pipkova V, Adamczyk A, Domańska M, Kizierowska M, Kurek A. Effect of pregnancy length on the early development of Bengal kittens. Reproduction in Domestic Animals. 2023 Aug;58(8):1156-60.	NA	Male+Female	Captive client	2
Reported Gestation	Reproductive	Life history	63	Felis catus	Wójcik W, Riedel J, Pałka K, Pipkova V, Adamczyk A, Domańska M, Kizierowska M, Kurek A. Effect of pregnancy length on the early development of Bengal kittens. Reproduction in Domestic Animals. 2023 Aug;58(8):1156-60.	NA	Male+Female	Captive client	2
Reported Gestation	Reproductive	Life history	59	Felis catus	Wójcik W, Riedel J, Pałka K, Pipkova V, Adamczyk A, Domańska M, Kizierowska M, Kurek A. Effect of pregnancy length on the early development of Bengal kittens. Reproduction in Domestic Animals. 2023 Aug;58(8):1156-60.	NA	Male+Female	Captive client	2
Reported Gestation	Reproductive	Life history	57	Felis catus	Wójcik W, Riedel J, Pałka K, Pipkova V, Adamczyk A, Domańska M, Kizierowska M, Kurek A. Effect of pregnancy length on the early development of Bengal kittens. Reproduction in Domestic Animals. 2023 Aug;58(8):1156-60.	NA	Male+Female	Captive client	2
Eye opening	Eyes	NA	71	Felis catus	Meier GW, Stuart JL. Effects of handling on the physical and behavioral development of Siamese kittens. Psychological Reports. 1959 Sep;5(2):497-501.	Siamese	Male+Female	Captive colony	2
Leaving the den/nest (Onset)	Behavior	NA	89.5	Felis catus	Meier GW, Stuart JL. Effects of handling on the physical and behavioral development of Siamese kittens. Psychological Reports. 1959 Sep;5(2):497-501.	Siamese	Male+Female	Captive colony	2
Deciduous premolars eruption	Teeth	Eruption	99.6	Felis catus	Wright J. Biological significance of mammalian milk teeth. Cornell University; 1983.	NA	Male+Female	Captive	2
Canines eruption	Teeth	Eruption	216	Felis catus	Orsini P, Hennet P. Anatomy of the mouth and teeth of the cat. Vet Clin North Am Small Anim Pract. 1992 Nov;22(6):1265-77. doi: 10.1016/s0195-5616(92)50126-7. PMID: 1455572.	NA	Male+Female	Captive	2
Weaning (hand-reared) (Onset)	Behavior	NA	89.5	Felis catus	International Cat Care 2018b Hand rearing kittens.; https://icatcare.org/articles/hand-rearing-kittens	NA	Male+Female	Captive client	1
Independent urination	Behavior	NA	86	Felis catus	International Cat Care 2018b Hand rearing kittens.; https://icatcare.org/articles/hand-rearing-kittens	NA	Male+Female	Captive client	2
Independent defecation	Behavior	NA	86	Felis catus	International Cat Care 2018b Hand rearing kittens.; https://icatcare.org/articles/hand-rearing-kittens	NA	Male+Female	Captive client	2
Eye opening (Onset)	Behavior	Behavior	73	Felis catus	https://sassykoonz.com/kitten-care-guide-week-by-week/	Maine Coon	Male+Female	Captive client	1
Eye opening (Offset)	Behavior	Behavior	75	Felis catus	https://sassykoonz.com/kitten-care-guide-week-by-week/	Maine Coon	Male+Female	Captive client	3
Eye opening	Behavior	Behavior	74	Felis catus	https://sassykoonz.com/kitten-care-guide-week-by-week/	Maine Coon	Male+Female	Captive client	2
Crawl (Onset)	Behavior	NA	72	Felis catus	https://sassykoonz.com/kitten-care-guide-week-by-week/	Maine Coon	Male+Female	Captive client	2
Prone posture -lift head past horizontal plane	Behavior	NA	72	Felis catus	https://sassykoonz.com/kitten-care-guide-week-by-week/	Maine Coon	Male+Female	Captive client	2
Walk development	Behavior	NA	86	Felis catus	https://sassykoonz.com/kitten-care-guide-week-by-week/	Maine Coon	Male+Female	Captive client	2
Stand up	Behavior	NA	86	Felis catus	https://sassykoonz.com/kitten-care-guide-week-by-week/	Maine Coon	Male+Female	Captive client	2
Drink onset	Behavior	NA	93	Felis catus	https://sassykoonz.com/kitten-care-guide-week-by-week/	Maine Coon	Male+Female	Captive client	2
Leaving the den/nest (Onset)	Behavior	NA	86	Felis catus	https://sassykoonz.com/kitten-care-guide-week-by-week/	Maine Coon	Male+Female	Captive client	2
Pounce	Behavior	NA	100	Felis catus	https://sassykoonz.com/kitten-care-guide-week-by-week/	Maine Coon	Male+Female	Captive client	2
Solitary or object play (Onset)	Behavior	NA	100	Felis catus	https://sassykoonz.com/kitten-care-guide-week-by-week/	Maine Coon	Male+Female	Captive client	2
Eye opening	Behavior	NA	75	Felis catus	https://www.purrinlot.com/kittengrow.htm	Persian	Male+Female	Captive client	1
Eye opening	Behavior	Behavior	77	Felis catus	https://www.purrinlot.com/kittengrow.htm	Persian	Male+Female	Captive client	2
Eye opening	Behavior	NA	79	Felis catus	https://www.purrinlot.com/kittengrow.htm	Persian	Male+Female	Captive client	3
Sit up (Onset)	Behavior	NA	86	Felis catus	https://www.purrinlot.com/kittengrow.htm	Persian	Male+Female	Captive client	2
Climb	Behavior	NA	86	Felis catus	https://www.purrinlot.com/kittengrow.htm	Persian	Male+Female	Captive client	1
Solitary or object play (Onset)	Behavior	NA	89.5	Felis catus	https://www.purrinlot.com/kittengrow.htm	Persian	Male+Female	Captive client	2
Social play (Onset)	Behavior	NA	96.5	Felis catus	https://www.purrinlot.com/kittengrow.htm	Persian	Male+Female	Captive client	2
Weaning	Reproductive	NA	110.5	Felis catus	https://www.purrinlot.com/kittengrow.htm	Persian	Male+Female	Captive client	1
Eye opening	Behavior	Behavior	66	Felis catus	https://www.littlesphynx.com/general-4	Persian	Male+Female	Captive client	1
Eye opening	Behavior	Behavior	68	Felis catus	https://www.littlesphynx.com/general-4	Sphynx cat	Male+Female	Captive client	2
Eye opening	Behavior	Behavior	70	Felis catus	https://www.littlesphynx.com/general-4	Persian	Male+Female	Captive client	3
Eye opening (Onset)	Behavior	Behavior	69	Felis catus	https://www.vivatonk.com/Tonkinese-Colors.html	Tonkinese	Male+Female	Captive client	1
Eye opening	Behavior	Behavior	70.5	Felis catus	https://www.vivatonk.com/Tonkinese-Colors.html	Tonkinese	Male+Female	Captive client	2
Eye opening (Offset)	Behavior	Behavior	72	Felis catus	https://www.vivatonk.com/Tonkinese-Colors.html	Tonkinese	Male+Female	Captive client	3
Walk development (Onset)	Behavior	NA	86	Felis catus	https://www.vivatonk.com/Tonkinese-Colors.html	Tonkinese	Male+Female	Captive client	2
Claws Retractable	Behavior	NA	86	Felis catus	https://www.vivatonk.com/Tonkinese-Colors.html	Tonkinese	Male+Female	Captive client	2
Ear unfolding (Onset)	Behavior	NA	72	Felis catus	https://www.vivatonk.com/Tonkinese-Colors.html	Tonkinese	Male+Female	Captive client	2
Exploratory behavior (Onset)	Behavior	NA	86	Felis catus	https://www.vivatonk.com/Tonkinese-Colors.html	Tonkinese	Male+Female	Captive client	2
Ears open (auditory canals fully open or external ear canals opening)	Body	NA	86	Felis catus	https://www.vivatonk.com/Tonkinese-Colors.html	Tonkinese	Male+Female	Captive client	2
Leaving the den/nest (Onset)	Behavior	NA	93	Felis catus	https://www.vivatonk.com/Tonkinese-Colors.html	Tonkinese	Male+Female	Captive client	2
Climb	Behavior	NA	93	Felis catus	https://www.vivatonk.com/Tonkinese-Colors.html	Tonkinese	Male+Female	Captive client	2
Eats solid food (Onset)	Behavior	NA	93	Felis catus	https://www.vivatonk.com/Tonkinese-Colors.html	Tonkinese	Male+Female	Captive client	2
Independent urination	Behavior	NA	100	Felis catus	https://www.vivatonk.com/Tonkinese-Colors.html	Tonkinese	Male+Female	Captive client	2
Independent defecation	Behavior	NA	100	Felis catus	https://www.vivatonk.com/Tonkinese-Colors.html	Tonkinese	Male+Female	Captive client	2
Bite (Onset)	Behavior	NA	121	Felis catus	https://www.vivatonk.com/Tonkinese-Colors.html	Tonkinese	Male+Female	Captive client	2
Leaving the den/nest (Onset)	Behavior	NA	86	Felis catus	https://regencyrags.com/kittens-first-few-weeks/	Ragdoll	Male+Female	Captive client	2
Eye opening	Behavior	Behavior	75.5	Felis catus	https://regencyrags.com/kittens-first-few-weeks/	Ragdoll	Male+Female	Captive client	2
Walk development	Behavior	NA	93	Felis catus	https://regencyrags.com/kittens-first-few-weeks/	Ragdoll	Male+Female	Captive client	2
Independent defecation	Behavior	NA	100	Felis catus	https://regencyrags.com/kittens-first-few-weeks/	Ragdoll	Male+Female	Captive client	2
Jump	Behavior	NA	107	Felis catus	https://regencyrags.com/kittens-first-few-weeks/	Ragdoll	Male+Female	Captive client	2
Run	Behavior	NA	107	Felis catus	https://regencyrags.com/kittens-first-few-weeks/	Ragdoll	Male+Female	Captive client	2
Solitary or object play (Onset)	Behavior	NA	107	Felis catus	https://regencyrags.com/kittens-first-few-weeks/	Ragdoll	Male+Female	Captive client	2
Weaning (Onset)	Behavior	NA	91.25	Felis catus	https://regencyrags.com/kittens-first-few-weeks/	Ragdoll	Male+Female	Captive client	2
Eats solid food (Onset)	Behavior	NA	91.25	Felis catus	https://regencyrags.com/kittens-first-few-weeks/	Ragdoll	Male+Female	Captive client	2
Deciduous incisors eruption	Teeth	NA	82.5	Felis catus	https://www.danuragdolls.com/journal/kitten-development-birth-to-16-weeks	Ragdoll	Male+Female	Captive client	2
Deciduous teeth eruption (Onset)	Teeth	NA	82.5	Felis catus	https://www.danuragdolls.com/journal/kitten-development-birth-to-16-weeks	Ragdoll	Male+Female	Captive client	2
Eye opening (Onset)	Behavior	Behavior	75.5	Felis catus	https://www.danuragdolls.com/journal/kitten-development-birth-to-16-weeks	Ragdoll	Male+Female	Captive client	2
Walk development (Onset)	Behavior	NA	82.5	Felis catus	https://www.danuragdolls.com/journal/kitten-development-birth-to-16-weeks	Ragdoll	Male+Female	Captive client	2
Exploratory behavior (Onset)	Behavior	NA	82.5	Felis catus	https://www.danuragdolls.com/journal/kitten-development-birth-to-16-weeks	Ragdoll	Male+Female	Captive client	2
Social play (Onset)	Behavior	NA	96.5	Felis catus	https://www.danuragdolls.com/journal/kitten-development-birth-to-16-weeks	Ragdoll	Male+Female	Captive client	2
Run	Behavior	NA	100	Felis catus	https://www.danuragdolls.com/journal/kitten-development-birth-to-16-weeks	Ragdoll	Male+Female	Captive client	2
Solitary or object play (Onset)	Behavior	NA	107	Felis catus	https://www.danuragdolls.com/journal/kitten-development-birth-to-16-weeks	Ragdoll	Male+Female	Captive client	2
Eye opening	Behavior	Behavior	75	Felis catus	https://www.pastelragdolls.com/our-ragdoll-breeding-program	Ragdoll	Male+Female	Captive client	2
Umbilical stump falls off	Body	NA	72	Felis catus	https://rockymountainpersians.com/stages-of-persian-kitten-development/	NA	Male+Female	Captive client	2
Eye opening (Onset)	Behavior	Behavior	79	Felis catus	https://rockymountainpersians.com/stages-of-persian-kitten-development/	Persian	Male+Female	Captive client	2
Ears open (auditory canals fully open or external ear canals opening)	Body	NA	79	Felis catus	https://rockymountainpersians.com/stages-of-persian-kitten-development/	Persian	Male+Female	Captive client	2
Crawl (Onset)	Behavior	NA	86	Felis catus	https://rockymountainpersians.com/stages-of-persian-kitten-development/	Persian	Male+Female	Captive client	2
Stand up	Behavior	NA	86	Felis catus	https://rockymountainpersians.com/stages-of-persian-kitten-development/	Persian	Male+Female	Captive client	2
Eye opening (Offset)	Behavior	Behavior	93	Felis catus	https://rockymountainpersians.com/stages-of-persian-kitten-development/	Persian	Male+Female	Captive client	2
Walk development	Behavior	NA	93	Felis catus	https://rockymountainpersians.com/stages-of-persian-kitten-development/	Persian	Male+Female	Captive client	2
Self-grooming	Behavior	NA	93	Felis catus	https://rockymountainpersians.com/stages-of-persian-kitten-development/	Persian	Male+Female	Captive client	2
Social play (Onset)	Behavior	NA	93	Felis catus	https://rockymountainpersians.com/stages-of-persian-kitten-development/	Persian	Male+Female	Captive client	2
Deciduous teeth eruption (Onset)	Teeth	NA	100	Felis catus	https://rockymountainpersians.com/stages-of-persian-kitten-development/	Persian	Male+Female	Captive client	2
Weaning (Onset)	Reproductive	NA	107	Felis catus	https://rockymountainpersians.com/stages-of-persian-kitten-development/	Persian	Male+Female	Captive client	1
Deciduous teeth eruption (Offset)	Teeth	NA	121	Felis catus	https://rockymountainpersians.com/stages-of-persian-kitten-development/	Persian	Male+Female	Captive client	2
Female Sexual maturity is reached (sex selective)	Reproductive	NA	245	Felis catus	https://rockymountainpersians.com/stages-of-persian-kitten-development/	Persian	Female	Captive client	2
Male Sexual maturity is reached (sex selective)	Reproductive	NA	350	Felis catus	https://rockymountainpersians.com/stages-of-persian-kitten-development/	Persian	Male	Captive client	2
Weaning (Offset)	Reproductive	NA	155	Felis catus	https://rockymountainpersians.com/stages-of-persian-kitten-development/	Persian	Male+Female	Captive client	3
Eyes change color	Eyes	NA	155	Felis catus	https://rockymountainpersians.com/stages-of-persian-kitten-development/	Persian	Male+Female	Captive client	2
Permanent teeth eruption (Offset)	Teeth	NA	215	Felis catus	https://rockymountainpersians.com/stages-of-persian-kitten-development/	Persian	Male+Female	Captive client	2
Claws Retractable	Behavior	NA	121	Felis catus	https://rockymountainpersians.com/stages-of-persian-kitten-development/	Persian	Male+Female	Captive client	3
Eye opening (Onset)	Eyes	Behavior	75	Felis catus	https://dollfacepersiankittens.com/kitten-growth-development/	Persian	Male+Female	Captive client	2
Walk development (Onset)	Behavior	NA	93	Felis catus	https://dollfacepersiankittens.com/kitten-growth-development/	Persian	Male+Female	Captive client	2
Eyes change color	Eyes	NA	114	Felis catus	https://dollfacepersiankittens.com/kitten-growth-development/	Persian	Male+Female	Captive client	2
Eats solid food (Onset)	Behavior	NA	100	Felis catus	https://dollfacepersiankittens.com/kitten-growth-development/	Persian	Male+Female	Captive client	2
Social play (Onset)	Behavior	NA	100	Felis catus	https://dollfacepersiankittens.com/kitten-growth-development/	Persian	Male+Female	Captive client	2
Chasing (Onset)	Behavior	NA	100	Felis catus	https://dollfacepersiankittens.com/kitten-growth-development/	Persian	Male+Female	Captive client	2
Deciduous teeth eruption (Offset)	Teeth	NA	114	Felis catus	https://dollfacepersiankittens.com/kitten-growth-development/	Persian	Male+Female	Captive client	2
Molars eruption	Teeth	NA	100	Felis catus	https://dollfacepersiankittens.com/kitten-growth-development/	Persian	Male+Female	Captive client	2
Weaning	Reproductive	NA	121	Felis catus	https://dollfacepersiankittens.com/kitten-growth-development/	Persian	Male+Female	Captive client	1
Weaning (Offset)	Reproductive	NA	131.5	Felis catus	https://dollfacepersiankittens.com/kitten-growth-development/	Persian	Male+Female	Captive client	2
Umbilical stump falls off	Body	Anatomy	72	Felis catus	https://dollfacepersiankittens.com/kitten-growth-development/	Persian	Male+Female	Captive client	2
Umbilical stump falls off	Body	Anatomy	69.5	Felis catus	https://mainestreetcoons.com/kitten-development	Maine Coon	Male+Female	Captive client	2
Eye opening	Behavior	NA	72	Felis catus	https://mainestreetcoons.com/kitten-development	Maine Coon	Male+Female	Captive client	2
Eye opening	Behavior	Behavior	73.5	Felis catus	https://mainestreetcoons.com/kitten-development	Maine Coon	Male+Female	Captive client	2
Eye opening	Behavior	NA	75	Felis catus	https://mainestreetcoons.com/kitten-development	Maine Coon	Male+Female	Captive client	2
Ears open (auditory canals fully open or external ear canals opening)	Body	NA	70	Felis catus	https://mainestreetcoons.com/kitten-development	Maine Coon	Male+Female	Captive client	2
Stand up	Behavior	NA	83	Felis catus	https://mainestreetcoons.com/kitten-development	Maine Coon	Male+Female	Captive client	2
Walk development (Onset)	Behavior	NA	83	Felis catus	https://mainestreetcoons.com/kitten-development	Maine Coon	Male+Female	Captive client	2
Self-grooming	Behavior	NA	83	Felis catus	https://mainestreetcoons.com/kitten-development	Maine Coon	Male+Female	Captive client	2
Purr onset	Behavior	NA	83	Felis catus	https://mainestreetcoons.com/kitten-development	Maine Coon	Male+Female	Captive client	2
Weaning	Reproductive	NA	97	Felis catus	https://mainestreetcoons.com/kitten-development	Maine Coon	Male+Female	Captive client	1
Ear unfolding (Offset)	Body	NA	83	Felis catus	https://mainestreetcoons.com/kitten-development	Maine Coon	Male+Female	Captive client	2
Independent urination	Behavior	NA	83	Felis catus	https://mainestreetcoons.com/kitten-development	Maine Coon	Male+Female	Captive client	1
Independent defecation	Behavior	NA	83	Felis catus	https://mainestreetcoons.com/kitten-development	Maine Coon	Male+Female	Captive client	1
Independent urination	Behavior	NA	86.5	Felis catus	https://mainestreetcoons.com/kitten-development	Maine Coon	Male+Female	Captive client	2
Independent defecation	Behavior	NA	86.5	Felis catus	https://mainestreetcoons.com/kitten-development	Maine Coon	Male+Female	Captive client	2
Independent urination	Behavior	NA	90	Felis catus	https://mainestreetcoons.com/kitten-development	Maine Coon	Male+Female	Captive client	3
Independent defecation	Behavior	NA	90	Felis catus	https://mainestreetcoons.com/kitten-development	Maine Coon	Male+Female	Captive client	3
Deciduous teeth eruption (Offset)	Teeth	NA	90	Felis catus	https://mainestreetcoons.com/kitten-development	Maine Coon	Male+Female	Captive	2
Run	Behavior	NA	97	Felis catus	https://mainestreetcoons.com/kitten-development	Maine Coon	Male+Female	Captive client	2
Pounce	Behavior	NA	97	Felis catus	https://mainestreetcoons.com/kitten-development	Maine Coon	Male+Female	Captive client	2
Ear unfolding (Onset)	Behavior	NA	72	Felis catus	https://www.minoosmainecoons.com/breeding.html	Maine Coon	Male+Female	Captive client	2
Umbilical stump falls off	Body	NA	71	Felis catus	https://www.minoosmainecoons.com/breeding.html	Maine Coon	Male+Female	Captive client	2
Reported Gestation	Reproductive	NA	63	Felis catus	https://www.minoosmainecoons.com/breeding.html	Maine Coon	Male+Female	Captive client	1
Reported Gestation	Reproductive	NA	66.5	Felis catus	https://www.minoosmainecoons.com/breeding.html	Maine Coon	Male+Female	Captive client	2
Reported Gestation	Reproductive	NA	70	Felis catus	https://www.minoosmainecoons.com/breeding.html	Maine Coon	Male+Female	Captive client	3
Ears open (auditory canals fully open or external ear canals opening)	Body	NA	72	Felis catus	https://www.minoosmainecoons.com/breeding.html	Maine Coon	Male+Female	Captive client	2
Eye opening (Onset)	Behavior	NA	73	Felis catus	https://www.minoosmainecoons.com/breeding.html	Maine Coon	Male+Female	Captive client	1
Eye opening (Onset)	Behavior	Behavior	75	Felis catus	https://www.minoosmainecoons.com/breeding.html	Maine Coon	Male+Female	Captive client	2
Eye opening (Onset)	Behavior	NA	77	Felis catus	https://www.minoosmainecoons.com/breeding.html	Maine Coon	Male+Female	Captive client	3
Eye opening (Offset)	Behavior	Behavior	79	Felis catus	https://www.minoosmainecoons.com/breeding.html	Maine Coon	Male+Female	Captive client	2
Walk development (Onset)	Behavior	NA	79	Felis catus	https://www.minoosmainecoons.com/breeding.html	Maine Coon	Male+Female	Captive client	2
Prone posture -lift head past horizontal plane	Behavior	NA	72	Felis catus	https://www.minoosmainecoons.com/breeding.html	Maine Coon	Male+Female	Captive client	2
Claws Retractable	Behavior	NA	86	Felis catus	https://www.minoosmainecoons.com/breeding.html	Maine Coon	Male+Female	Captive client	2
Deciduous incisors eruption	Teeth	NA	86	Felis catus	https://www.minoosmainecoons.com/breeding.html	Maine Coon	Male+Female	Captive client	2
Exploratory behavior (Onset)	Behavior	NA	86	Felis catus	https://www.minoosmainecoons.com/breeding.html	Maine Coon	Male+Female	Captive client	2
Walk development	Behavior	NA	86	Felis catus	https://www.minoosmainecoons.com/breeding.html	Maine Coon	Male+Female	Captive client	2
Self-grooming	Behavior	NA	86	Felis catus	https://www.minoosmainecoons.com/breeding.html	Maine Coon	Male+Female	Captive client	2
Weaning	Behavior	NA	110.5	Felis catus	https://www.minoosmainecoons.com/breeding.html	Maine Coon	Male+Female	Captive client	2
Eye opening (Onset)	Behavior	Behavior	70	Felis catus	https://mythicmainecoons.com/kitten-info/	Maine Coon	Male+Female	Captive client	2
Eye opening (Onset)	Behavior	Behavior	75	Felis catus	https://www.purrinlot.com/blog.htm	Persian	Male	Captive client	2
Sit up (Onset)	Behavior	NA	89	Felis catus	https://www.purrinlot.com/blog.htm	Persian	Male	Captive client	2
Walk development	Behavior	NA	93	Felis catus	https://www.purrinlot.com/blog.htm	Persian	Male	Captive client	2
Run	Behavior	NA	94	Felis catus	https://www.purrinlot.com/blog.htm	Persian	Male	Captive client	2
Stand up	Behavior	NA	89	Felis catus	https://www.purrinlot.com/blog.htm	Persian	Male	Captive client	2
Climb	Behavior	NA	94	Felis catus	https://www.purrinlot.com/blog.htm	Persian	Male	Captive client	2
Eye opening	Behavior	NA	75	Felis catus	https://buckaroobengals.com/successful-bengal-kitten-development/	Bengal	Male+Female	Captive client	1
Eye opening	Behavior	NA	77	Felis catus	https://buckaroobengals.com/successful-bengal-kitten-development/	Bengal	Male+Female	Captive client	2
Eye opening	Behavior	NA	79	Felis catus	https://buckaroobengals.com/successful-bengal-kitten-development/	Bengal	Male+Female	Captive client	3
Sit up (Onset)	Behavior	Locomotion	86	Felis catus	https://buckaroobengals.com/successful-bengal-kitten-development/	Bengal	Male+Female	Captive client	2
Walk development (Onset)	Behavior	NA	93	Felis catus	https://buckaroobengals.com/successful-bengal-kitten-development/	Bengal	Male+Female	Captive client	2
Solitary or object play (Onset)	Behavior	NA	93	Felis catus	https://buckaroobengals.com/successful-bengal-kitten-development/	Bengal	Male+Female	Captive client	2
Exploratory behavior (Onset)	Behavior	NA	93	Felis catus	https://buckaroobengals.com/successful-bengal-kitten-development/	Bengal	Male+Female	Captive client	2
Claws Retractable	Behavior	NA	93	Felis catus	https://buckaroobengals.com/successful-bengal-kitten-development/	Bengal	Male+Female	Captive client	1
Pounce	Behavior	NA	100	Felis catus	https://buckaroobengals.com/successful-bengal-kitten-development/	Bengal	Male+Female	Captive client	2
Jump	Behavior	NA	110.5	Felis catus	https://buckaroobengals.com/successful-bengal-kitten-development/	Bengal	Male+Female	Captive client	2
Eats solid food (Onset)	Behavior	NA	100	Felis catus	https://buckaroobengals.com/successful-bengal-kitten-development/	Bengal	Male+Female	Captive client	3
Skull base synchondroses ossifies	Bone	NA	455	Felis catus	Schmidt MJ, Farke D, Staszyk C, Lang A, Büttner K, Plendl J, Kampschulte M. Closure times of neurocranial sutures and synchondroses in Persian compared to Domestic Shorthair cats. Scientific Reports. 2022 Jan 12;12(1):573.	Persian	Male+Female	Captive client	2
Skull base synchondroses ossifies	Bone	NA	770	Felis catus	Schmidt MJ, Farke D, Staszyk C, Lang A, Büttner K, Plendl J, Kampschulte M. Closure times of neurocranial sutures and synchondroses in Persian compared to Domestic Shorthair cats. Scientific Reports. 2022 Jan 12;12(1):573.	Domestic shorthair	Male+Female	Captive client	2
Eye opening	Behavior	Behavior	73	Felis catus	Blake R, Crawford ML. Development of strabismus in Siamese cats. Brain Research. 1974 Sep 13;77(3):492-6.	Siamese	Male+Female	Captive colony	1
Eye opening	Behavior	Behavior	76	Felis catus	Blake R, Crawford ML. Development of strabismus in Siamese cats. Brain Research. 1974 Sep 13;77(3):492-6.	Siamese	Male+Female	Captive colony	3
Eye opening	Behavior	Behavior	74.5	Felis catus	Blake R, Crawford ML. Development of strabismus in Siamese cats. Brain Research. 1974 Sep 13;77(3):492-6.	Siamese	Male+Female	Captive colony	2
Eye opening	Behavior	Behavior	72	Felis catus	Grant S, Berman NE. Late loss of connections during callosal development in Siamese cats. Developmental brain research. 1995 Sep 29;88(2):132-47.	Siamese	Male+Female	Captive colony	1
Eye opening	Behavior	Behavior	75	Felis catus	Grant S, Berman NE. Late loss of connections during callosal development in Siamese cats. Developmental brain research. 1995 Sep 29;88(2):132-47.	Siamese	Male+Female	Captive colony	3
Eye opening	Behavior	Behavior	73.5	Felis catus	Grant S, Berman NE. Late loss of connections during callosal development in Siamese cats. Developmental brain research. 1995 Sep 29;88(2):132-47.	Siamese	Male+Female	Captive colony	2
Optic axons at optic stalk	Brain	NA	23	Felis catus	Webster MJ, Shatz CJ, Kliot M, Silver J. Abnormal pigmentation and unusual morphogenesis of the optic stalk may be correlated with retinal axon misguidance in embryonic Siamese cats. Journal of Comparative Neurology. 1988 Mar 22;269(4):592-611.	Siamese	Male+Female	Captive colony	2
Optic axons at optic stalk	Brain	NA	23	Felis catus	Webster MJ, Shatz CJ, Kliot M, Silver J. Abnormal pigmentation and unusual morphogenesis of the optic stalk may be correlated with retinal axon misguidance in embryonic Siamese cats. Journal of Comparative Neurology. 1988 Mar 22;269(4):592-611.	Domestic shorthair	Male+Female	Captive colony	2
Retinal pigment epithelium is visible	Eyes	NA	23	Felis catus	Webster MJ, Shatz CJ, Kliot M, Silver J. Abnormal pigmentation and unusual morphogenesis of the optic stalk may be correlated with retinal axon misguidance in embryonic Siamese cats. Journal of Comparative Neurology. 1988 Mar 22;269(4):592-611.	Siamese	Male+Female	Captive colony	2
Retinal pigment epithelium is visible	Eyes	NA	23	Felis catus	Webster MJ, Shatz CJ, Kliot M, Silver J. Abnormal pigmentation and unusual morphogenesis of the optic stalk may be correlated with retinal axon misguidance in embryonic Siamese cats. Journal of Comparative Neurology. 1988 Mar 22;269(4):592-611.	Domestic shorthair	Male+Female	Captive colony	2
Eye opening	Behavior	Behavior	75.5	Felis catus	https://www.life-with-siamese-cats.com/kitten-development.html	Siamese	Male+Female	Captive client	2
Crawl (Onset)	Behavior	NA	75.5	Felis catus	https://www.life-with-siamese-cats.com/kitten-development.html	Siamese	Male+Female	Captive client	2
Ear unfolding (Onset)	Behavior	NA	82.5	Felis catus	https://www.life-with-siamese-cats.com/kitten-development.html	Siamese	Male+Female	Captive client	2
Deciduous teeth eruption (Onset)	Behavior	NA	82.5	Felis catus	https://www.life-with-siamese-cats.com/kitten-development.html	Siamese	Male+Female	Captive client	2
Stand (Onset)	Behavior	NA	82.5	Felis catus	https://www.life-with-siamese-cats.com/kitten-development.html	Siamese	Male+Female	Captive client	2
Exploratory behavior (Onset)	Behavior	NA	93	Felis catus	https://www.life-with-siamese-cats.com/kitten-development.html	Siamese	Male+Female	Captive client	2
Weaning (Onset)	Reproductive	NA	93	Felis catus	https://www.life-with-siamese-cats.com/kitten-development.html	Siamese	Male+Female	Captive client	1
Eats solid food (Onset)	Reproductive	NA	93	Felis catus	https://www.life-with-siamese-cats.com/kitten-development.html	Siamese	Male+Female	Captive client	1
Weaning (Offset)	Reproductive	NA	121	Felis catus	https://www.life-with-siamese-cats.com/kitten-development.html	Siamese	Male+Female	Captive client	2
Eats solid food (Onset)	Behavior	NA	93	Felis catus	https://www.life-with-siamese-cats.com/kitten-development.html	Siamese	Male+Female	Captive client	2
Reported Gestation	Reproductive	Life history	64.92	Felis catus	Thakur PJ, Rangnekar MN, Gulavane SU, Chaudhari RJ. LITTER SIZE IN PERSIAN CATS AND ITS INFLUENCE ON GESTATION LENGTH. Indian Journal of Canine Practice Volume. 2015 Jun;7(1).	Persian	Male+Female	Captive client	2
Reported Gestation	Reproductive	Life history	64	Felis catus	Thakur PJ, Rangnekar MN, Gulavane SU, Chaudhari RJ. LITTER SIZE IN PERSIAN CATS AND ITS INFLUENCE ON GESTATION LENGTH. Indian Journal of Canine Practice Volume. 2015 Jun;7(1).	Persian	Male+Female	Captive client	2
Reported Gestation	Reproductive	Life history	65	Felis catus	Thakur PJ, Rangnekar MN, Gulavane SU, Chaudhari RJ. LITTER SIZE IN PERSIAN CATS AND ITS INFLUENCE ON GESTATION LENGTH. Indian Journal of Canine Practice Volume. 2015 Jun;7(1).	Persian	Male+Female	Captive client	2
Reported Gestation	Reproductive	Life history	63	Felis catus	Thakur PJ, Rangnekar MN, Gulavane SU, Chaudhari RJ. LITTER SIZE IN PERSIAN CATS AND ITS INFLUENCE ON GESTATION LENGTH. Indian Journal of Canine Practice Volume. 2015 Jun;7(1).	Persian	Male+Female	Captive client	2
Reported Gestation	Reproductive	Life history	66	Felis catus	Thakur PJ, Rangnekar MN, Gulavane SU, Chaudhari RJ. LITTER SIZE IN PERSIAN CATS AND ITS INFLUENCE ON GESTATION LENGTH. Indian Journal of Canine Practice Volume. 2015 Jun;7(1).	Persian	Male+Female	Captive client	2
Reported Gestation	Reproductive	Life history	62	Felis catus	Thakur PJ, Rangnekar MN, Gulavane SU, Chaudhari RJ. LITTER SIZE IN PERSIAN CATS AND ITS INFLUENCE ON GESTATION LENGTH. Indian Journal of Canine Practice Volume. 2015 Jun;7(1).	Persian	Male+Female	Captive client	1
Reported Gestation	Reproductive	Life history	67	Felis catus	Thakur PJ, Rangnekar MN, Gulavane SU, Chaudhari RJ. LITTER SIZE IN PERSIAN CATS AND ITS INFLUENCE ON GESTATION LENGTH. Indian Journal of Canine Practice Volume. 2015 Jun;7(1).	Persian	Male+Female	Captive client	2
Reported Gestation	Reproductive	Life history	69	Felis catus	Thakur PJ, Rangnekar MN, Gulavane SU, Chaudhari RJ. LITTER SIZE IN PERSIAN CATS AND ITS INFLUENCE ON GESTATION LENGTH. Indian Journal of Canine Practice Volume. 2015 Jun;7(1).	Persian	Male+Female	Captive client	3
Reported Gestation	Reproductive	Life history	54	Felis catus	Şendağ S, Alan M, EŞKİ F, Goericke-Pesch S, Wehrend A. Correlations between gestation period and age, body weight and litter size in Van cats. KLEINTIERPRAXIS. 2009;54(6).	Van cat	Male+Female	Captive client	1
Reported Gestation	Reproductive	Life history	68	Felis catus	Şendağ S, Alan M, EŞKİ F, Goericke-Pesch S, Wehrend A. Correlations between gestation period and age, body weight and litter size in Van cats. KLEINTIERPRAXIS. 2009;54(6).	Van cat	Male+Female	Captive client	3
Reported Gestation	Reproductive	Life history	61	Felis catus	Şendağ S, Alan M, EŞKİ F, Goericke-Pesch S, Wehrend A. Correlations between gestation period and age, body weight and litter size in Van cats. KLEINTIERPRAXIS. 2009;54(6).	Van cat	Male+Female	Captive client	2
Ear unfolding	Behavior	NA	79	Felis catus	https://purebredkitties.com/blogs/abyssinian-cat/unveiling-the-enchanting-growth-stages-of-abyssinian-cats-from-kitten-to-majestic-companion?srsltid=AfmBOoqZdj0erGxoOThULm636PxS1y0qLTpH5mZ8b2w7JqZDSpqgYGuU	Abyssnian	Male+Female	Captive client	2
Walk development (Onset)	Behavior	NA	79	Felis catus	https://purebredkitties.com/blogs/abyssinian-cat/unveiling-the-enchanting-growth-stages-of-abyssinian-cats-from-kitten-to-majestic-companion?srsltid=AfmBOoqZdj0erGxoOThULm636PxS1y0qLTpH5mZ8b2w7JqZDSpqgYGuU	Abyssnian	Male+Female	Captive client	2
Eye opening	Behavior	Behavior	82.5	Felis catus	https://ragdollkittensforyou.com/blog/how-fast-do-ragdoll-kittens-grow-a-month-by-month-guide/	Ragdoll	Male+Female	Captive client	2
Exploratory behavior (Onset)	Behavior	NA	82.5	Felis catus	https://ragdollkittensforyou.com/blog/how-fast-do-ragdoll-kittens-grow-a-month-by-month-guide/	Ragdoll	Male+Female	Captive client	2
Social play (Onset)	Behavior	NA	91.25	Felis catus	https://ragdollkittensforyou.com/blog/how-fast-do-ragdoll-kittens-grow-a-month-by-month-guide/	Ragdoll	Male+Female	Captive client	2
Weaning	Behavior	NA	107	Felis catus	https://ragdollkittensforyou.com/blog/how-fast-do-ragdoll-kittens-grow-a-month-by-month-guide/	Ragdoll	Male+Female	Captive client	2
Solitary or object play (Onset)	Behavior	NA	93	Felis catus	Barrett P, Bateson P. The development of play in cats. Behaviour. 1978 Jan 1;66(1-2):106-20.	inbred domestic cats	Male	Captive colony	2
Solitary or object play (Onset)	Behavior	NA	93	Felis catus	Barrett P, Bateson P. The development of play in cats. Behaviour. 1978 Jan 1;66(1-2):106-20.	inbred domestic cats	Female	Captive colony	2
Solitary or object play (Peak)	Behavior	NA	128	Felis catus	Barrett P, Bateson P. The development of play in cats. Behaviour. 1978 Jan 1;66(1-2):106-20.	inbred domestic cats	Male	Captive colony	2
Social play (Peak)	Behavior	NA	100	Felis catus	Barrett P, Bateson P. The development of play in cats. Behaviour. 1978 Jan 1;66(1-2):106-20.	inbred domestic cats	Male+Female	Captive colony	2
Eye opening	Behavior	NA	79	Felis catus	https://www.lovemeow.com/stray-cat-house-kittens-resident-2667698623.html	Domestic shorthair	Male+Female	Captive client	2
Leaving the den/nest (Onset)	Behavior	NA	79	Felis catus	https://www.lovemeow.com/stray-cat-house-kittens-resident-2667698623.html	Domestic shorthair	Male+Female	Captive client	2
Walk development (Onset)	Behavior	NA	79	Felis catus	https://www.lovemeow.com/stray-cat-house-kittens-resident-2667698623.html	Domestic shorthair	Male+Female	Captive client	2
Eye opening (Offset)	Behavior	Behavior	79	Felis catus	https://thecatsite.com/threads/17-day-old-kitten-eyes-closed.458773/	Domestic shorthair	Male+Female	Captive client	2
Ear unfolding (Onset)	Behavior	NA	68	Felis catus	https://whis-purr.org/sites/default/files/resources/Kitten_Age_Progression.pdf	Domestic shorthair	Male+Female	Captive client	2
Eye opening (Onset)	Behavior	Behavior	71	Felis catus	https://whis-purr.org/sites/default/files/resources/Kitten_Age_Progression.pdf	Domestic shorthair	Male+Female	Captive client	2
Crawl (Onset)	Behavior	NA	71	Felis catus	https://whis-purr.org/sites/default/files/resources/Kitten_Age_Progression.pdf	Domestic shorthair	Male+Female	Captive client	2
Walk development (Onset)	Behavior	NA	77	Felis catus	https://whis-purr.org/sites/default/files/resources/Kitten_Age_Progression.pdf	Domestic shorthair	Male+Female	Captive client	2
Walk development (Offset)	Behavior	NA	100	Felis catus	https://whis-purr.org/sites/default/files/resources/Kitten_Age_Progression.pdf	Domestic shorthair	Male+Female	Captive client	2
Ears open (auditory canals fully open or external ear canals opening)	Ears	Anatomy	82.5	Felis catus	https://whis-purr.org/sites/default/files/resources/Kitten_Age_Progression.pdf	NA	Male+Female	Captive client	2
Eye opening (Offset)	Behavior	Behavior	86	Felis catus	https://whis-purr.org/sites/default/files/resources/Kitten_Age_Progression.pdf	Domestic shorthair	Male+Female	Captive client	3
Eyes change color	Eyes	Behavior	149	Felis catus	https://whis-purr.org/sites/default/files/resources/Kitten_Age_Progression.pdf	Domestic shorthair	Male+Female	Captive client	2
Play (Onset)	Behavior	NA	93	Felis catus	https://whis-purr.org/sites/default/files/resources/Kitten_Age_Progression.pdf	Domestic shorthair	Male+Female	Captive client	2
Exploratory behavior (Onset)	Behavior	NA	93	Felis catus	https://whis-purr.org/sites/default/files/resources/Kitten_Age_Progression.pdf	Domestic shorthair	Male+Female	Captive client	2
Deciduous teeth eruption (Offset)	Teeth	Eruption	121	Felis catus	https://whis-purr.org/sites/default/files/resources/Kitten_Age_Progression.pdf	Domestic shorthair	Male+Female	Captive client	2
Deciduous teeth eruption (Onset)	Teeth	Eruption	79	Felis catus	https://whis-purr.org/sites/default/files/resources/Kitten_Age_Progression.pdf	Domestic shorthair	Male+Female	Captive client	2
Deciduous incisors eruption	Teeth	Eruption	79	Felis catus	https://whis-purr.org/sites/default/files/resources/Kitten_Age_Progression.pdf	Domestic shorthair	Male+Female	Captive client	2
Deciduous canines eruption	Teeth	Eruption	89.5	Felis catus	https://whis-purr.org/sites/default/files/resources/Kitten_Age_Progression.pdf	Domestic shorthair	Male+Female	Captive client	2
Deciduous premolars eruption	Teeth	Eruption	100	Felis catus	https://whis-purr.org/sites/default/files/resources/Kitten_Age_Progression.pdf	Domestic shorthair	Male+Female	Captive client	2
Incisors eruption	Teeth	Eruption	163	Felis catus	https://whis-purr.org/sites/default/files/resources/Kitten_Age_Progression.pdf	Domestic shorthair	Male+Female	Captive client	2
Permanent teeth eruption (Onset)	Teeth	Eruption	163	Felis catus	https://whis-purr.org/sites/default/files/resources/Kitten_Age_Progression.pdf	Domestic shorthair	Male+Female	Captive client	2
Permanent teeth eruption (Offset)	Teeth	Eruption	275	Felis catus	https://whis-purr.org/sites/default/files/resources/Kitten_Age_Progression.pdf	Domestic shorthair	Male+Female	Captive client	2
Sexual maturity	Behavior	NA	317	Felis catus	https://whis-purr.org/sites/default/files/resources/Kitten_Age_Progression.pdf	Domestic shorthair	Male+Female	Captive client	2
Deciduous incisors eruption	Teeth	Eruption	78	Felis catus	Orsini P, Hennet P. Anatomy of the mouth and teeth of the cat. Vet Clin North Am Small Anim Pract. 1992 Nov;22(6):1265-77. doi: 10.1016/s0195-5616(92)50126-7. PMID: 1455572.	NA	Male+Female	Captive	2
Deciduous canines eruption	Teeth	Eruption	83	Felis catus	Orsini P, Hennet P. Anatomy of the mouth and teeth of the cat. Vet Clin North Am Small Anim Pract. 1992 Nov;22(6):1265-77. doi: 10.1016/s0195-5616(92)50126-7. PMID: 1455572.	NA	Male+Female	Captive	2
Deciduous canines eruption	Teeth	Eruption	83.25	Felis catus	Wright J. Biological significance of mammalian milk teeth. Cornell University; 1983.	NA	Male+Female	Captive	2
Deciduous incisors eruption	Teeth	Eruption	77.5	Felis catus	Wright J. Biological significance of mammalian milk teeth. Cornell University; 1983.	NA	Male+Female	Captive	2
Incisors eruption	Teeth	Eruption	184	Felis catus	Orsini P, Hennet P. Anatomy of the mouth and teeth of the cat. Vet Clin North Am Small Anim Pract. 1992 Nov;22(6):1265-77. doi: 10.1016/s0195-5616(92)50126-7. PMID: 1455572.	NA	Male+Female	Captive	2
Premolars eruption	Teeth	Eruption	227	Felis catus	Orsini P, Hennet P. Anatomy of the mouth and teeth of the cat. Vet Clin North Am Small Anim Pract. 1992 Nov;22(6):1265-77. doi: 10.1016/s0195-5616(92)50126-7. PMID: 1455572.	NA	Male+Female	Captive	2
Molars eruption	Teeth	Eruption	211	Felis catus	Orsini P, Hennet P. Anatomy of the mouth and teeth of the cat. Vet Clin North Am Small Anim Pract. 1992 Nov;22(6):1265-77. doi: 10.1016/s0195-5616(92)50126-7. PMID: 1455572.	NA	Male+Female	Captive	2
Forelimb movement (Onset)	Behavior	NA	37	Felis catus	DAVIDSON AP, NYLAND TG, TSUTSUI T. Pregnancy diagnosis with ultrasound in the domestic cat. Veterinary Radiology. 1986 Jul;27(4):109-14.	Unknown	Male+Female	Captive	2
Forelimb bud emerges	Body	NA	18	Felis catus	DAVIDSON AP, NYLAND TG, TSUTSUI T. Pregnancy diagnosis with ultrasound in the domestic cat. Veterinary Radiology. 1986 Jul;27(4):109-14.	Unknown	Male+Female	Captive	2
Hindlimb bud emerges	Body	NA	19	Felis catus	DAVIDSON AP, NYLAND TG, TSUTSUI T. Pregnancy diagnosis with ultrasound in the domestic cat. Veterinary Radiology. 1986 Jul;27(4):109-14.	Unknown	Male+Female	Captive	2
First Heartbeat	Body	NA	16	Felis catus	DAVIDSON AP, NYLAND TG, TSUTSUI T. Pregnancy diagnosis with ultrasound in the domestic cat. Veterinary Radiology. 1986 Jul;27(4):109-14.	Unknown	Male+Female	Captive	2
Suckling (Onset)	Behavior	NA	50	Felis catus	Zambelli D, Prati F. Ultrasonography for pregnancy diagnosis and evaluation in queens. Theriogenology. 2006 Jul 1;66(1):135-44. doi: 10.1016/j.theriogenology.2006.04.004. Epub 2006 May 23. PMID: 16716385.	Unknown	Male+Female	Captive	2
Deciduous incisors eruption	Teeth	Eruption	79	Felis catus	Goel P, Bala N. General dentist venturing into the field of veterinary dentistry. International Journal of Research in Health and Allied Sciences. 2016 Oct;2(4):5-10.	NA	Male+Female	Captive	1
Deciduous incisors eruption	Teeth	Eruption	82.5	Felis catus	Goel P, Bala N. General dentist venturing into the field of veterinary dentistry. International Journal of Research in Health and Allied Sciences. 2016 Oct;2(4):5-10.	NA	Male+Female	Captive	2
Deciduous incisors eruption	Teeth	Eruption	86	Felis catus	Goel P, Bala N. General dentist venturing into the field of veterinary dentistry. International Journal of Research in Health and Allied Sciences. 2016 Oct;2(4):5-10.	NA	Male+Female	Captive	3
Deciduous canines eruption	Teeth	Eruption	86	Felis catus	Goel P, Bala N. General dentist venturing into the field of veterinary dentistry. International Journal of Research in Health and Allied Sciences. 2016 Oct;2(4):5-10.	NA	Male+Female	Captive	1
Deciduous canines eruption	Teeth	Eruption	89.5	Felis catus	Goel P, Bala N. General dentist venturing into the field of veterinary dentistry. International Journal of Research in Health and Allied Sciences. 2016 Oct;2(4):5-10.	NA	Male+Female	Captive	2
Deciduous canines eruption	Teeth	Eruption	93	Felis catus	Goel P, Bala N. General dentist venturing into the field of veterinary dentistry. International Journal of Research in Health and Allied Sciences. 2016 Oct;2(4):5-10.	NA	Male+Female	Captive	3
Deciduous premolars eruption	Teeth	Eruption	86	Felis catus	Goel P, Bala N. General dentist venturing into the field of veterinary dentistry. International Journal of Research in Health and Allied Sciences. 2016 Oct;2(4):5-10.	NA	Male+Female	Captive	1
Deciduous premolars eruption	Teeth	Eruption	96.5	Felis catus	Goel P, Bala N. General dentist venturing into the field of veterinary dentistry. International Journal of Research in Health and Allied Sciences. 2016 Oct;2(4):5-10.	NA	Male+Female	Captive	2
Deciduous premolars eruption	Teeth	Eruption	107	Felis catus	Goel P, Bala N. General dentist venturing into the field of veterinary dentistry. International Journal of Research in Health and Allied Sciences. 2016 Oct;2(4):5-10.	NA	Male+Female	Captive	3
Deciduous teeth eruption (Onset)	Teeth	Eruption	79	Felis catus	Goel P, Bala N. General dentist venturing into the field of veterinary dentistry. International Journal of Research in Health and Allied Sciences. 2016 Oct;2(4):5-10.	NA	Male+Female	Captive	1
Deciduous teeth eruption (Onset)	Teeth	Eruption	82.5	Felis catus	Goel P, Bala N. General dentist venturing into the field of veterinary dentistry. International Journal of Research in Health and Allied Sciences. 2016 Oct;2(4):5-10.	NA	Male+Female	Captive	2
Deciduous teeth eruption (Onset)	Teeth	Eruption	86	Felis catus	Goel P, Bala N. General dentist venturing into the field of veterinary dentistry. International Journal of Research in Health and Allied Sciences. 2016 Oct;2(4):5-10.	NA	Male+Female	Captive	3
Deciduous teeth eruption (Offset)	Teeth	Eruption	96.5	Felis catus	Goel P, Bala N. General dentist venturing into the field of veterinary dentistry. International Journal of Research in Health and Allied Sciences. 2016 Oct;2(4):5-10.	NA	Male+Female	Captive	2
Permanent teeth eruption (Onset)	Teeth	Eruption	170	Felis catus	Goel P, Bala N. General dentist venturing into the field of veterinary dentistry. International Journal of Research in Health and Allied Sciences. 2016 Oct;2(4):5-10.	NA	Male+Female	Captive	2
Incisors eruption	Teeth	Eruption	155	Felis catus	Goel P, Bala N. General dentist venturing into the field of veterinary dentistry. International Journal of Research in Health and Allied Sciences. 2016 Oct;2(4):5-10.	NA	Male+Female	Captive	1
Incisors eruption	Teeth	Eruption	170	Felis catus	Goel P, Bala N. General dentist venturing into the field of veterinary dentistry. International Journal of Research in Health and Allied Sciences. 2016 Oct;2(4):5-10.	NA	Male+Female	Captive	2
Incisors eruption	Teeth	Eruption	185	Felis catus	Goel P, Bala N. General dentist venturing into the field of veterinary dentistry. International Journal of Research in Health and Allied Sciences. 2016 Oct;2(4):5-10.	NA	Male+Female	Captive	3
Canines eruption	Teeth	Eruption	185	Felis catus	Goel P, Bala N. General dentist venturing into the field of veterinary dentistry. International Journal of Research in Health and Allied Sciences. 2016 Oct;2(4):5-10.	NA	Male+Female	Captive	1
Canines eruption	Teeth	Eruption	200	Felis catus	Goel P, Bala N. General dentist venturing into the field of veterinary dentistry. International Journal of Research in Health and Allied Sciences. 2016 Oct;2(4):5-10.	NA	Male+Female	Captive	2
Canines eruption	Teeth	Eruption	215	Felis catus	Goel P, Bala N. General dentist venturing into the field of veterinary dentistry. International Journal of Research in Health and Allied Sciences. 2016 Oct;2(4):5-10.	NA	Male+Female	Captive	3
Premolars eruption	Teeth	Eruption	185	Felis catus	Goel P, Bala N. General dentist venturing into the field of veterinary dentistry. International Journal of Research in Health and Allied Sciences. 2016 Oct;2(4):5-10.	NA	Male+Female	Captive	1
Premolars eruption	Teeth	Eruption	215	Felis catus	Goel P, Bala N. General dentist venturing into the field of veterinary dentistry. International Journal of Research in Health and Allied Sciences. 2016 Oct;2(4):5-10.	NA	Male+Female	Captive	2
Premolars eruption	Teeth	Eruption	245	Felis catus	Goel P, Bala N. General dentist venturing into the field of veterinary dentistry. International Journal of Research in Health and Allied Sciences. 2016 Oct;2(4):5-10.	NA	Male+Female	Captive	3
Molarseruption	Teeth	Eruption	200	Felis catus	Goel P, Bala N. General dentist venturing into the field of veterinary dentistry. International Journal of Research in Health and Allied Sciences. 2016 Oct;2(4):5-10.	NA	Male+Female	Captive	2
Permanent teeth eruption (Offset)	Teeth	Eruption	200	Felis catus	Goel P, Bala N. General dentist venturing into the field of veterinary dentistry. International Journal of Research in Health and Allied Sciences. 2016 Oct;2(4):5-10.	NA	Male+Female	Captive	2
Permanent teeth eruption (Offset)	Teeth	Eruption	245	Felis catus	Goel P, Bala N. General dentist venturing into the field of veterinary dentistry. International Journal of Research in Health and Allied Sciences. 2016 Oct;2(4):5-10.	NA	Male+Female	Captive	3
Deciduous premolars eruption	Teeth	Eruption	103.5	Felis catus	Little S. Feline pediatrics: how to treat the small and the sick. Compendium: Continuing Education For Veterinarians. 2011 Jan 16;33(9):1-6.	NA	Male+Female	Captive	2
Eye opening	Behavior	NA	72	Felis catus	Little S. Feline pediatrics: how to treat the small and the sick. Compendium: Continuing Education For Veterinarians. 2011 Jan 16;33(9):1-6.	NA	Male+Female	Captive	1
Eye opening	Behavior	NA	73.5	Felis catus	Little S. Feline pediatrics: how to treat the small and the sick. Compendium: Continuing Education For Veterinarians. 2011 Jan 16;33(9):1-6.	NA	Male+Female	Captive	2
Eye opening	Behavior	NA	75	Felis catus	Little S. Feline pediatrics: how to treat the small and the sick. Compendium: Continuing Education For Veterinarians. 2011 Jan 16;33(9):1-6.	NA	Male+Female	Captive	3
Crawl (Onset)	Behavior	NA	72	Felis catus	Little S. Feline pediatrics: how to treat the small and the sick. Compendium: Continuing Education For Veterinarians. 2011 Jan 16;33(9):1-6.	NA	Male+Female	Captive	1
Crawl (Onset)	Behavior	NA	75.5	Felis catus	Little S. Feline pediatrics: how to treat the small and the sick. Compendium: Continuing Education For Veterinarians. 2011 Jan 16;33(9):1-6.	NA	Male+Female	Captive	2
Crawl (Onset)	Behavior	NA	79	Felis catus	Little S. Feline pediatrics: how to treat the small and the sick. Compendium: Continuing Education For Veterinarians. 2011 Jan 16;33(9):1-6.	NA	Male+Female	Captive	3
Independent defecation	Behavior	NA	86	Felis catus	Little S. Feline pediatrics: how to treat the small and the sick. Compendium: Continuing Education For Veterinarians. 2011 Jan 16;33(9):1-6.	NA	Male+Female	Captive	2
Independent urination	Behavior	NA	86	Felis catus	Little S. Feline pediatrics: how to treat the small and the sick. Compendium: Continuing Education For Veterinarians. 2011 Jan 16;33(9):1-6.	NA	Male+Female	Captive	2
Menace Response	Behavior	NA	93	Felis catus	Little S. Feline pediatrics: how to treat the small and the sick. Compendium: Continuing Education For Veterinarians. 2011 Jan 16;33(9):1-6.	NA	Male+Female	Captive	1
Pupillary light reflex (Onset)	Behavior	NA	93	Felis catus	Little S. Feline pediatrics: how to treat the small and the sick. Compendium: Continuing Education For Veterinarians. 2011 Jan 16;33(9):1-6.	NA	Male+Female	Captive	1
Eyes change color	Eyes	NA	93	Felis catus	Little S. Feline pediatrics: how to treat the small and the sick. Compendium: Continuing Education For Veterinarians. 2011 Jan 16;33(9):1-6.	NA	Male+Female	Captive	1
Eyes change color	Eyes	NA	100	Felis catus	Little S. Feline pediatrics: how to treat the small and the sick. Compendium: Continuing Education For Veterinarians. 2011 Jan 16;33(9):1-6.	NA	Male+Female	Captive	2
Eyes change color	Eyes	NA	107	Felis catus	Little S. Feline pediatrics: how to treat the small and the sick. Compendium: Continuing Education For Veterinarians. 2011 Jan 16;33(9):1-6.	NA	Male+Female	Captive	3
Eye opening	Behavior	NA	74	Felis catus	Wenthe M. Physiologie und Pathologie der Fortpflanzung bei Zoo-Felidae (Doctoral dissertation). https://elib.tiho-hannover.de/servlets/MCRFileNodeServlet/etd_derivate_00003292/wenthem_1994.pdf	NA	Male+Female	Captive	2
Eye opening	Behavior	NA	72	Felis catus	Wenthe M. Physiologie und Pathologie der Fortpflanzung bei Zoo-Felidae (Doctoral dissertation). https://elib.tiho-hannover.de/servlets/MCRFileNodeServlet/etd_derivate_00003292/wenthem_1994.pdf	NA	Male+Female	Captive	1
Eye opening	Behavior	NA	74	Felis catus	Wenthe M. Physiologie und Pathologie der Fortpflanzung bei Zoo-Felidae (Doctoral dissertation). https://elib.tiho-hannover.de/servlets/MCRFileNodeServlet/etd_derivate_00003292/wenthem_1994.pdf	NA	Male+Female	Captive	3
Walk development (Onset)	Behavior	NA	74	Felis catus	Wenthe M. Physiologie und Pathologie der Fortpflanzung bei Zoo-Felidae (Doctoral dissertation). https://elib.tiho-hannover.de/servlets/MCRFileNodeServlet/etd_derivate_00003292/wenthem_1994.pdf	NA	Male+Female	Captive	1
Walk development (Onset)	Behavior	NA	80	Felis catus	Wenthe M. Physiologie und Pathologie der Fortpflanzung bei Zoo-Felidae (Doctoral dissertation). https://elib.tiho-hannover.de/servlets/MCRFileNodeServlet/etd_derivate_00003292/wenthem_1994.pdf	NA	Male+Female	Captive	3
Female Sexual maturity is reached (sex selective)	Reproductive	Life history	365	Felis catus	Wenthe M. Physiologie und Pathologie der Fortpflanzung bei Zoo-Felidae (Doctoral dissertation). https://elib.tiho-hannover.de/servlets/MCRFileNodeServlet/etd_derivate_00003292/wenthem_1994.pdf	NA	Female	Captive	2
Female Sexual maturity is reached (sex selective)	Reproductive	Life history	275	Felis catus	Wenthe M. Physiologie und Pathologie der Fortpflanzung bei Zoo-Felidae (Doctoral dissertation). https://elib.tiho-hannover.de/servlets/MCRFileNodeServlet/etd_derivate_00003292/wenthem_1994.pdf	NA	Female	Captive	1
Female Sexual maturity is reached (sex selective)	Reproductive	Life history	425	Felis catus	Wenthe M. Physiologie und Pathologie der Fortpflanzung bei Zoo-Felidae (Doctoral dissertation). https://elib.tiho-hannover.de/servlets/MCRFileNodeServlet/etd_derivate_00003292/wenthem_1994.pdf	NA	Female	Captive	3
Deciduous incisor 1 mandible eruption	Teeth	Eruption	77.5	Felis catus	Wenthe M. Physiologie und Pathologie der Fortpflanzung bei Zoo-Felidae (Doctoral dissertation). https://elib.tiho-hannover.de/servlets/MCRFileNodeServlet/etd_derivate_00003292/wenthem_1994.pdf	NA	Male+Female	Captive	2
Deciduous canine mandible eruption	Teeth	Eruption	84	Felis catus	Wenthe M. Physiologie und Pathologie der Fortpflanzung bei Zoo-Felidae (Doctoral dissertation). https://elib.tiho-hannover.de/servlets/MCRFileNodeServlet/etd_derivate_00003292/wenthem_1994.pdf	NA	Male+Female	Captive	2
Deciduous premolar 4 mandible eruption	Teeth	Eruption	89.5	Felis catus	Wenthe M. Physiologie und Pathologie der Fortpflanzung bei Zoo-Felidae (Doctoral dissertation). https://elib.tiho-hannover.de/servlets/MCRFileNodeServlet/etd_derivate_00003292/wenthem_1994.pdf	NA	Male+Female	Captive	2
Deciduous premolar 4 maxilla eruption	Teeth	Eruption	96	Felis catus	Wenthe M. Physiologie und Pathologie der Fortpflanzung bei Zoo-Felidae (Doctoral dissertation). https://elib.tiho-hannover.de/servlets/MCRFileNodeServlet/etd_derivate_00003292/wenthem_1994.pdf	NA	Male+Female	Captive	2
Reported Gestation	Reproductive	Eruption	63	Felis catus	Wenthe M. Physiologie und Pathologie der Fortpflanzung bei Zoo-Felidae (Doctoral dissertation). https://elib.tiho-hannover.de/servlets/MCRFileNodeServlet/etd_derivate_00003292/wenthem_1994.pdf	NA	Male+Female	Captive	2
Reported Gestation	Reproductive	Eruption	55	Felis catus	Wenthe M. Physiologie und Pathologie der Fortpflanzung bei Zoo-Felidae (Doctoral dissertation). https://elib.tiho-hannover.de/servlets/MCRFileNodeServlet/etd_derivate_00003292/wenthem_1994.pdf	NA	Male+Female	Captive	1
Reported Gestation	Reproductive	Eruption	70	Felis catus	Wenthe M. Physiologie und Pathologie der Fortpflanzung bei Zoo-Felidae (Doctoral dissertation). https://elib.tiho-hannover.de/servlets/MCRFileNodeServlet/etd_derivate_00003292/wenthem_1994.pdf	NA	Male+Female	Captive	3
Deciduous teeth eruption (Onset)	Teeth	Eruption	82.5	Felis catus	Jayne H. Mammalian anatomy: a preparation for human and comparative anatomy. JB Lippincott; 1898.	NA	Male+Female	Captive	2
Deciduous teeth eruption (Offset)	Teeth	Eruption	104	Felis catus	Jayne H. Mammalian anatomy: a preparation for human and comparative anatomy. JB Lippincott; 1898.	NA	Male+Female	Captive	2
Permanent teeth eruption (Onset)	Teeth	Eruption	168.25	Felis catus	Figure. 345. Jayne H. Mammalian anatomy: a preparation for human and comparative anatomy. JB Lippincott; 1898.	NA	Male+Female	Captive	2
Incisors maxilla eruption	Teeth	Eruption	168.25	Felis catus	Figure. 345. Jayne H. Mammalian anatomy: a preparation for human and comparative anatomy. JB Lippincott; 1898.	NA	Male+Female	Captive	1
Stage 1 (Primitive streak)	Body	NA	12	Felis catus	Štěrba O. Staging and ageing of mammalian embryos and fetuses. Acta Veterinaria Brno. 1995;64(1):83-9.	NA	Male+Female	Captive	2
4 cell stage	Body	NA	2.666666667	Felis catus	Knospe C. Periods and stages of the prenatal development of the domestic cat. Anatomia, histologia, embryologia. 2002 Feb;31(1):37-51.	NA	Male+Female	Captive colony	2
16 cell stage	Body	NA	4	Felis catus	Knospe C. Periods and stages of the prenatal development of the domestic cat. Anatomia, histologia, embryologia. 2002 Feb;31(1):37-51.	NA	Male+Female	Captive colony	2
8 cell stage	Body	NA	3	Felis catus	Knospe C. Periods and stages of the prenatal development of the domestic cat. Anatomia, histologia, embryologia. 2002 Feb;31(1):37-51.	NA	Male+Female	Captive colony	2
Stage 1 (Primitive streak)	Body	NA	11.25	Felis catus	Knospe C. Periods and stages of the prenatal development of the domestic cat. Anatomia, histologia, embryologia. 2002 Feb;31(1):37-51.	NA	Male+Female	Captive colony	2
Implantation	Body	NA	13.5	Felis catus	Knospe C. Periods and stages of the prenatal development of the domestic cat. Anatomia, histologia, embryologia. 2002 Feb;31(1):37-51.	NA	Male+Female	Captive colony	2
Fast growth of central cornea thickness cessation	Eye	NA	177	Felis catus	Moodie KL, Hashizume N, Houston DL, Hoopes PJ, Demidenko E, Trembly BS, Davidson MG. Postnatal development of corneal curvature and thickness in the cat. Veterinary Ophthalmology. 2001 Dec;4(4):267-72.	NA	Male+Female	Captive	2
Cerebellar folia emerge	NA	NA	31	Felis catus	de Morais-Pinto L, da Veiga ML, da Anunciação AR. Central nervous system development of cats (Felis catus L. 1758). Research in veterinary science. 2021 Dec 1;141:81-94.	NA	Male+Female	Captive	2
Female First reproduction (sex selective)	Reproductive	Life history	429	Felis silvestris	https://esapubs.org/archive/ecol/E090/184/PanTHERIA_1-0_WR05_Aug2008.txt; Jones, K. E., Bielby, J., Cardillo, M., Fritz, S. A., O'Dell, J., Orme, C. D. L., Safi, K., Sechrest, W., Boakes, E. H., Carbone, C., Connolly, C., Cutts, M. J., Foster, J. K., Grenyer, R., Habib, M., Plaster, C. A., Price, S. A., Rigby, E. A., Rist, J., . . . Michener, W. K. (2009). PanTHERIA: a species-level database of l…	NA	Female	Captive+Wild	2
Female First reproduction (sex selective)	Reproductive	Life history	429	Felis silvestris	MEYER‐HOLZAPFEL MO. Breeding the European wild cat Felis s. silvestris at Berne Zoo. International Zoo Yearbook. 1968 Jan;8(1):31-8.	NA	Female	Captive	1
Female First reproduction (sex selective)	Reproductive	Life history	433	Felis silvestris	Ruiz-Olmo J, Pinyol C, Sánchez D, Such-Sanz À. Breeding pattern of wildcat Felis silvestris (Schreber, 1777) studied in captivity in the iberian peninsula. Hystrix. 2018;29(2):202.	NA	Female	Captive	1
Female Sexual maturity is reached (sex selective)	Reproductive	Life history	368	Felis silvestris	https://genomics.senescence.info/species/dataset.zip; AnAge Build 15; de Magalhaes, J. P., Abidi, Z., Dos Santos, G. A., Avelar, R. A., Barardo, D., Chatsirisupachai, K., Clark, P., De-Souza, E. A., Johnson, E. J., Lopes, I., Novoa, G., Senez, L., Talay, A., Thornton, D., & To, P. K. P. (2024). Human Ageing Genomic Resources: updates on key databases in ageing research. Nucleic Acids Res, 52(D1),…	NA	Female	Captive	2
Female Sexual maturity is reached (sex selective)	Reproductive	Life history	371.832	Felis silvestris	https://figshare.com/articles/dataset/Full_Archive/3563457?backTo=/collections/An_amniote_life-history_database_to_perform_comparative_analyses_with_birds_mammals_and_reptiles/3308127; Myhrvold, N. P., Baldridge, E., Chan, B., Sivam, D., Freeman, D. L., & Ernest, S. M. (2015). An amniote life‐history database to perform comparative analyses with birds, mammals, and reptiles: Ecological Archives E…	NA	Female	Captive	2
Male Sexual maturity is reached (sex selective)	Reproductive	Life history	368	Felis silvestris	https://genomics.senescence.info/species/dataset.zip; AnAge Build 15; de Magalhaes, J. P., Abidi, Z., Dos Santos, G. A., Avelar, R. A., Barardo, D., Chatsirisupachai, K., Clark, P., De-Souza, E. A., Johnson, E. J., Lopes, I., Novoa, G., Senez, L., Talay, A., Thornton, D., & To, P. K. P. (2024). Human Ageing Genomic Resources: updates on key databases in ageing research. Nucleic Acids Res, 52(D1),…	NA	Male	Captive	2
Male Sexual maturity is reached (sex selective)	Reproductive	Life history	368	Felis silvestris	https://figshare.com/articles/dataset/Full_Archive/3563457?backTo=/collections/An_amniote_life-history_database_to_perform_comparative_analyses_with_birds_mammals_and_reptiles/3308127; Myhrvold, N. P., Baldridge, E., Chan, B., Sivam, D., Freeman, D. L., & Ernest, S. M. (2015). An amniote life‐history database to perform comparative analyses with birds, mammals, and reptiles: Ecological Archives E…	NA	Male	Captive	2
Canine mandible eruption	Teeth	Eruption	174	Felis silvestris	Condé B, Schauenberg P. Remplacement des canines chez le chat forestier Felis silvestris Schreb.	NA	Female	Captive	2
Canine mandible eruption	Teeth	Eruption	188.5	Felis silvestris	Condé B, Schauenberg P. Remplacement des canines chez le chat forestier Felis silvestris Schreb.	NA	Male	Captive	2
Canine maxilla eruption	Teeth	Eruption	186.5	Felis silvestris	Condé B, Schauenberg P. Remplacement des canines chez le chat forestier Felis silvestris Schreb.	NA	Female	Captive	2
Canine maxilla eruption	Teeth	Eruption	213	Felis silvestris	Condé B, Schauenberg P. Remplacement des canines chez le chat forestier Felis silvestris Schreb.	NA	Male	Captive	2
Deciduous canine mandible eruption	Teeth	Eruption	83	Felis silvestris	Wright J. Biological significance of mammalian milk teeth. Cornell University; 1983.	NA	Male+Female	Captive	2
Deciduous canine mandible eruption	Teeth	Eruption	78	Felis silvestris	Wright J. Biological significance of mammalian milk teeth. Cornell University; 1983.	NA	Male+Female	Captive	2
Deciduous canine maxilla eruption	Teeth	Eruption	81	Felis silvestris	Wright J. Biological significance of mammalian milk teeth. Cornell University; 1983.	NA	Male+Female	Captive	2
Deciduous canine maxilla eruption	Teeth	Eruption	78	Felis silvestris	Wright J. Biological significance of mammalian milk teeth. Cornell University; 1983.	NA	Male+Female	Captive	2
Deciduous canines exfoliation	Teeth	Exfoliation	186.5	Felis silvestris	Condé B, Schauenberg P. Remplacement des canines chez le chat forestier Felis silvestris Schreb.	NA	Female	Captive	2
Deciduous canines exfoliation	Teeth	Exfoliation	213	Felis silvestris	Condé B, Schauenberg P. Remplacement des canines chez le chat forestier Felis silvestris Schreb.	NA	Male	Captive	2
Deciduous incisor 1 mandible eruption	Teeth	Eruption	88.5	Felis silvestris	Wright J. Biological significance of mammalian milk teeth. Cornell University; 1983.	NA	Male+Female	Captive	2
Deciduous incisor 1 maxilla eruption	Teeth	Eruption	75	Felis silvestris	Wright J. Biological significance of mammalian milk teeth. Cornell University; 1983.	NA	Male+Female	Captive	2
Deciduous incisor 1 maxilla eruption	Teeth	Eruption	88.5	Felis silvestris	Wright J. Biological significance of mammalian milk teeth. Cornell University; 1983.	NA	Male+Female	Captive	2
Deciduous incisor 2 mandible eruption	Teeth	Eruption	78	Felis silvestris	Wright J. Biological significance of mammalian milk teeth. Cornell University; 1983.	NA	Male+Female	Captive	2
Deciduous incisor 2 mandible eruption	Teeth	Eruption	88.5	Felis silvestris	Wright J. Biological significance of mammalian milk teeth. Cornell University; 1983.	NA	Male+Female	Captive	2
Deciduous incisor 2 maxilla eruption	Teeth	Eruption	79.5	Felis silvestris	Wright J. Biological significance of mammalian milk teeth. Cornell University; 1983.	NA	Male+Female	Captive	2
Deciduous incisor 2 maxilla eruption	Teeth	Eruption	88.5	Felis silvestris	Wright J. Biological significance of mammalian milk teeth. Cornell University; 1983.	NA	Male+Female	Captive	2
Deciduous incisor 3 mandible eruption	Teeth	Eruption	79.5	Felis silvestris	Wright J. Biological significance of mammalian milk teeth. Cornell University; 1983.	NA	Male+Female	Captive	2
Deciduous incisor 3 mandible eruption	Teeth	Eruption	88.5	Felis silvestris	Wright J. Biological significance of mammalian milk teeth. Cornell University; 1983.	NA	Male+Female	Captive	2
Deciduous incisor 3 maxilla eruption	Teeth	Eruption	80	Felis silvestris	Wright J. Biological significance of mammalian milk teeth. Cornell University; 1983.	NA	Male+Female	Captive	2
Deciduous incisor 3 maxilla eruption	Teeth	Eruption	88.5	Felis silvestris	Wright J. Biological significance of mammalian milk teeth. Cornell University; 1983.	NA	Male+Female	Captive	2
Deciduous incisors maxilla eruption	Teeth	Eruption	100	Felis silvestris	MEYER‐HOLZAPFEL MO. Breeding the European wild cat Felis s. silvestris at Berne Zoo. International Zoo Yearbook. 1968 Jan;8(1):31-8.	NA	Male+Female	Captive	2
Deciduous incisors maxilla eruption	Teeth	Eruption	114	Felis silvestris	MEYER‐HOLZAPFEL MO. Breeding the European wild cat Felis s. silvestris at Berne Zoo. International Zoo Yearbook. 1968 Jan;8(1):31-8.	NA	Male+Female	Captive	2
Deciduous premolar 2 mandible eruption	Teeth	Eruption	81.5	Felis silvestris	Wright J. Biological significance of mammalian milk teeth. Cornell University; 1983.	NA	Male+Female	Captive	2
Deciduous premolar 2 maxilla eruption	Teeth	Eruption	97	Felis silvestris	Wright J. Biological significance of mammalian milk teeth. Cornell University; 1983.	NA	Male+Female	Captive	2
Deciduous premolar 2 maxilla eruption	Teeth	Eruption	99	Felis silvestris	Wright J. Biological significance of mammalian milk teeth. Cornell University; 1983.	NA	Male+Female	Captive	2
Deciduous premolar 3 mandible eruption	Teeth	Eruption	88	Felis silvestris	Wright J. Biological significance of mammalian milk teeth. Cornell University; 1983.	NA	Male+Female	Captive	2
Deciduous premolar 3 mandible eruption	Teeth	Eruption	99	Felis silvestris	Wright J. Biological significance of mammalian milk teeth. Cornell University; 1983.	NA	Male+Female	Captive	2
Deciduous premolar 3 maxilla eruption	Teeth	Eruption	90.5	Felis silvestris	Wright J. Biological significance of mammalian milk teeth. Cornell University; 1983.	NA	Male+Female	Captive	2
Deciduous premolar 3 maxilla eruption	Teeth	Eruption	83.5	Felis silvestris	Wright J. Biological significance of mammalian milk teeth. Cornell University; 1983.	NA	Male+Female	Captive	2
Deciduous premolar 4 mandible eruption	Teeth	Eruption	90	Felis silvestris	Wright J. Biological significance of mammalian milk teeth. Cornell University; 1983.	NA	Male+Female	Captive	2
Deciduous premolar 4 mandible eruption	Teeth	Eruption	83.5	Felis silvestris	Wright J. Biological significance of mammalian milk teeth. Cornell University; 1983.	NA	Male+Female	Captive	2
Deciduous premolar 4 maxilla eruption	Teeth	Eruption	94	Felis silvestris	Wright J. Biological significance of mammalian milk teeth. Cornell University; 1983.	NA	Male+Female	Captive	2
Deciduous premolar 4 maxilla eruption	Teeth	Eruption	99	Felis silvestris	Wright J. Biological significance of mammalian milk teeth. Cornell University; 1983.	NA	Male+Female	Captive	2
Deciduous premolars mandible eruption	Teeth	Eruption	92	Felis silvestris	MEYER‐HOLZAPFEL MO. Breeding the European wild cat Felis s. silvestris at Berne Zoo. International Zoo Yearbook. 1968 Jan;8(1):31-8.	NA	Male+Female	Captive	2
Deciduous premolars maxilla eruption	Teeth	Eruption	92	Felis silvestris	MEYER‐HOLZAPFEL MO. Breeding the European wild cat Felis s. silvestris at Berne Zoo. International Zoo Yearbook. 1968 Jan;8(1):31-8.	NA	Male+Female	Captive	2
Deciduous teeth eruption (Offset)	Teeth	Eruption	109.5	Felis silvestris	MEYER‐HOLZAPFEL MO. Breeding the European wild cat Felis s. silvestris at Berne Zoo. International Zoo Yearbook. 1968 Jan;8(1):31-8.	NA	Male+Female	Captive	2
Deciduous teeth eruption (Offset)	Teeth	Eruption	99	Felis silvestris	MEYER‐HOLZAPFEL MO. Breeding the European wild cat Felis s. silvestris at Berne Zoo. International Zoo Yearbook. 1968 Jan;8(1):31-8.	NA	Male+Female	Captive	2
Deciduous teeth eruption (Onset)	Teeth	Eruption	75	Felis silvestris	Wright J. Biological significance of mammalian milk teeth. Cornell University; 1983.	NA	Male+Female	Captive	2
Deciduous teeth eruption (Onset)	Teeth	Eruption	78	Felis silvestris	Wright J. Biological significance of mammalian milk teeth. Cornell University; 1983.	NA	Male+Female	Captive	2
Dispersal	Behavior	Life history	204	Felis silvestris	https://esapubs.org/archive/ecol/E090/184/PanTHERIA_1-0_WR05_Aug2008.txt; Jones, K. E., Bielby, J., Cardillo, M., Fritz, S. A., O'Dell, J., Orme, C. D. L., Safi, K., Sechrest, W., Boakes, E. H., Carbone, C., Connolly, C., Cutts, M. J., Foster, J. K., Grenyer, R., Habib, M., Plaster, C. A., Price, S. A., Rigby, E. A., Rist, J., . . . Michener, W. K. (2009). PanTHERIA: a species-level database of l…	NA	Male+Female	Captive+Wild	2
Dispersal	Behavior	Life history	199	Felis silvestris	Ruiz-Olmo J, Pinyol C, Sánchez D, Such-Sanz À. Breeding pattern of wildcat Felis silvestris (Schreber, 1777) studied in captivity in the iberian peninsula. Hystrix. 2018;29(2):202.	NA	Male+Female	Captive	2
Dispersal	Behavior	Life history	154	Felis silvestris	VOLF J. breeding the European wild cat Felis s. silvestris at Prague Zoo. International Zoo Yearbook. 1968 Jan;8(1):38-42.	NA	Male+Female	Captive	2
Eats solid food (Onset)	Behavior	Locomotion	98	Felis silvestris	MEYER‐HOLZAPFEL MO. Breeding the European wild cat Felis s. silvestris at Berne Zoo. International Zoo Yearbook. 1968 Jan;8(1):31-8.	NA	Male+Female	Captive	2
Eats solid food (Onset)	Behavior	Locomotion	97	Felis silvestris	MEYER‐HOLZAPFEL MO. Breeding the European wild cat Felis s. silvestris at Berne Zoo. International Zoo Yearbook. 1968 Jan;8(1):31-8.	NA	Male+Female	Captive	2
Eats solid food (Onset)	Behavior	Locomotion	88.5	Felis silvestris	VOLF J. breeding the European wild cat Felis s. silvestris at Prague Zoo. International Zoo Yearbook. 1968 Jan;8(1):38-42.	NA	Male+Female	Captive	2
Eye opening	Behavior	Behavior	74.95	Felis silvestris	https://esapubs.org/archive/ecol/E090/184/PanTHERIA_1-0_WR05_Aug2008.txt; Jones, K. E., Bielby, J., Cardillo, M., Fritz, S. A., O'Dell, J., Orme, C. D. L., Safi, K., Sechrest, W., Boakes, E. H., Carbone, C., Connolly, C., Cutts, M. J., Foster, J. K., Grenyer, R., Habib, M., Plaster, C. A., Price, S. A., Rigby, E. A., Rist, J., . . . Michener, W. K. (2009). PanTHERIA: a species-level database of l…	NA	Male+Female	Captive+Wild	2
Eye opening	Behavior	Behavior	72	Felis silvestris	MEYER‐HOLZAPFEL MO. Breeding the European wild cat Felis s. silvestris at Berne Zoo. International Zoo Yearbook. 1968 Jan;8(1):31-8.	NA	Male+Female	Captive	2
Eye opening (Onset)	Behavior	Behavior	70	Felis silvestris	MEYER‐HOLZAPFEL MO. Breeding the European wild cat Felis s. silvestris at Berne Zoo. International Zoo Yearbook. 1968 Jan;8(1):31-8.	NA	Male+Female	Captive	1
Eye opening	Behavior	Behavior	74	Felis silvestris	MEYER‐HOLZAPFEL MO. Breeding the European wild cat Felis s. silvestris at Berne Zoo. International Zoo Yearbook. 1968 Jan;8(1):31-8.	NA	Male+Female	Captive	3
Eye opening	Behavior	Behavior	76	Felis silvestris	VOLF J. breeding the European wild cat Felis s. silvestris at Prague Zoo. International Zoo Yearbook. 1968 Jan;8(1):38-42.	NA	Male+Female	Captive	3
Eye opening	Behavior	Behavior	75	Felis silvestris	VOLF J. breeding the European wild cat Felis s. silvestris at Prague Zoo. International Zoo Yearbook. 1968 Jan;8(1):38-42.	NA	Male+Female	Captive	2
Gestation as a reference point	Reproductive	Life history	64	Felis silvestris	https://genomics.senescence.info/species/dataset.zip; AnAge Build 15; de Magalhaes, J. P., Abidi, Z., Dos Santos, G. A., Avelar, R. A., Barardo, D., Chatsirisupachai, K., Clark, P., De-Souza, E. A., Johnson, E. J., Lopes, I., Novoa, G., Senez, L., Talay, A., Thornton, D., & To, P. K. P. (2024). Human Ageing Genomic Resources: updates on key databases in ageing research. Nucleic Acids Res, 52(D1),…	NA	Male+Female	Captive	2
Reported Gestation	Reproductive	Life history	65.49	Felis silvestris	https://esapubs.org/archive/ecol/E090/184/PanTHERIA_1-0_WR05_Aug2008.txt; Jones, K. E., Bielby, J., Cardillo, M., Fritz, S. A., O'Dell, J., Orme, C. D. L., Safi, K., Sechrest, W., Boakes, E. H., Carbone, C., Connolly, C., Cutts, M. J., Foster, J. K., Grenyer, R., Habib, M., Plaster, C. A., Price, S. A., Rigby, E. A., Rist, J., . . . Michener, W. K. (2009). PanTHERIA: a species-level database of l…	NA	Male+Female	Captive+Wild	2
Reported Gestation	Reproductive	Life history	69	Felis silvestris	MEYER‐HOLZAPFEL MO. Breeding the European wild cat Felis s. silvestris at Berne Zoo. International Zoo Yearbook. 1968 Jan;8(1):31-8.	NA	Male+Female	Captive	2
Reported Gestation	Reproductive	Life history	64.7187	Felis silvestris	https://figshare.com/articles/dataset/Full_Archive/3563457?backTo=/collections/An_amniote_life-history_database_to_perform_comparative_analyses_with_birds_mammals_and_reptiles/3308127; Myhrvold, N. P., Baldridge, E., Chan, B., Sivam, D., Freeman, D. L., & Ernest, S. M. (2015). An amniote life‐history database to perform comparative analyses with birds, mammals, and reptiles: Ecological Archives E…	NA	Male+Female	Captive	2
Reported Gestation	Reproductive	Life history	65	Felis silvestris	VOLF J. breeding the European wild cat Felis s. silvestris at Prague Zoo. International Zoo Yearbook. 1968 Jan;8(1):38-42.	NA	Male+Female	Captive	2
Sexual maturity	Reproductive	Life history	414.76	Felis silvestris	https://esapubs.org/archive/ecol/E090/184/PanTHERIA_1-0_WR05_Aug2008.txt; Jones, K. E., Bielby, J., Cardillo, M., Fritz, S. A., O'Dell, J., Orme, C. D. L., Safi, K., Sechrest, W., Boakes, E. H., Carbone, C., Connolly, C., Cutts, M. J., Foster, J. K., Grenyer, R., Habib, M., Plaster, C. A., Price, S. A., Rigby, E. A., Rist, J., . . . Michener, W. K. (2009). PanTHERIA: a species-level database of l…	NA	Male+Female	Captive+Wild	2
Weaning	Reproductive	Life history	151	Felis silvestris	https://genomics.senescence.info/species/dataset.zip; AnAge Build 15; de Magalhaes, J. P., Abidi, Z., Dos Santos, G. A., Avelar, R. A., Barardo, D., Chatsirisupachai, K., Clark, P., De-Souza, E. A., Johnson, E. J., Lopes, I., Novoa, G., Senez, L., Talay, A., Thornton, D., & To, P. K. P. (2024). Human Ageing Genomic Resources: updates on key databases in ageing research. Nucleic Acids Res, 52(D1),…	NA	Male+Female	Captive	2
Weaning	Reproductive	Life history	140.01	Felis silvestris	https://esapubs.org/archive/ecol/E090/184/PanTHERIA_1-0_WR05_Aug2008.txt; Jones, K. E., Bielby, J., Cardillo, M., Fritz, S. A., O'Dell, J., Orme, C. D. L., Safi, K., Sechrest, W., Boakes, E. H., Carbone, C., Connolly, C., Cutts, M. J., Foster, J. K., Grenyer, R., Habib, M., Plaster, C. A., Price, S. A., Rigby, E. A., Rist, J., . . . Michener, W. K. (2009). PanTHERIA: a species-level database of l…	NA	Male+Female	Captive+Wild	2
Weaning	Reproductive	Life history	109	Felis silvestris	MEYER‐HOLZAPFEL MO. Breeding the European wild cat Felis s. silvestris at Berne Zoo. International Zoo Yearbook. 1968 Jan;8(1):31-8.	NA	Male+Female	Captive	2
Weaning	Reproductive	Life history	145.505	Felis silvestris	https://figshare.com/articles/dataset/Full_Archive/3563457?backTo=/collections/An_amniote_life-history_database_to_perform_comparative_analyses_with_birds_mammals_and_reptiles/3308127; Myhrvold, N. P., Baldridge, E., Chan, B., Sivam, D., Freeman, D. L., & Ernest, S. M. (2015). An amniote life‐history database to perform comparative analyses with birds, mammals, and reptiles: Ecological Archives E…	NA	Male+Female	Captive	2
Weaning	Reproductive	Life history	106	Felis silvestris	Ruiz-Olmo J, Pinyol C, Sánchez D, Such-Sanz À. Breeding pattern of wildcat Felis silvestris (Schreber, 1777) studied in captivity in the iberian peninsula. Hystrix. 2018;29(2):202.	NA	Male+Female	Captive	1
Weaning	Reproductive	Life history	113	Felis silvestris	Ruiz-Olmo J, Pinyol C, Sánchez D, Such-Sanz À. Breeding pattern of wildcat Felis silvestris (Schreber, 1777) studied in captivity in the iberian peninsula. Hystrix. 2018;29(2):202.	NA	Male+Female	Captive	3
Weaning (hand-reared) (Offset)	Reproductive	Life history	134	Felis silvestris	Taylor S. Infant Diet/care Notebook. American Association of Zoological Parks and Aquariums; 1980.	Wildcat	Male+Female	Captive	2
Weaning (hand-reared) (Onset)	Reproductive	Life history	106	Felis silvestris	Taylor S. Infant Diet/care Notebook. American Association of Zoological Parks and Aquariums; 1980.	Wildcat	Male+Female	Captive	2
Weaning (Offset)	Reproductive	Life history	124	Felis silvestris	MEYER‐HOLZAPFEL MO. Breeding the European wild cat Felis s. silvestris at Berne Zoo. International Zoo Yearbook. 1968 Jan;8(1):31-8.	NA	Male+Female	Captive	2
Weaning (Onset)	Reproductive	Life history	94	Felis silvestris	MEYER‐HOLZAPFEL MO. Breeding the European wild cat Felis s. silvestris at Berne Zoo. International Zoo Yearbook. 1968 Jan;8(1):31-8.	NA	Male+Female	Captive	2
Female Sexual maturity is reached (sex selective)	Reproductive	Life history	372.551	Felis silvestris	https://figshare.com/articles/dataset/Full_Archive/3563457?backTo=/collections/An_amniote_life-history_database_to_perform_comparative_analyses_with_birds_mammals_and_reptiles/3308127; Myhrvold, N. P., Baldridge, E., Chan, B., Sivam, D., Freeman, D. L., & Ernest, S. M. (2015). An amniote life‐history database to perform comparative analyses with birds, mammals, and reptiles: Ecological Archives E…	NA	Female	Captive	2
Male Sexual maturity is reached (sex selective)	Reproductive	Life history	368.719	Felis silvestris	https://figshare.com/articles/dataset/Full_Archive/3563457?backTo=/collections/An_amniote_life-history_database_to_perform_comparative_analyses_with_birds_mammals_and_reptiles/3308127; Myhrvold, N. P., Baldridge, E., Chan, B., Sivam, D., Freeman, D. L., & Ernest, S. M. (2015). An amniote life‐history database to perform comparative analyses with birds, mammals, and reptiles: Ecological Archives E…	NA	Male	Captive	2
Weaning	Reproductive	Life history	146.224	Felis silvestris	https://figshare.com/articles/dataset/Full_Archive/3563457?backTo=/collections/An_amniote_life-history_database_to_perform_comparative_analyses_with_birds_mammals_and_reptiles/3308127; Myhrvold, N. P., Baldridge, E., Chan, B., Sivam, D., Freeman, D. L., & Ernest, S. M. (2015). An amniote life‐history database to perform comparative analyses with birds, mammals, and reptiles: Ecological Archives E…	NA	Male+Female	Captive	2
Deciduous premolars eruption	Teeth	Eruption	91.4	Felis silvestris	Wright J. Biological significance of mammalian milk teeth. Cornell University; 1983.	NA	Male+Female	Captive	2
Deciduous premolars eruption	Teeth	Eruption	92	Felis silvestris	MEYER‐HOLZAPFEL MO. Breeding the European wild cat Felis s. silvestris at Berne Zoo. International Zoo Yearbook. 1968 Jan;8(1):31-8.	NA	Male+Female	Captive	2
Deciduous incisors eruption	Teeth	Eruption	84	Felis silvestris	Wright J. Biological significance of mammalian milk teeth. Cornell University; 1983.	NA	Male+Female	Captive	2
Deciduous canines eruption	Teeth	Eruption	80	Felis silvestris	Wright J. Biological significance of mammalian milk teeth. Cornell University; 1983.	NA	Male+Female	Captive	2
Reported Gestation	Reproductive	Life history	68	Felis silvestris	Matthews LH. Reproduction in the Scottish wild cat, Felis silvestris grampia Miller. InProceedings of the Zoological Society of London 1941 Oct (Vol. 111, No. 1‐2, pp. 59-77). Oxford, UK: Blackwell Publishing Ltd.	NA	Male+Female	Captive	2
Weaning (hand-reared) (Offset)	Reproductive	Life history	97	Felis silvestris	VOLF J. breeding the European wild cat Felis s. silvestris at Prague Zoo. International Zoo Yearbook. 1968 Jan;8(1):38-42.	NA	Male	Captive	3
Weaning (hand-reared) (Offset)	Reproductive	Life history	97	Felis silvestris	VOLF J. breeding the European wild cat Felis s. silvestris at Prague Zoo. International Zoo Yearbook. 1968 Jan;8(1):38-42.	NA	Female	Captive	3
Eye opening	Behavior	Behavior	66	Felis silvestris	VOLF J. breeding the European wild cat Felis s. silvestris at Prague Zoo. International Zoo Yearbook. 1968 Jan;8(1):38-42.	NA	Male+Female	Captive	2
MALE body growth rate (peak) (sex specific)	Body	Growth	160	Felis silvestris	VOLF J. breeding the European wild cat Felis s. silvestris at Prague Zoo. International Zoo Yearbook. 1968 Jan;8(1):38-42.	NA	Male	Captive	2
Female Body growth rate (Peak) (sex selective)	Body	Growth	160	Felis silvestris	VOLF J. breeding the European wild cat Felis s. silvestris at Prague Zoo. International Zoo Yearbook. 1968 Jan;8(1):38-42.	NA	Female	Captive	2
Female Body growth rate (Peak) (sex selective)	Body	Growth	98	Felis silvestris	VOLF J. breeding the European wild cat Felis s. silvestris at Prague Zoo. International Zoo Yearbook. 1968 Jan;8(1):38-42.	NA	Female	Captive	2
individual can self-regulate their temperature	Behavior	NA	74.5	Felis silvestris	VOLF J. breeding the European wild cat Felis s. silvestris at Prague Zoo. International Zoo Yearbook. 1968 Jan;8(1):38-42.	NA	Male+Female	Captive	2
Female Sexual maturity is reached (sex selective)	Reproductive	Life history	429	Felis silvestris	Wenthe M. Physiologie und Pathologie der Fortpflanzung bei Zoo-Felidae (Doctoral dissertation). https://elib.tiho-hannover.de/servlets/MCRFileNodeServlet/etd_derivate_00003292/wenthem_1994.pdf	NA	Female	Captive	2
Eye opening	Behavior	NA	75	Felis silvestris	Wenthe M. Physiologie und Pathologie der Fortpflanzung bei Zoo-Felidae (Doctoral dissertation). https://elib.tiho-hannover.de/servlets/MCRFileNodeServlet/etd_derivate_00003292/wenthem_1994.pdf	NA	Male+Female	Captive	2
Eye opening	Behavior	NA	73	Felis silvestris	Wenthe M. Physiologie und Pathologie der Fortpflanzung bei Zoo-Felidae (Doctoral dissertation). https://elib.tiho-hannover.de/servlets/MCRFileNodeServlet/etd_derivate_00003292/wenthem_1994.pdf	NA	Male+Female	Captive	1
Eye opening	Behavior	NA	76	Felis silvestris	Wenthe M. Physiologie und Pathologie der Fortpflanzung bei Zoo-Felidae (Doctoral dissertation). https://elib.tiho-hannover.de/servlets/MCRFileNodeServlet/etd_derivate_00003292/wenthem_1994.pdf	NA	Male+Female	Captive	3
Eye opening	Behavior	NA	74	Felis silvestris lybica	Wenthe M. Physiologie und Pathologie der Fortpflanzung bei Zoo-Felidae (Doctoral dissertation). https://elib.tiho-hannover.de/servlets/MCRFileNodeServlet/etd_derivate_00003292/wenthem_1994.pdf	NA	Male+Female	Captive	2
Walk development (Onset)	Behavior	NA	82	Felis silvestris	Wenthe M. Physiologie und Pathologie der Fortpflanzung bei Zoo-Felidae (Doctoral dissertation). https://elib.tiho-hannover.de/servlets/MCRFileNodeServlet/etd_derivate_00003292/wenthem_1994.pdf	NA	Male+Female	Captive	2
Walk development (Onset)	Behavior	NA	80	Felis silvestris	Wenthe M. Physiologie und Pathologie der Fortpflanzung bei Zoo-Felidae (Doctoral dissertation). https://elib.tiho-hannover.de/servlets/MCRFileNodeServlet/etd_derivate_00003292/wenthem_1994.pdf	NA	Male+Female	Captive	1
Walk development (Onset)	Behavior	NA	84	Felis silvestris	Wenthe M. Physiologie und Pathologie der Fortpflanzung bei Zoo-Felidae (Doctoral dissertation). https://elib.tiho-hannover.de/servlets/MCRFileNodeServlet/etd_derivate_00003292/wenthem_1994.pdf	NA	Male+Female	Captive	3
Female Sexual maturity is reached (sex selective)	Reproductive	Life history	394	Felis silvestris	Wenthe M. Physiologie und Pathologie der Fortpflanzung bei Zoo-Felidae (Doctoral dissertation). https://elib.tiho-hannover.de/servlets/MCRFileNodeServlet/etd_derivate_00003292/wenthem_1994.pdf	NA	Female	Captive	2
Female Sexual maturity is reached (sex selective)	Reproductive	Life history	364	Felis silvestris	Wenthe M. Physiologie und Pathologie der Fortpflanzung bei Zoo-Felidae (Doctoral dissertation). https://elib.tiho-hannover.de/servlets/MCRFileNodeServlet/etd_derivate_00003292/wenthem_1994.pdf	NA	Female	Captive	1
Female Sexual maturity is reached (sex selective)	Reproductive	Life history	424	Felis silvestris	Wenthe M. Physiologie und Pathologie der Fortpflanzung bei Zoo-Felidae (Doctoral dissertation). https://elib.tiho-hannover.de/servlets/MCRFileNodeServlet/etd_derivate_00003292/wenthem_1994.pdf	NA	Female	Captive	3
Deciduous incisor 1 mandible eruption	Teeth	Eruption	78	Felis silvestris	Wenthe M. Physiologie und Pathologie der Fortpflanzung bei Zoo-Felidae (Doctoral dissertation). https://elib.tiho-hannover.de/servlets/MCRFileNodeServlet/etd_derivate_00003292/wenthem_1994.pdf	NA	Male+Female	Captive	2
Deciduous canine mandible eruption	Teeth	Eruption	81.5	Felis silvestris	Wenthe M. Physiologie und Pathologie der Fortpflanzung bei Zoo-Felidae (Doctoral dissertation). https://elib.tiho-hannover.de/servlets/MCRFileNodeServlet/etd_derivate_00003292/wenthem_1994.pdf	NA	Male+Female	Captive	2
Deciduous premolar 4 mandible eruption	Teeth	Eruption	90	Felis silvestris	Wenthe M. Physiologie und Pathologie der Fortpflanzung bei Zoo-Felidae (Doctoral dissertation). https://elib.tiho-hannover.de/servlets/MCRFileNodeServlet/etd_derivate_00003292/wenthem_1994.pdf	NA	Male+Female	Captive	2
Deciduous premolar 4 maxilla eruption	Teeth	Eruption	94	Felis silvestris	Wenthe M. Physiologie und Pathologie der Fortpflanzung bei Zoo-Felidae (Doctoral dissertation). https://elib.tiho-hannover.de/servlets/MCRFileNodeServlet/etd_derivate_00003292/wenthem_1994.pdf	NA	Male+Female	Captive	2
Reported Gestation	Reproductive	Life history	68	Felis silvestris	Wenthe M. Physiologie und Pathologie der Fortpflanzung bei Zoo-Felidae (Doctoral dissertation). https://elib.tiho-hannover.de/servlets/MCRFileNodeServlet/etd_derivate_00003292/wenthem_1994.pdf	NA	Male+Female	Captive	2
Reported Gestation	Reproductive	Life history	63	Felis silvestris	Wenthe M. Physiologie und Pathologie der Fortpflanzung bei Zoo-Felidae (Doctoral dissertation). https://elib.tiho-hannover.de/servlets/MCRFileNodeServlet/etd_derivate_00003292/wenthem_1994.pdf	NA	Male+Female	Captive	1
Reported Gestation	Reproductive	Life history	68	Felis silvestris	Wenthe M. Physiologie und Pathologie der Fortpflanzung bei Zoo-Felidae (Doctoral dissertation). https://elib.tiho-hannover.de/servlets/MCRFileNodeServlet/etd_derivate_00003292/wenthem_1994.pdf	NA	Male+Female	Captive	3
Reported Gestation	Reproductive	Life history	58	Felis silvestris lybica	Wenthe M. Physiologie und Pathologie der Fortpflanzung bei Zoo-Felidae (Doctoral dissertation). https://elib.tiho-hannover.de/servlets/MCRFileNodeServlet/etd_derivate_00003292/wenthem_1994.pdf	NA	Male+Female	Captive	2
Reported Gestation	Reproductive	Life history	55	Felis silvestris lybica	Wenthe M. Physiologie und Pathologie der Fortpflanzung bei Zoo-Felidae (Doctoral dissertation). https://elib.tiho-hannover.de/servlets/MCRFileNodeServlet/etd_derivate_00003292/wenthem_1994.pdf	NA	Male+Female	Captive	1
Reported Gestation	Reproductive	Life history	60	Felis silvestris lybica	Wenthe M. Physiologie und Pathologie der Fortpflanzung bei Zoo-Felidae (Doctoral dissertation). https://elib.tiho-hannover.de/servlets/MCRFileNodeServlet/etd_derivate_00003292/wenthem_1994.pdf	NA	Male+Female	Captive	3
Reported Gestation	Reproductive	Life history	62	Felis silvestris ornata	Wenthe M. Physiologie und Pathologie der Fortpflanzung bei Zoo-Felidae (Doctoral dissertation). https://elib.tiho-hannover.de/servlets/MCRFileNodeServlet/etd_derivate_00003292/wenthem_1994.pdf	NA	Male+Female	Captive	2
Eats solid food (Onset)	Behavior	Locomotion	106	Felis silvestris ornata	Taylor S. Infant Diet/care Notebook. American Association of Zoological Parks and Aquariums; 1980.	Wildcat	Male+Female	Captive	2
Eats solid food (Onset)	Behavior	Locomotion	99	Felis silvestris ornata	Schauenberg P. Éléments d'écologie du chat forestier d'Europe Pelis silvestris Schreber, 1777. Revue d'écologie. 1981;35(1):3-6.	NA	Male+Female	Wild	2
Canine maxilla eruption	Teeth	Eruption	186.5	Felis silvestris ornata	Condé B, Schauenberg P. Remplacement des canines chez le chat forestier Felis silvestris Schreb.	NA	Female	Captive colony	2
Canine mandible eruption	Teeth	Eruption	180	Felis silvestris ornata	Condé B, Schauenberg P. Remplacement des canines chez le chat forestier Felis silvestris Schreb.	NA	Female	Captive colony	2
Canines eruption	Teeth	Eruption	183.25	Felis silvestris ornata	Condé B, Schauenberg P. Remplacement des canines chez le chat forestier Felis silvestris Schreb.	NA	Female	Captive colony	2
Deciduous canine maxilla exfoliation	Teeth	NA	198	Felis silvestris ornata	Condé B, Schauenberg P. Remplacement des canines chez le chat forestier Felis silvestris Schreb.	NA	Female	Captive colony	2
Deciduous canine mandible exfoliation	Teeth	NA	183.5	Felis silvestris ornata	Condé B, Schauenberg P. Remplacement des canines chez le chat forestier Felis silvestris Schreb.	NA	Female	Captive colony	2
Deciduous canines exfoliation	Teeth	NA	190.75	Felis silvestris ornata	Condé B, Schauenberg P. Remplacement des canines chez le chat forestier Felis silvestris Schreb.	NA	Female	Captive colony	2
Deciduous canine maxilla eruption	Teeth	NA	206.5	Felis silvestris ornata	Condé B, Schauenberg P. Remplacement des canines chez le chat forestier Felis silvestris Schreb.	NA	Female	Captive colony	2
Canine mandible eruption	Teeth	Eruption	184	Felis silvestris ornata	Condé B, Schauenberg P. Remplacement des canines chez le chat forestier Felis silvestris Schreb.	NA	Female	Captive colony	2
Canine maxilla eruption	Teeth	Eruption	193	Felis silvestris ornata	Condé B, Schauenberg P. Remplacement des canines chez le chat forestier Felis silvestris Schreb.	NA	Female	Captive colony	2
Canine mandible eruption	Teeth	Eruption	188	Felis silvestris ornata	Condé B, Schauenberg P. Remplacement des canines chez le chat forestier Felis silvestris Schreb.	NA	Female	Captive colony	2
Deciduous canine maxilla exfoliation	Teeth	NA	205	Felis silvestris ornata	Condé B, Schauenberg P. Remplacement des canines chez le chat forestier Felis silvestris Schreb.	NA	Female	Captive colony	2
Deciduous canine mandible exfoliation	Teeth	NA	191.5	Felis silvestris ornata	Condé B, Schauenberg P. Remplacement des canines chez le chat forestier Felis silvestris Schreb.	NA	Female	Captive colony	2
Deciduous canines exfoliation	Teeth	NA	198.25	Felis silvestris ornata	Condé B, Schauenberg P. Remplacement des canines chez le chat forestier Felis silvestris Schreb.	NA	Female	Captive colony	2
Canine maxilla eruption	Teeth	Eruption	205	Felis silvestris ornata	Condé B, Schauenberg P. Remplacement des canines chez le chat forestier Felis silvestris Schreb.	NA	Female	Captive colony	2
Canine mandible eruption	Teeth	Eruption	197	Felis silvestris ornata	Condé B, Schauenberg P. Remplacement des canines chez le chat forestier Felis silvestris Schreb.	NA	Female	Captive colony	2
Deciduous canine maxilla exfoliation	Teeth	NA	228	Felis silvestris ornata	Condé B, Schauenberg P. Remplacement des canines chez le chat forestier Felis silvestris Schreb.	NA	Female	Captive colony	2
Deciduous canine mandible exfoliation	Teeth	NA	207.5	Felis silvestris ornata	Condé B, Schauenberg P. Remplacement des canines chez le chat forestier Felis silvestris Schreb.	NA	Female	Captive colony	2
Deciduous canines exfoliation	Teeth	NA	217.75	Felis silvestris ornata	Condé B, Schauenberg P. Remplacement des canines chez le chat forestier Felis silvestris Schreb.	NA	Female	Captive colony	2
Canine maxilla eruption	Teeth	Eruption	202	Felis silvestris ornata	Condé B, Schauenberg P. Remplacement des canines chez le chat forestier Felis silvestris Schreb.	NA	Female	Captive colony	2
Canine mandible eruption	Teeth	Eruption	191.5	Felis silvestris ornata	Condé B, Schauenberg P. Remplacement des canines chez le chat forestier Felis silvestris Schreb.	NA	Female	Captive colony	2
Deciduous canine maxilla exfoliation	Teeth	NA	221	Felis silvestris ornata	Condé B, Schauenberg P. Remplacement des canines chez le chat forestier Felis silvestris Schreb.	NA	Female	Captive colony	2
Deciduous canine mandible exfoliation	Teeth	NA	198.5	Felis silvestris ornata	Condé B, Schauenberg P. Remplacement des canines chez le chat forestier Felis silvestris Schreb.	NA	Female	Captive colony	2
Deciduous canines exfoliation	Teeth	NA	209.75	Felis silvestris ornata	Condé B, Schauenberg P. Remplacement des canines chez le chat forestier Felis silvestris Schreb.	NA	Female	Captive colony	2
Canine maxilla eruption	Teeth	NA	178	Felis silvestris ornata	Condé B, Schauenberg P. Remplacement des canines chez le chat forestier Felis silvestris Schreb.	NA	Male	Captive colony	2
Deciduous canine maxilla exfoliation	Teeth	NA	186.5	Felis silvestris ornata	Condé B, Schauenberg P. Remplacement des canines chez le chat forestier Felis silvestris Schreb.	NA	Male	Captive colony	2
Deciduous canine maxilla exfoliation	Teeth	NA	174	Felis silvestris ornata	Condé B, Schauenberg P. Remplacement des canines chez le chat forestier Felis silvestris Schreb.	NA	Male	Captive colony	2
Canine maxilla eruption	Teeth	NA	181	Felis silvestris ornata	Condé B, Schauenberg P. Remplacement des canines chez le chat forestier Felis silvestris Schreb.	NA	Male	Captive colony	2
Canine mandible eruption	Teeth	NA	172	Felis silvestris ornata	Condé B, Schauenberg P. Remplacement des canines chez le chat forestier Felis silvestris Schreb.	NA	Male	Captive colony	2
Deciduous canine maxilla exfoliation	Teeth	NA	192.5	Felis silvestris ornata	Condé B, Schauenberg P. Remplacement des canines chez le chat forestier Felis silvestris Schreb.	NA	Male	Captive colony	2
Deciduous canine maxilla exfoliation	Teeth	NA	183	Felis silvestris ornata	Condé B, Schauenberg P. Remplacement des canines chez le chat forestier Felis silvestris Schreb.	NA	Male	Captive colony	2
Canine maxilla eruption	Teeth	NA	179	Felis silvestris ornata	Condé B, Schauenberg P. Remplacement des canines chez le chat forestier Felis silvestris Schreb.	NA	Male	Captive colony	2
Deciduous canine maxilla exfoliation	Teeth	NA	188	Felis silvestris ornata	Condé B, Schauenberg P. Remplacement des canines chez le chat forestier Felis silvestris Schreb.	NA	Male	Captive colony	2
Deciduous canine mandible exfoliation	Teeth	NA	177.5	Felis silvestris ornata	Condé B, Schauenberg P. Remplacement des canines chez le chat forestier Felis silvestris Schreb.	NA	Male	Captive colony	2
Canine mandible eruption	Teeth	NA	166	Felis silvestris ornata	Condé B, Schauenberg P. Remplacement des canines chez le chat forestier Felis silvestris Schreb.	NA	Male	Captive colony	2
Deciduous canine mandible exfoliation	Teeth	NA	169.5	Felis silvestris ornata	Condé B, Schauenberg P. Remplacement des canines chez le chat forestier Felis silvestris Schreb.	NA	Male	Captive colony	2
Canine mandible eruption	Teeth	NA	174	Felis silvestris ornata	Condé B, Schauenberg P. Remplacement des canines chez le chat forestier Felis silvestris Schreb.	NA	Male	Captive colony	2
Canine maxilla eruption	Teeth	NA	187	Felis silvestris ornata	Condé B, Schauenberg P. Remplacement des canines chez le chat forestier Felis silvestris Schreb.	NA	Male	Captive colony	2
Deciduous canine maxilla exfoliation	Teeth	NA	198	Felis silvestris ornata	Condé B, Schauenberg P. Remplacement des canines chez le chat forestier Felis silvestris Schreb.	NA	Male	Captive colony	2
Deciduous canine mandible exfoliation	Teeth	NA	181	Felis silvestris ornata	Condé B, Schauenberg P. Remplacement des canines chez le chat forestier Felis silvestris Schreb.	NA	Male	Captive colony	2
Canine maxilla eruption	Teeth	NA	182	Felis silvestris ornata	Condé B, Schauenberg P. Remplacement des canines chez le chat forestier Felis silvestris Schreb.	NA	Male	Captive colony	2
Canine mandible eruption	Teeth	NA	176	Felis silvestris ornata	Condé B, Schauenberg P. Remplacement des canines chez le chat forestier Felis silvestris Schreb.	NA	Male	Captive colony	2
Deciduous canine maxilla exfoliation	Teeth	NA	201	Felis silvestris ornata	Condé B, Schauenberg P. Remplacement des canines chez le chat forestier Felis silvestris Schreb.	NA	Male	Captive colony	2
Canine maxilla eruption	Teeth	NA	186	Felis silvestris ornata	Condé B, Schauenberg P. Remplacement des canines chez le chat forestier Felis silvestris Schreb.	NA	Male	Captive colony	1
Canine maxilla eruption	Teeth	NA	172	Felis silvestris ornata	Condé B, Schauenberg P. Remplacement des canines chez le chat forestier Felis silvestris Schreb.	NA	Female	Captive colony	1
Canine maxilla eruption	Teeth	NA	179	Felis silvestris ornata	Condé B, Schauenberg P. Remplacement des canines chez le chat forestier Felis silvestris Schreb.	NA	Male+Female	Captive colony	1
Canine maxilla eruption	Teeth	NA	205	Felis silvestris ornata	Condé B, Schauenberg P. Remplacement des canines chez le chat forestier Felis silvestris Schreb.	NA	Male	Captive colony	3
Canine maxilla eruption	Teeth	NA	187	Felis silvestris ornata	Condé B, Schauenberg P. Remplacement des canines chez le chat forestier Felis silvestris Schreb.	NA	Female	Captive colony	3
Canine maxilla eruption	Teeth	NA	196	Felis silvestris ornata	Condé B, Schauenberg P. Remplacement des canines chez le chat forestier Felis silvestris Schreb.	NA	Male+Female	Captive colony	3
Canine mandible eruption	Teeth	NA	180	Felis silvestris ornata	Condé B, Schauenberg P. Remplacement des canines chez le chat forestier Felis silvestris Schreb.	NA	Male	Captive colony	1
Canine mandible eruption	Teeth	NA	172	Felis silvestris ornata	Condé B, Schauenberg P. Remplacement des canines chez le chat forestier Felis silvestris Schreb.	NA	Female	Captive colony	1
Canine mandible eruption	Teeth	NA	176	Felis silvestris ornata	Condé B, Schauenberg P. Remplacement des canines chez le chat forestier Felis silvestris Schreb.	NA	Male+Female	Captive colony	1
Canine mandible eruption	Teeth	NA	197	Felis silvestris ornata	Condé B, Schauenberg P. Remplacement des canines chez le chat forestier Felis silvestris Schreb.	NA	Male	Captive colony	3
Canine mandible eruption	Teeth	NA	176	Felis silvestris ornata	Condé B, Schauenberg P. Remplacement des canines chez le chat forestier Felis silvestris Schreb.	NA	Female	Captive colony	3
Canine mandible eruption	Teeth	NA	186.5	Felis silvestris ornata	Condé B, Schauenberg P. Remplacement des canines chez le chat forestier Felis silvestris Schreb.	NA	Male+Female	Captive colony	3
Deciduous canine maxilla exfoliation	Teeth	NA	197	Felis silvestris ornata	Condé B, Schauenberg P. Remplacement des canines chez le chat forestier Felis silvestris Schreb.	NA	Male	Captive colony	1
Deciduous canine maxilla exfoliation	Teeth	NA	172	Felis silvestris ornata	Condé B, Schauenberg P. Remplacement des canines chez le chat forestier Felis silvestris Schreb.	NA	Female	Captive colony	1
Deciduous canine maxilla exfoliation	Teeth	NA	184.5	Felis silvestris ornata	Condé B, Schauenberg P. Remplacement des canines chez le chat forestier Felis silvestris Schreb.	NA	Male+Female	Captive colony	1
Deciduous canine maxilla exfoliation	Teeth	NA	229	Felis silvestris ornata	Condé B, Schauenberg P. Remplacement des canines chez le chat forestier Felis silvestris Schreb.	NA	Male	Captive colony	3
Deciduous canine maxilla exfoliation	Teeth	NA	201	Felis silvestris ornata	Condé B, Schauenberg P. Remplacement des canines chez le chat forestier Felis silvestris Schreb.	NA	Female	Captive colony	3
Deciduous canine maxilla exfoliation	Teeth	NA	215	Felis silvestris ornata	Condé B, Schauenberg P. Remplacement des canines chez le chat forestier Felis silvestris Schreb.	NA	Male+Female	Captive colony	3
Deciduous canine mandible exfoliation	Teeth	NA	183	Felis silvestris ornata	Condé B, Schauenberg P. Remplacement des canines chez le chat forestier Felis silvestris Schreb.	NA	Male	Captive colony	1
Deciduous canine mandible exfoliation	Teeth	NA	168	Felis silvestris ornata	Condé B, Schauenberg P. Remplacement des canines chez le chat forestier Felis silvestris Schreb.	NA	Female	Captive colony	1
Deciduous canine mandible exfoliation	Teeth	NA	175.5	Felis silvestris ornata	Condé B, Schauenberg P. Remplacement des canines chez le chat forestier Felis silvestris Schreb.	NA	Male+Female	Captive colony	1
Deciduous canine mandible exfoliation	Teeth	NA	210	Felis silvestris ornata	Condé B, Schauenberg P. Remplacement des canines chez le chat forestier Felis silvestris Schreb.	NA	Male	Captive colony	3
Deciduous canine mandible exfoliation	Teeth	NA	187	Felis silvestris ornata	Condé B, Schauenberg P. Remplacement des canines chez le chat forestier Felis silvestris Schreb.	NA	Female	Captive colony	3
Deciduous canine mandible exfoliation	Teeth	NA	198.5	Felis silvestris ornata	Condé B, Schauenberg P. Remplacement des canines chez le chat forestier Felis silvestris Schreb.	NA	Male+Female	Captive colony	3
Canine maxilla eruption	Teeth	NA	204	Felis silvestris ornata	Condé B, Schauenberg P. Remplacement des canines chez le chat forestier Felis silvestris Schreb.	NA	Male	Wild	2
Deciduous canine maxilla exfoliation	Teeth	NA	220.5	Felis silvestris ornata	Condé B, Schauenberg P. Remplacement des canines chez le chat forestier Felis silvestris Schreb.	NA	Male	Wild	2
Canine maxilla eruption	Teeth	NA	195	Felis silvestris ornata	Condé B, Schauenberg P. Remplacement des canines chez le chat forestier Felis silvestris Schreb.	NA	Male	Wild	2
Canine mandible eruption	Teeth	NA	192	Felis silvestris ornata	Condé B, Schauenberg P. Remplacement des canines chez le chat forestier Felis silvestris Schreb.	NA	Male	Wild	2
Deciduous canine maxilla exfoliation	Teeth	NA	209	Felis silvestris ornata	Condé B, Schauenberg P. Remplacement des canines chez le chat forestier Felis silvestris Schreb.	NA	Male	Wild	2
Deciduous canine mandible exfoliation	Teeth	NA	198	Felis silvestris ornata	Condé B, Schauenberg P. Remplacement des canines chez le chat forestier Felis silvestris Schreb.	NA	Male	Wild	2
Canine maxilla eruption	Teeth	NA	197	Felis silvestris ornata	Condé B, Schauenberg P. Remplacement des canines chez le chat forestier Felis silvestris Schreb.	NA	Male	Wild	2
Deciduous canine maxilla exfoliation	Teeth	NA	214	Felis silvestris ornata	Condé B, Schauenberg P. Remplacement des canines chez le chat forestier Felis silvestris Schreb.	NA	Male	Wild	2
Deciduous canine mandible exfoliation	Teeth	NA	198.5	Felis silvestris ornata	Condé B, Schauenberg P. Remplacement des canines chez le chat forestier Felis silvestris Schreb.	NA	Male	Wild	2
Canine mandible eruption	Teeth	NA	197	Felis silvestris ornata	Condé B, Schauenberg P. Remplacement des canines chez le chat forestier Felis silvestris Schreb.	NA	Male	Wild	2
Deciduous canine maxilla exfoliation	Teeth	NA	218	Felis silvestris ornata	Condé B, Schauenberg P. Remplacement des canines chez le chat forestier Felis silvestris Schreb.	NA	Male	Wild	2
Canine maxilla eruption	Teeth	NA	194	Felis silvestris ornata	Condé B, Schauenberg P. Remplacement des canines chez le chat forestier Felis silvestris Schreb.	NA	Male	Wild	2
Canine mandible eruption	Teeth	NA	177	Felis silvestris ornata	Condé B, Schauenberg P. Remplacement des canines chez le chat forestier Felis silvestris Schreb.	NA	Male	Wild	2
Deciduous canine maxilla exfoliation	Teeth	NA	207.5	Felis silvestris ornata	Condé B, Schauenberg P. Remplacement des canines chez le chat forestier Felis silvestris Schreb.	NA	Male	Wild	2
Deciduous canine mandible exfoliation	Teeth	NA	186.5	Felis silvestris ornata	Condé B, Schauenberg P. Remplacement des canines chez le chat forestier Felis silvestris Schreb.	NA	Male	Wild	2
Canine maxilla eruption	Teeth	NA	187	Felis silvestris ornata	Condé B, Schauenberg P. Remplacement des canines chez le chat forestier Felis silvestris Schreb.	NA	Female	Wild	2
Deciduous canine maxilla exfoliation	Teeth	NA	197.5	Felis silvestris ornata	Condé B, Schauenberg P. Remplacement des canines chez le chat forestier Felis silvestris Schreb.	NA	Female	Wild	2
Deciduous canine mandible exfoliation	Teeth	NA	186	Felis silvestris ornata	Condé B, Schauenberg P. Remplacement des canines chez le chat forestier Felis silvestris Schreb.	NA	Female	Wild	2
Canine maxilla eruption	Teeth	NA	185	Felis silvestris ornata	Condé B, Schauenberg P. Remplacement des canines chez le chat forestier Felis silvestris Schreb.	NA	Female	Wild	2
Deciduous canine maxilla exfoliation	Teeth	NA	194	Felis silvestris ornata	Condé B, Schauenberg P. Remplacement des canines chez le chat forestier Felis silvestris Schreb.	NA	Female	Wild	2
Deciduous canine mandible exfoliation	Teeth	NA	200	Felis silvestris ornata	Condé B, Schauenberg P. Remplacement des canines chez le chat forestier Felis silvestris Schreb.	NA	Female	Wild	2
Canine maxilla eruption	Teeth	NA	185	Felis silvestris ornata	Condé B, Schauenberg P. Remplacement des canines chez le chat forestier Felis silvestris Schreb.	NA	Female	Wild	1
Canine maxilla eruption	Teeth	NA	194	Felis silvestris ornata	Condé B, Schauenberg P. Remplacement des canines chez le chat forestier Felis silvestris Schreb.	NA	Male	Wild	1
Canine maxilla eruption	Teeth	NA	189.5	Felis silvestris ornata	Condé B, Schauenberg P. Remplacement des canines chez le chat forestier Felis silvestris Schreb.	NA	Male+Female	Wild	1
Canine maxilla eruption	Teeth	NA	213	Felis silvestris ornata	Condé B, Schauenberg P. Remplacement des canines chez le chat forestier Felis silvestris Schreb.	NA	Male	Wild	3
Canine maxilla eruption	Teeth	NA	200	Felis silvestris ornata	Condé B, Schauenberg P. Remplacement des canines chez le chat forestier Felis silvestris Schreb.	NA	Male+Female	Wild	3
Canine mandible eruption	Teeth	NA	177	Felis silvestris ornata	Condé B, Schauenberg P. Remplacement des canines chez le chat forestier Felis silvestris Schreb.	NA	Male	Wild	1
Canine mandible eruption	Teeth	NA	209	Felis silvestris ornata	Condé B, Schauenberg P. Remplacement des canines chez le chat forestier Felis silvestris Schreb.	NA	Male	Wild	3
Deciduous canine maxilla exfoliation	Teeth	NA	207.5	Felis silvestris ornata	Condé B, Schauenberg P. Remplacement des canines chez le chat forestier Felis silvestris Schreb.	NA	Male	Wild	1
Deciduous canine maxilla exfoliation	Teeth	NA	194	Felis silvestris ornata	Condé B, Schauenberg P. Remplacement des canines chez le chat forestier Felis silvestris Schreb.	NA	Female	Wild	1
Deciduous canine maxilla exfoliation	Teeth	NA	200.75	Felis silvestris ornata	Condé B, Schauenberg P. Remplacement des canines chez le chat forestier Felis silvestris Schreb.	NA	Male+Female	Wild	1
Deciduous canine maxilla exfoliation	Teeth	NA	199.5	Felis silvestris ornata	Condé B, Schauenberg P. Remplacement des canines chez le chat forestier Felis silvestris Schreb.	NA	Female	Wild	3
Deciduous canine maxilla exfoliation	Teeth	NA	214.25	Felis silvestris ornata	Condé B, Schauenberg P. Remplacement des canines chez le chat forestier Felis silvestris Schreb.	NA	Male+Female	Wild	3
Deciduous canine mandible exfoliation	Teeth	NA	186.5	Felis silvestris ornata	Condé B, Schauenberg P. Remplacement des canines chez le chat forestier Felis silvestris Schreb.	NA	Male	Wild	1
Deciduous canine mandible exfoliation	Teeth	NA	186	Felis silvestris ornata	Condé B, Schauenberg P. Remplacement des canines chez le chat forestier Felis silvestris Schreb.	NA	Female	Wild	1
Deciduous canine mandible exfoliation	Teeth	NA	186.25	Felis silvestris ornata	Condé B, Schauenberg P. Remplacement des canines chez le chat forestier Felis silvestris Schreb.	NA	Male+Female	Wild	1
Deciduous canine mandible exfoliation	Teeth	NA	213	Felis silvestris ornata	Condé B, Schauenberg P. Remplacement des canines chez le chat forestier Felis silvestris Schreb.	NA	Male	Wild	3
Deciduous canine mandible exfoliation	Teeth	NA	200	Felis silvestris ornata	Condé B, Schauenberg P. Remplacement des canines chez le chat forestier Felis silvestris Schreb.	NA	Female	Wild	3
Deciduous canine mandible exfoliation	Teeth	NA	206.5	Felis silvestris ornata	Condé B, Schauenberg P. Remplacement des canines chez le chat forestier Felis silvestris Schreb.	NA	Male+Female	Wild	3
Eye opening	Behavior	NA	70	Felis silvestris	Schauenberg P. Éléments d'écologie du chat forestier d'Europe Pelis silvestris Schreber, 1777. Revue d'écologie. 1981;35(1):3-6.	NA	Male+Female	Wild	3
Eye opening	Behavior	NA	66	Felis silvestris	Schauenberg P. Éléments d'écologie du chat forestier d'Europe Pelis silvestris Schreber, 1777. Revue d'écologie. 1981;35(1):3-6.	NA	Male+Female	Wild	1
Eye opening (Onset)	Behavior	NA	70	Felis silvestris	Schauenberg P. Éléments d'écologie du chat forestier d'Europe Pelis silvestris Schreber, 1777. Revue d'écologie. 1981;35(1):3-6.	NA	Male+Female	Wild	2
Deciduous teeth eruption (Offset)	Teeth	NA	109.5	Felis silvestris ornata	Condé B, Schauenberg P. Remplacement des canines chez le chat forestier Felis silvestris Schreb.	NA	Male+Female	Wild	2
Permanent teeth eruption (Offset)	Teeth	Eruption	256.5	Felis silvestris ornata	Condé B, Schauenberg P. Remplacement des canines chez le chat forestier Felis silvestris Schreb.	NA	Male	Captive	2
Permanent teeth eruption (Offset)	Teeth	Eruption	241.5	Felis silvestris ornata	Condé B, Schauenberg P. Remplacement des canines chez le chat forestier Felis silvestris Schreb.	NA	Female	Captive	2
Permanent teeth eruption (Offset)	Teeth	Eruption	249	Felis silvestris ornata	Condé B, Schauenberg P. Remplacement des canines chez le chat forestier Felis silvestris Schreb.	NA	Male+Female	Captive	2
Eye opening (Offset)	Behavior	Eruption	75	Felis silvestris ornata	Tonkin BA, Kohler E. Observations on the Indian desert cat in captivity. International zoo yearbook. 1981 Jan;21(1):151-4.	NA	Male	Captive	2
Leaving the den/nest (Onset)	Behavior	Behavior	95	Felis silvestris ornata	Tonkin BA, Kohler E. Observations on the Indian desert cat in captivity. International zoo yearbook. 1981 Jan;21(1):151-4.	NA	Male	Captive	2
Eats solid food (Onset)	Behavior	Locomotion	100	Felis silvestris ornata	Tonkin BA, Kohler E. Observations on the Indian desert cat in captivity. International zoo yearbook. 1981 Jan;21(1):151-4.	NA	Male	Captive	2
Reported Gestation	Reproductive	NA	65	Felis silvestris ornata	Tonkin BA, Kohler E. Observations on the Indian desert cat in captivity. International zoo yearbook. 1981 Jan;21(1):151-4.	NA	Male	Captive	2
Independent defecation	Behavior	Behavior	103	Felis silvestris ornata	Tonkin BA, Kohler E. Observations on the Indian desert cat in captivity. International zoo yearbook. 1981 Jan;21(1):151-4.	NA	Male	Captive	2
Eye opening (Offset)	Behavior	NA	73	Felis silvestris ornata	Tonkin BA, Kohler E. Observations on the Indian desert cat in captivity. International zoo yearbook. 1981 Jan;21(1):151-4.	NA	Male+Female	Captive	1
Eye opening (Offset)	Behavior	NA	74	Felis silvestris ornata	Tonkin BA, Kohler E. Observations on the Indian desert cat in captivity. International zoo yearbook. 1981 Jan;21(1):151-4.	NA	Male+Female	Captive	2
Eye opening (Offset)	Behavior	NA	75	Felis silvestris ornata	Tonkin BA, Kohler E. Observations on the Indian desert cat in captivity. International zoo yearbook. 1981 Jan;21(1):151-4.	NA	Male+Female	Captive	3
Leaving the den/nest (Onset)	Behavior	Behavior	91	Felis silvestris ornata	Tonkin BA, Kohler E. Observations on the Indian desert cat in captivity. International zoo yearbook. 1981 Jan;21(1):151-4.	NA	Male+Female	Captive	2
Eats solid food (Onset)	Behavior	NA	99	Felis silvestris ornata	Tonkin BA, Kohler E. Observations on the Indian desert cat in captivity. International zoo yearbook. 1981 Jan;21(1):151-4.	NA	Male+Female	Captive	2
Independent defecation	Behavior	Behavior	102	Felis silvestris ornata	Tonkin BA, Kohler E. Observations on the Indian desert cat in captivity. International zoo yearbook. 1981 Jan;21(1):151-4.	NA	Male+Female	Captive	2
Permanent teeth eruption (Offset)	Teeth	Eruption	199	Felis silvestris ornata	Tonkin BA, Kohler E. Observations on the Indian desert cat in captivity. International zoo yearbook. 1981 Jan;21(1):151-4.	NA	Female	Captive	2
Permanent teeth eruption (Offset)	Teeth	Eruption	231	Felis silvestris ornata	Tonkin BA, Kohler E. Observations on the Indian desert cat in captivity. International zoo yearbook. 1981 Jan;21(1):151-4.	NA	Male	Captive	2
Female Sexual maturity is reached (sex selective)	Reproductive	Life history	341	Felis silvestris ornata	Tonkin BA, Kohler E. Observations on the Indian desert cat in captivity. International zoo yearbook. 1981 Jan;21(1):151-4.	NA	Female	Captive	2
Female First reproduction (sex selective)	Reproductive	Life history	401	Felis silvestris ornata	Tonkin BA, Kohler E. Observations on the Indian desert cat in captivity. International zoo yearbook. 1981 Jan;21(1):151-4.	NA	Female	Captive	2
Reported Gestation	Reproductive	Life history	68	Felis silvestris	Tetley H. On the Scottish wild cat. InProceedings of the Zoological Society of London 1941 Oct (Vol. 111, No. 1‐2, pp. 13-23). Oxford, UK: Blackwell Publishing Ltd.	NA	Male+Female	Captive	2
Weaning (hand-reared) (Offset)	Reproductive	Life history	97	Felis silvestris	VOLF J. breeding the European wild cat Felis s. silvestris at Prague Zoo. International Zoo Yearbook. 1968 Jan;8(1):38-42.	NA	Male+Female	Captive	3
Deciduous canines exfoliation	Teeth	Exfoliation	199.75	Felis silvestris	Condé B, Schauenberg P. Remplacement des canines chez le chat forestier Felis silvestris Schreb.	NA	Male+Female	Captive	2
Hemaglobin (Peak or plateau)	Blood	Blood	395	Felis catus	NAKAI N, NAWA K, MAEKAWA M, NAGASAWA H. Age-related changes in hematological and serum biochemical values in cats. Experimental Animals. 1992 Jul 1;41(3):287-94.	NA	Male+Female	Captive colony	2
Alkaline phosphatase declines to 100% of its adult value	Blood	Chemistry profile	795.203	Felis catus	Auburn veterinary clinic	NA	Male+Female	Captive client	2
Alkaline phosphatase declines to 100% of its adult value	Blood	Chemistry profile	502.875	Felis catus	NAKAI N, NAWA K, MAEKAWA M, NAGASAWA H. Age-related changes in hematological and serum biochemical values in cats. Experimental Animals. 1992 Jul 1;41(3):287-94.	NA	Male+Female	Captive colony	2
Alkaline phosphatase declines to 100% of its adult value	Blood	Chemistry profile	619.1675	Felis catus	SRRC Auburn cat colony	NA	Male+Female	Captive colony	2
Alkaline phosphatase declines to 150% of its adult value	Blood	Chemistry profile	695.235	Felis catus	Auburn veterinary clinic	NA	Male+Female	Captive client	2
Alkaline phosphatase declines to 150% of its adult value	Blood	Chemistry profile	455.645	Felis catus	NAKAI N, NAWA K, MAEKAWA M, NAGASAWA H. Age-related changes in hematological and serum biochemical values in cats. Experimental Animals. 1992 Jul 1;41(3):287-94.	NA	Male+Female	Captive colony	2
Alkaline phosphatase declines to 150% of its adult value	Blood	Chemistry profile	548.6515	Felis catus	SRRC Auburn cat colony	NA	Male+Female	Captive colony	2
Alkaline phosphatase declines to 200% of its adult value	Blood	Chemistry profile	595.2675	Felis catus	Auburn veterinary clinic	NA	Male+Female	Captive client	2
Alkaline phosphatase declines to 200% of its adult value	Blood	Chemistry profile	408.405	Felis catus	NAKAI N, NAWA K, MAEKAWA M, NAGASAWA H. Age-related changes in hematological and serum biochemical values in cats. Experimental Animals. 1992 Jul 1;41(3):287-94.	NA	Male+Female	Captive colony	2
Alkaline phosphatase declines to 200% of its adult value	Blood	Chemistry profile	478.1355	Felis catus	SRRC Auburn cat colony	NA	Male+Female	Captive colony	2
Alkaline phosphatase declines to 250% of its adult value	Blood	Chemistry profile	495.2995	Felis catus	Auburn veterinary clinic	NA	Male+Female	Captive client	2
Alkaline phosphatase declines to 250% of its adult value	Blood	Chemistry profile	361.17	Felis catus	NAKAI N, NAWA K, MAEKAWA M, NAGASAWA H. Age-related changes in hematological and serum biochemical values in cats. Experimental Animals. 1992 Jul 1;41(3):287-94.	NA	Male+Female	Captive colony	2
Alkaline phosphatase declines to 250% of its adult value	Blood	Chemistry profile	407.6195	Felis catus	SRRC Auburn cat colony	NA	Male+Female	Captive colony	2
Alkaline phosphatase declines to 300% of its adult value	Blood	Chemistry profile	395.3315	Felis catus	Auburn veterinary clinic	NA	Male+Female	Captive client	2
Alkaline phosphatase declines to 300% of its adult value	Blood	Chemistry profile	313.935	Felis catus	NAKAI N, NAWA K, MAEKAWA M, NAGASAWA H. Age-related changes in hematological and serum biochemical values in cats. Experimental Animals. 1992 Jul 1;41(3):287-94.	NA	Male+Female	Captive colony	2
Alkaline phosphatase declines to 300% of its adult value	Blood	Chemistry profile	337.103	Felis catus	SRRC Auburn cat colony	NA	Male+Female	Captive colony	2
Alkaline phosphatase declines to 350% of its adult value	Blood	Chemistry profile	295.364	Felis catus	Auburn veterinary clinic	NA	Male+Female	Captive client	2
Alkaline phosphatase declines to 350% of its adult value	Blood	Chemistry profile	266.695	Felis catus	NAKAI N, NAWA K, MAEKAWA M, NAGASAWA H. Age-related changes in hematological and serum biochemical values in cats. Experimental Animals. 1992 Jul 1;41(3):287-94.	NA	Male+Female	Captive colony	2
Alkaline phosphatase declines to 350% of its adult value	Blood	Chemistry profile	266.587	Felis catus	SRRC Auburn cat colony	NA	Male+Female	Captive colony	2
Alkaline phosphatase declines to 400% of its adult value	Blood	Chemistry profile	195.396	Felis catus	Auburn veterinary clinic	NA	Male+Female	Captive client	2
Alkaline phosphatase declines to 400% of its adult value	Blood	Chemistry profile	219.46	Felis catus	NAKAI N, NAWA K, MAEKAWA M, NAGASAWA H. Age-related changes in hematological and serum biochemical values in cats. Experimental Animals. 1992 Jul 1;41(3):287-94.	NA	Male+Female	Captive colony	2
Alkaline phosphatase declines to 400% of its adult value	Blood	Chemistry profile	196.0705	Felis catus	SRRC Auburn cat colony	NA	Male+Female	Captive colony	2
Creatinine % plateaus	Blood	Chemistry profile	1509.545	Felis catus	SRRC Auburn cat colony	NA	Male+Female	Captive colony	2
Creatinine % reaches 90% of the plateau	Blood	Chemistry profile	1000.2175	Felis catus	SRRC Auburn cat colony	NA	Male+Female	Captive colony	2
Creatinine % reaches 80% of the plateau	Blood	Chemistry profile	490.891	Felis catus	SRRC Auburn cat colony	NA	Male+Female	Captive colony	2
Total protein % plateaus	Blood	Blood	662.385	Felis catus	NAKAI N, NAWA K, MAEKAWA M, NAGASAWA H. Age-related changes in hematological and serum biochemical values in cats. Experimental Animals. 1992 Jul 1;41(3):287-94.	NA	Male+Female	Captive colony	2
Total protein % reaches 98% of the plateau	Blood	Blood	600.16	Felis catus	NAKAI N, NAWA K, MAEKAWA M, NAGASAWA H. Age-related changes in hematological and serum biochemical values in cats. Experimental Animals. 1992 Jul 1;41(3):287-94.	NA	Male+Female	Captive colony	2
Total protein % reaches 96% of the plateau	Blood	Blood	537.925	Felis catus	NAKAI N, NAWA K, MAEKAWA M, NAGASAWA H. Age-related changes in hematological and serum biochemical values in cats. Experimental Animals. 1992 Jul 1;41(3):287-94.	NA	Male+Female	Captive colony	2
Total protein % reaches 94% of the plateau	Blood	Blood	475.7	Felis catus	NAKAI N, NAWA K, MAEKAWA M, NAGASAWA H. Age-related changes in hematological and serum biochemical values in cats. Experimental Animals. 1992 Jul 1;41(3):287-94.	NA	Male+Female	Captive colony	2
Total protein % reaches 92% of the plateau	Blood	Blood	413.465	Felis catus	NAKAI N, NAWA K, MAEKAWA M, NAGASAWA H. Age-related changes in hematological and serum biochemical values in cats. Experimental Animals. 1992 Jul 1;41(3):287-94.	NA	Male+Female	Captive colony	2
Total protein % reaches 90% of the plateau	Blood	Blood	351.24	Felis catus	NAKAI N, NAWA K, MAEKAWA M, NAGASAWA H. Age-related changes in hematological and serum biochemical values in cats. Experimental Animals. 1992 Jul 1;41(3):287-94.	NA	Male+Female	Captive colony	2
Phosphorus % plateaus	Blood	Blood	1135.33	Felis catus	Auburn veterinary clinic	NA	Male+Female	Captive client	2
Phosphorus % plateaus	Blood	Blood	1307.34	Felis catus	CatAge dataset (known date of birth or got the cat as a young kitten 8 weeks or less)	NA	Male+Female	Captive client	2
Phosphorus % plateaus	Blood	Blood	595.345	Felis catus	NAKAI N, NAWA K, MAEKAWA M, NAGASAWA H. Age-related changes in hematological and serum biochemical values in cats. Experimental Animals. 1992 Jul 1;41(3):287-94.	NA	Male+Female	Captive colony	2
Phosphorus % plateaus	Blood	Blood	790.856	Felis catus	SRRC Auburn cat colony	NA	Male+Female	Captive colony	2
Phosphorus % reaches 120% of the plateau	Blood	Blood	896.3325	Felis catus	Auburn veterinary clinic	NA	Male+Female	Captive client	2
Phosphorus % reaches 120% of the plateau	Blood	Blood	1040.68	Felis catus	CatAge dataset (known date of birth or got the cat as a young kitten 8 weeks or less)	NA	Male+Female	Captive client	2
Phosphorus % reaches 120% of the plateau	Blood	Blood	417.78	Felis catus	NAKAI N, NAWA K, MAEKAWA M, NAGASAWA H. Age-related changes in hematological and serum biochemical values in cats. Experimental Animals. 1992 Jul 1;41(3):287-94.	NA	Male+Female	Captive colony	2
Phosphorus % reaches 120% of the plateau	Blood	Blood	647.1795	Felis catus	SRRC Auburn cat colony	NA	Male+Female	Captive colony	2
Phosphorus % reaches 140% of the plateau	Blood	Blood	657.33	Felis catus	Auburn veterinary clinic	NA	Male+Female	Captive client	2
Phosphorus % reaches 140% of the plateau	Blood	Blood	774.02	Felis catus	CatAge dataset (known date of birth or got the cat as a young kitten 8 weeks or less)	NA	Male+Female	Captive client	2
Phosphorus % reaches 140% of the plateau	Blood	Blood	240.215	Felis catus	NAKAI N, NAWA K, MAEKAWA M, NAGASAWA H. Age-related changes in hematological and serum biochemical values in cats. Experimental Animals. 1992 Jul 1;41(3):287-94.	NA	Male+Female	Captive colony	2
Phosphorus % reaches 140% of the plateau	Blood	Blood	503.5035	Felis catus	SRRC Auburn cat colony	NA	Male+Female	Captive colony	2
Phosphorus % reaches 160% of the plateau	Blood	Blood	418.328	Felis catus	Auburn veterinary clinic	NA	Male+Female	Captive client	2
Phosphorus % reaches 160% of the plateau	Blood	Blood	507.355	Felis catus	CatAge dataset (known date of birth or got the cat as a young kitten 8 weeks or less)	NA	Male+Female	Captive client	2
Phosphorus % reaches 160% of the plateau	Blood	Blood	359.827	Felis catus	SRRC Auburn cat colony	NA	Male+Female	Captive colony	2
Alkaline phosphatase (Rapid Decline initiates)	Blood	Chemistry profile	215	Felis catus	NAKAI N, NAWA K, MAEKAWA M, NAGASAWA H. Age-related changes in hematological and serum biochemical values in cats. Experimental Animals. 1992 Jul 1;41(3):287-94.	NA	Male+Female	Captive colony	2
Canine maxilla eruption	Teeth	Eruption	199.75	Felis silvestris	Condé B, Schauenberg P. Remplacement des canines chez le chat forestier Felis silvestris Schreb.	NA	Male+Female	Captive	2
Canine mandible eruption	Teeth	Eruption	181.25	Felis silvestris	Condé B, Schauenberg P. Remplacement des canines chez le chat forestier Felis silvestris Schreb.	NA	Male+Female	Captive	2
Eye opening	Behavior	Behavior	73.5	Felis catus	Auburn colony-3-15-12-2-25	Shorthair	Male+Female	Captive colony	2
Hematocrit (Peak)	Blood	Blood	365	Felis catus	NAKAI N, NAWA K, MAEKAWA M, NAGASAWA H. Age-related changes in hematological and serum biochemical values in cats. Experimental Animals. 1992 Jul 1;41(3):287-94.	NA	Male+Female	Captive colony	2
Permanent teeth eruption (Offset)	Teeth	Eruption	215	Felis silvestris ornata	Tonkin BA, Kohler E. Observations on the Indian desert cat in captivity. International zoo yearbook. 1981 Jan;21(1):151-4.	NA	Male+Female	Captive	2
Cataract prevalence reaches 10%	Pathology	NA	2817.1	Felis catus	Williams, D. L., & Fred Heath, M. (2006). Prevalence of feline cataract: results of a cross-sectional study of 2000 normal animals, 50 cats with diabetes and one hundred cats following dehydrational crises. Veterinary Ophthalmology, 9(5), 341–349. https://doi.org/10.1111/j.1463-5224.2006.00497.x	NA	Male+Female	Captive	2
Cataract prevalence reaches 20%	Pathology	NA	3192.85	Felis catus	Williams, D. L., & Fred Heath, M. (2006). Prevalence of feline cataract: results of a cross-sectional study of 2000 normal animals, 50 cats with diabetes and one hundred cats following dehydrational crises. Veterinary Ophthalmology, 9(5), 341–349. https://doi.org/10.1111/j.1463-5224.2006.00497.x	NA	Male+Female	Captive	2
Cataract prevalence reaches 30%	Pathology	NA	3950.425	Felis catus	Williams, D. L., & Fred Heath, M. (2006). Prevalence of feline cataract: results of a cross-sectional study of 2000 normal animals, 50 cats with diabetes and one hundred cats following dehydrational crises. Veterinary Ophthalmology, 9(5), 341–349. https://doi.org/10.1111/j.1463-5224.2006.00497.x	NA	Male+Female	Captive	2
Cataract prevalence reaches 40%	Pathology	NA	4325.8275	Felis catus	Williams, D. L., & Fred Heath, M. (2006). Prevalence of feline cataract: results of a cross-sectional study of 2000 normal animals, 50 cats with diabetes and one hundred cats following dehydrational crises. Veterinary Ophthalmology, 9(5), 341–349. https://doi.org/10.1111/j.1463-5224.2006.00497.x	NA	Male+Female	Captive	2
Cataract prevalence reaches 50%	Pathology	NA	4603.775	Felis catus	Williams, D. L., & Fred Heath, M. (2006). Prevalence of feline cataract: results of a cross-sectional study of 2000 normal animals, 50 cats with diabetes and one hundred cats following dehydrational crises. Veterinary Ophthalmology, 9(5), 341–349. https://doi.org/10.1111/j.1463-5224.2006.00497.x	NA	Male+Female	Captive	2
Cataract prevalence reaches 60%	Pathology	NA	4915.85	Felis catus	Williams, D. L., & Fred Heath, M. (2006). Prevalence of feline cataract: results of a cross-sectional study of 2000 normal animals, 50 cats with diabetes and one hundred cats following dehydrational crises. Veterinary Ophthalmology, 9(5), 341–349. https://doi.org/10.1111/j.1463-5224.2006.00497.x	NA	Male+Female	Captive	2
Solitary or object play (Onset)	Behavior	NA	93	Felis catus	Barrett P, Bateson P. The development of play in cats. Behaviour. 1978 Jan 1;66(1-2):106-20.	inbred domestic cats	Male+Female	Captive colony	2
