# Supplementary material for: Cat brains age like humans: translating time shows pet cats live to be natural models for human aging
Source: Biol Open. 2026 Jun 22;15(6):bio062604. doi: 10.1242/bio.062604 (PMC13382973; doi:10.1242/bio.062604)
Supplement: Dataset 6. [file biolopen-15-062604-Dataset6.zip › Supplementary Material 6.R]

## Here, we compare the pace of development in breed and non-breed cats. 
## This script is relevant for figure 6C-D.
## Use supplementary table 5, which specifies observations by breed

###### Open supplementary table 5 (txt file) ######

## these are the cat breeds
breed1 <- c("Speciality breeds (e.g., Maine coon, Abyssinian)", 
            "Norwegian Forest", "Oriental/Siamese/Abyssinian",
            "Australian Mist", "Van cat", "Bengal", 
            "Maine Coon", "Norwegian Forest Cat (NFC)", "Persian",                                         
            "Abyssinian", "Birman", "Burmese", "Cloourpoint", "Siamese",
            "Himalayan", "Manx", "Korat", "Asian",
            "Oriental Shorthair", "Rex (Devon & Cornish)", "Somali", "Tonkinese",
            "Persian, siamese, domestic short-haired cats", 
            "purebred", "Exotic Shorthair", "multiple breeds", 
            "British Shorthair", "Sphynx cat", "Australian British shorthair cats",
            "mixed breed", "Ragdoll", "Abyssnian", "Rex (Devon & Cornish)", "Rex (Devon & Cornish)", "All",
            "Others, long-hairs", "Others, short-haired", "Rex (Devon & Cornish)", "Rex (Devon & Cornish)")


### create a dataset with cat breeds
dataset_breed <- dataset1 %>%
  filter(Breed %in% breed1)

### create a dataset with no cat breeds
dataset_non_breed <- dataset1 %>%
  filter(!Breed %in% breed1)

## Check you have a data frame with and without cat breeds
head(dataset_breed); head(dataset_non_breed)

## Reorganize the data
##Create a dataset with cat breeds
dataset_breed1<-cbind.data.frame(dataset_breed$Timepoint, dataset_breed$Environment,
                                 dataset_breed$PostConceptionDays, dataset_breed$Species,
                                 dataset_breed$Statistics, dataset_breed$`Anatomical.Region`, dataset_breed$Sex,
                                 dataset_breed$Breed)
colnames(dataset_breed1)<-c("Timepoint", "Environment", "PCD", "Species", "Statistics", "Type", "Sex", "Breed")

## Create a dataset without cat breeds
dataset_non_breed1<-cbind.data.frame(dataset_non_breed$Timepoint, dataset_non_breed$Environment,
                           dataset_non_breed$PostConceptionDays, dataset_non_breed$Species,
                           dataset_non_breed$Statistics, dataset_non_breed$Sex, dataset_non_breed$Breed)
colnames(dataset_non_breed1)<-c("Timepoint", "Environment", "PCD", "Species", "Statistics", "Sex", "Breed")


## Merge the two datasets so that they can be compared
wild_captive_cat<- merge(dataset_breed1, dataset_non_breed1,
                         by = c("Timepoint", "Statistics", "Sex", "Environment"), ## SexPostConceptionDays
                         suffixes = c("_breed", "_non_breed"))  # "Environment"

## Plot the data (Figure 6C)
plot(wild_captive_cat$PCD_non_breed/365, wild_captive_cat$PCD_breed/365, 
     xlab="Age (years post-conception) non-breed cats", ylab="Age (years) breed cats", cex=1.5, 
     cex.axis=1.7, cex.lab=1.9, col="plum4", log="xy", pch=16)
x<-c(0.01, 1000)
y<-c(0.01, 1000)
lines(x, y, col=c("grey"), lwd=2, lty=2)
dim(wild_captive_cat) ## sample size
lm1<-lm(log10(wild_captive_cat$PCD_non_breed/365)~log10(wild_captive_cat$PCD_breed/365))
summary(lm1)  # summary statistics
abline(lm1, col="plum4")

# Extract the estimated slope and its standard error
slope_estimate <- coef(lm1)["log10(wild_captive_cat$PCD_breed/365)"]
slope_se <- summary(lm1)$coefficients["log10(wild_captive_cat$PCD_breed/365)", "Std. Error"]

# Perform a t-test: H0: slope = 1
t_stat <- (slope_estimate - 1) / slope_se
df <- df.residual(lm1)
p_value <- 2 * pt(-abs(t_stat), df)

# Report results
cat("Estimated slope:", slope_estimate, "\n")
cat("Standard error:", slope_se, "\n")
cat("t statistic:", t_stat, "\n")
cat("Degrees of freedom:", df, "\n")
cat("p-value:", p_value, "\n")

# Pie chart for Figure 6B
pie(table(wild_captive_cat$Type), cex=0.25,
    col=c("lightblue", "antiquewhite3", "white", "beige"))
